# Supplementary material for: Genetic and Transcriptional Analysis of Human Host Response to Healthy Gut Microbiota
Source: mSystems. 2016 Aug 30;1(4):e00067-16. doi: 10.1128/mSystems.00067-16 (PMC5047527; doi:10.1128/mSystems.00067-16)
Supplement: Table S1 [file sys004162046st1.xlsx]

## Sheet: SuppTable1
Table S1: 16S rRNA gene sequencing analysis of microbiome composition.
#OTU ID	Replicate 1	Replicate 2	Replicate 3	Kingdom	Phylum	Class	Order	Family	Genus	Species
173874	0	0	3.57143e-06	Bacteria	Firmicutes	Clostridia	Clostridiales	Ruminococcaceae
3943182	0	3.57143e-06	0	Bacteria	Bacteroidetes	Bacteroidia	Bacteroidales	Bacteroidaceae	Bacteroides
3082155	3.57143e-06	0	0	Bacteria	Firmicutes	Clostridia	Clostridiales	Lachnospiraceae
4376303	0	3.57143e-06	0	Bacteria	Proteobacteria	Gammaproteobacteria	Chromatiales	Chromatiaceae
32525	0	0	3.57143e-06	Bacteria	Proteobacteria	Gammaproteobacteria	Alteromonadales	Idiomarinaceae
813107	0	0	3.57143e-06	Bacteria	Cyanobacteria	Oscillatoriophycideae	Chroococcales	Xenococcaceae	Chroococcidiopsis
311177	3.57143e-06	0	0	Bacteria	Proteobacteria	Gammaproteobacteria	Legionellales
4454531	3.57143e-06	0	0	Bacteria	Proteobacteria	Gammaproteobacteria	Enterobacteriales	Enterobacteriaceae
4400517	0	0	3.57143e-06	Bacteria	Proteobacteria	Alphaproteobacteria	Rhodobacterales	Rhodobacteraceae
345717	3.57143e-06	0	0	Bacteria	Firmicutes	Clostridia	Clostridiales	Ruminococcaceae	Oscillospira
183579	0	3.57143e-06	0	Bacteria	Bacteroidetes	Bacteroidia	Bacteroidales	Bacteroidaceae	Bacteroides
3472078	0	0	3.57143e-06	Bacteria	Bacteroidetes	Bacteroidia	Bacteroidales	Bacteroidaceae	Bacteroides
182118	0	0	3.57143e-06	Bacteria	Firmicutes	Clostridia	Clostridiales	Lachnospiraceae	Coprococcus
324884	0	0	3.57143e-06	Bacteria	Firmicutes	Clostridia	Clostridiales	Lachnospiraceae
197207	0	3.57143e-06	0	Bacteria	Firmicutes	Clostridia	Clostridiales	Lachnospiraceae	Roseburia
343906	0	0	3.57143e-06	Bacteria	Firmicutes	Clostridia	Clostridiales	Lachnospiraceae
174356	0	3.57143e-06	0	Bacteria	Firmicutes	Clostridia	Clostridiales	Ruminococcaceae	Faecalibacterium	prausnitzii
351388	0	0	3.57143e-06	Bacteria	Firmicutes	Clostridia	Clostridiales	Lachnospiraceae
4454788	0	0	3.57143e-06	Bacteria	Planctomycetes	vadinHA49	DH61
214889	0	3.57143e-06	0	Bacteria	Bacteroidetes	Bacteroidia	Bacteroidales	S24-7
4343210	0	0	3.57143e-06	Bacteria	Firmicutes	Bacilli	Bacillales	Bacillaceae	Bacillus
177677	0	3.57143e-06	0	Bacteria	Firmicutes	Clostridia	Clostridiales	Ruminococcaceae	Ruminococcus
196656	0	3.57143e-06	0	Bacteria	Firmicutes	Clostridia	Clostridiales	Lachnospiraceae	Blautia
196935	0	3.57143e-06	0	Bacteria	Firmicutes	Clostridia	Clostridiales	Ruminococcaceae
801276	0	3.57143e-06	0	Bacteria	Proteobacteria	Gammaproteobacteria	Xanthomonadales	Xanthomonadaceae
592170	3.57143e-06	0	0	Bacteria	Firmicutes	Clostridia	Clostridiales	Lachnospiraceae
1138430	0	0	3.57143e-06	Bacteria	Proteobacteria	Betaproteobacteria	Burkholderiales	Oxalobacteraceae
287589	0	0	3.57143e-06	Bacteria	Firmicutes	Clostridia	Clostridiales	Lachnospiraceae
757622	3.57143e-06	0	0	Bacteria	Firmicutes	Clostridia	Clostridiales	Veillonellaceae	Veillonella	dispar
197069	3.57143e-06	0	0	Bacteria	Firmicutes	Clostridia	Clostridiales
339685	0	3.57143e-06	0	Bacteria	Firmicutes	Clostridia	Clostridiales	Peptococcaceae	Peptococcus
634002	0	0	3.57143e-06	Bacteria	Fusobacteria	Fusobacteriia	Fusobacteriales	Fusobacteriaceae	Propionigenium
4373156	3.57143e-06	0	0	Bacteria	Firmicutes	Clostridia	Clostridiales	Lachnospiraceae
266847	0	0	3.57143e-06	Bacteria	Firmicutes	Clostridia	Clostridiales
1127353	0	0	3.57143e-06	Bacteria	Bacteroidetes	Bacteroidia	Bacteroidales	Bacteroidaceae	Bacteroides	coprosuis
250370	0	3.57143e-06	0	Bacteria	Proteobacteria	Gammaproteobacteria	Xanthomonadales	Xanthomonadaceae	Thermomonas
4449427	3.57143e-06	0	0	Bacteria	Firmicutes	Clostridia	Clostridiales	Lachnospiraceae	Dorea
665869	0	0	3.57143e-06	Bacteria	Bacteroidetes	[Saprospirae]	[Saprospirales]	Chitinophagaceae
4392188	3.57143e-06	0	0	Bacteria	Firmicutes	Clostridia	Clostridiales	Lachnospiraceae	Roseburia	faecis
9610	0	0	3.57143e-06	Bacteria	Proteobacteria	Gammaproteobacteria	Pasteurellales	Pasteurellaceae	Mannheimia
296279	3.57143e-06	0	0	Bacteria	Firmicutes	Clostridia	Clostridiales	Clostridiaceae
322585	0	0	3.57143e-06	Bacteria	Firmicutes	Clostridia	Clostridiales	Lachnospiraceae
1096339	0	0	3.57143e-06	Bacteria	Fusobacteria	Fusobacteriia	Fusobacteriales	Fusobacteriaceae	Fusobacterium
212341	0	0	3.57143e-06	Bacteria	Firmicutes	Clostridia	Clostridiales	Lachnospiraceae	Blautia	producta
4155396	0	0	3.57143e-06	Bacteria	Firmicutes	Clostridia	Clostridiales	Lachnospiraceae
88838	3.57143e-06	0	0	Bacteria	Proteobacteria	Betaproteobacteria	Burkholderiales	Comamonadaceae
65683	0	0	3.57143e-06	Bacteria	Planctomycetes	Phycisphaerae	WD2101
329817	0	0	3.57143e-06	Bacteria	Firmicutes	Clostridia	Clostridiales	Lachnospiraceae
1997733	0	0	3.57143e-06	Bacteria	Firmicutes	Clostridia	Clostridiales	Lachnospiraceae
559213	0	3.57143e-06	0	Bacteria	Firmicutes	Bacilli	Bacillales	Bacillaceae	Bacillus
176053	0	3.57143e-06	0	Bacteria	Firmicutes	Clostridia	Clostridiales	Lachnospiraceae
4384516	0	3.57143e-06	0	Bacteria	Bacteroidetes	Bacteroidia	Bacteroidales	Bacteroidaceae	Bacteroides
169234	0	3.57143e-06	0	Bacteria	Firmicutes	Clostridia	Clostridiales
101868	0	3.57143e-06	0	Bacteria	Verrucomicrobia	[Spartobacteria]	[Chthoniobacterales]	[Chthoniobacteraceae]	DA101
1079481	3.57143e-06	0	0	Bacteria	Actinobacteria	Actinobacteria	Actinomycetales	Pseudonocardiaceae	Pseudonocardia
4309998	3.57143e-06	0	0	Bacteria	OD1	ZB2
248404	0	0	3.57143e-06	Bacteria	Bacteroidetes	[Saprospirae]	[Saprospirales]	Saprospiraceae	Haliscomenobacter
2450394	0	0	3.57143e-06	Bacteria	Firmicutes	Clostridia	Clostridiales	Lachnospiraceae	Blautia	producta
177867	0	0	3.57143e-06	Bacteria	Firmicutes	Clostridia	Clostridiales	Ruminococcaceae	Oscillospira
1855954	0	0	3.57143e-06	Bacteria	Firmicutes	Clostridia	Clostridiales	Clostridiaceae	Clostridium
1123197	0	0	3.57143e-06	Bacteria	Firmicutes	Clostridia	Clostridiales	[Mogibacteriaceae]	Anaerovorax
4177702	0	3.57143e-06	0	Bacteria	Bacteroidetes	Bacteroidia	Bacteroidales	Bacteroidaceae	Bacteroides
527709	0	3.57143e-06	0	Bacteria	Firmicutes	Clostridia	Clostridiales	Lachnospiraceae
322112	0	3.57143e-06	0	Bacteria	Firmicutes	Clostridia	Clostridiales	Lachnospiraceae	[Ruminococcus]	gnavus
152517	0	3.57143e-06	0	Bacteria	Firmicutes	Clostridia	Clostridiales	Veillonellaceae	Veillonella
1039872	0	0	3.57143e-06	Bacteria	Bacteroidetes	Cytophagia	Cytophagales	Cytophagaceae	Hymenobacter
191483	0	0	3.57143e-06	Bacteria	Bacteroidetes	Bacteroidia	Bacteroidales	Bacteroidaceae	Bacteroides
3506423	0	0	3.57143e-06	Bacteria	Bacteroidetes	Bacteroidia	Bacteroidales	Bacteroidaceae	Bacteroides	fragilis
820886	3.57143e-06	0	0	Bacteria	Firmicutes	Clostridia	Clostridiales	Ruminococcaceae
4370362	3.57143e-06	0	0	Bacteria	Firmicutes	Clostridia	Clostridiales	Ruminococcaceae
154591	0	3.57143e-06	0	Bacteria	Actinobacteria	Actinobacteria	Actinomycetales	Pseudonocardiaceae
574038	3.57143e-06	0	0	Bacteria	Firmicutes	Clostridia	Clostridiales	Lachnospiraceae
3629859	3.57143e-06	0	0	Bacteria	Firmicutes	Clostridia	Clostridiales	Lachnospiraceae	Lachnospira
206513	3.57143e-06	0	0	Bacteria	Firmicutes	Clostridia	Clostridiales	Ruminococcaceae	Oscillospira
4369327	0	0	3.57143e-06	Bacteria	Bacteroidetes	Bacteroidia	Bacteroidales	Bacteroidaceae	Bacteroides
807118	0	0	3.57143e-06	Bacteria	Proteobacteria	Gammaproteobacteria	Enterobacteriales	Enterobacteriaceae	Klebsiella
192698	3.57143e-06	0	0	Bacteria	Firmicutes	Clostridia	Clostridiales	Ruminococcaceae
2814193	0	0	3.57143e-06	Bacteria	Firmicutes	Clostridia	Clostridiales	Lachnospiraceae
260339	0	0	3.57143e-06	Bacteria	Firmicutes	Clostridia	Clostridiales	[Mogibacteriaceae]
261241	3.57143e-06	0	0	Bacteria	Firmicutes	Bacilli	Lactobacillales	Carnobacteriaceae	Granulicatella
290141	0	0	3.57143e-06	Bacteria	Firmicutes	Clostridia	Clostridiales	Lachnospiraceae
1657293	3.57143e-06	0	0	Bacteria	Proteobacteria	Gammaproteobacteria	Enterobacteriales	Enterobacteriaceae
4378170	3.57143e-06	0	0	Bacteria	Proteobacteria	Gammaproteobacteria	Alteromonadales	Shewanellaceae	Shewanella
1551841	0	3.57143e-06	0	Bacteria	Firmicutes	Clostridia	Clostridiales	Lachnospiraceae	[Ruminococcus]	gnavus
178627	3.57143e-06	0	0	Bacteria	Firmicutes	Clostridia	Clostridiales	Lachnospiraceae
3203801	0	0	3.57143e-06	Bacteria	Firmicutes	Clostridia	Clostridiales	Lachnospiraceae
3894960	0	3.57143e-06	0	Bacteria	Firmicutes	Clostridia	Clostridiales
217410	3.57143e-06	0	0	Bacteria	Proteobacteria	Gammaproteobacteria	Pseudomonadales	Pseudomonadaceae	Pseudomonas
168439	3.57143e-06	0	0	Bacteria	Firmicutes	Clostridia	Clostridiales	Ruminococcaceae
289725	3.57143e-06	0	0	Bacteria	Firmicutes	Clostridia	Clostridiales	Lachnospiraceae	[Ruminococcus]
192111	0	0	3.57143e-06	Bacteria	Bacteroidetes	Bacteroidia	Bacteroidales	Bacteroidaceae	Bacteroides	eggerthii
77675	0	0	3.57143e-06	Bacteria	Proteobacteria	Gammaproteobacteria	Enterobacteriales	Enterobacteriaceae	Trabulsiella	farmeri
1122202	0	3.57143e-06	0	Bacteria	Acidobacteria	[Chloracidobacteria]	RB41
259132	0	0	3.57143e-06	Bacteria	Firmicutes	Clostridia	Clostridiales	Lachnospiraceae	[Ruminococcus]	gnavus
720709	3.57143e-06	0	0	Bacteria	Bacteroidetes	Bacteroidia	Bacteroidales	S24-7
651366	3.57143e-06	0	0	Bacteria	Proteobacteria	Gammaproteobacteria	Enterobacteriales	Enterobacteriaceae
176157	3.57143e-06	0	0	Bacteria	Firmicutes	Clostridia	Clostridiales	Lachnospiraceae	Blautia
80284	0	3.57143e-06	0	Bacteria	Bacteroidetes	Flavobacteriia	Flavobacteriales	Cryomorphaceae
196581	0	0	3.57143e-06	Bacteria	Firmicutes	Clostridia	Clostridiales	Lachnospiraceae
562425	3.57143e-06	0	0	Bacteria	Firmicutes	Clostridia	Clostridiales	Lachnospiraceae	Butyrivibrio
167910	0	0	3.57143e-06	Bacteria	Firmicutes	Clostridia	Clostridiales	Lachnospiraceae	[Ruminococcus]	gnavus
539542	0	3.57143e-06	0	Bacteria	Bacteroidetes	Bacteroidia	Bacteroidales	S24-7
4390839	3.57143e-06	0	0	Bacteria	Bacteroidetes	Bacteroidia	Bacteroidales	Bacteroidaceae	Bacteroides
179124	3.57143e-06	0	0	Bacteria	Firmicutes	Clostridia	Clostridiales	Lachnospiraceae
278928	3.57143e-06	0	0	Bacteria	Firmicutes	Clostridia	Clostridiales	Ruminococcaceae	Ruminococcus
347640	3.57143e-06	0	0	Bacteria	Firmicutes	Clostridia	Clostridiales	Ruminococcaceae
3243726	3.57143e-06	0	0	Bacteria	Chloroflexi	Anaerolineae	SBR1031	A4b
319411	0	0	3.57143e-06	Bacteria	Firmicutes	Clostridia	Clostridiales	Ruminococcaceae
3244989	0	3.57143e-06	0	Bacteria	Firmicutes	Clostridia	Clostridiales	Lachnospiraceae
562376	0	3.57143e-06	0	Bacteria	Firmicutes	Clostridia	Clostridiales
68845	0	0	3.57143e-06	Bacteria	Firmicutes	Clostridia	Clostridiales	Lachnospiraceae	Blautia
1147464	3.57143e-06	0	0	Bacteria	Bacteroidetes	Flavobacteriia	Flavobacteriales	Flavobacteriaceae
195704	0	0	3.57143e-06	Bacteria	Firmicutes	Clostridia	Clostridiales
206574	3.57143e-06	0	0	Bacteria	Firmicutes	Clostridia	Clostridiales	Ruminococcaceae
304737	3.57143e-06	0	0	Bacteria	Planctomycetes	Planctomycetia	Gemmatales	Gemmataceae	Gemmata
180119	0	0	3.57143e-06	Bacteria	Firmicutes	Clostridia	Clostridiales	Lachnospiraceae
191740	0	0	3.57143e-06	Bacteria	Firmicutes	Clostridia	Clostridiales	Lachnospiraceae	Blautia
188820	3.57143e-06	0	0	Bacteria	Firmicutes	Clostridia	Clostridiales	Lachnospiraceae	Blautia
1504042	0	3.57143e-06	0	Bacteria	Firmicutes	Clostridia	Clostridiales	Ruminococcaceae	Oscillospira
105037	0	3.57143e-06	0	Bacteria	Bacteroidetes	Bacteroidia	Bacteroidales	BS11
202310	0	0	3.57143e-06	Bacteria	Firmicutes	Clostridia	Clostridiales	Lachnospiraceae
4478011	0	0	3.57143e-06	Bacteria	Chlorobi	OPB56
1130874	0	0	3.57143e-06	Bacteria	Chloroflexi	Thermomicrobia	Thermomicrobiales
14595	3.57143e-06	0	0	Bacteria	Firmicutes	Bacilli	Bacillales	Bacillaceae	Bacillus	thermoamylovorans
300716	0	3.57143e-06	0	Bacteria	Firmicutes	Clostridia	Clostridiales	Lachnospiraceae
177371	3.57143e-06	0	0	Bacteria	Bacteroidetes	Bacteroidia	Bacteroidales	S24-7
4450617	0	3.57143e-06	0	Bacteria	Firmicutes	Clostridia	Clostridiales	Lachnospiraceae
1107426	0	0	3.57143e-06	Bacteria	Bacteroidetes	Flavobacteriia	Flavobacteriales	Flavobacteriaceae	Olleya
198420	3.57143e-06	0	0	Bacteria	Firmicutes	Clostridia	Clostridiales	Lachnospiraceae	Blautia
336575	0	3.57143e-06	0	Bacteria	Firmicutes	Clostridia	Clostridiales	Ruminococcaceae
524219	0	0	3.57143e-06	Bacteria	Firmicutes	Clostridia	Clostridiales	Lachnospiraceae	Blautia	obeum
4451251	0	3.57143e-06	0	Bacteria	Actinobacteria	Coriobacteriia	Coriobacteriales	Coriobacteriaceae	Atopobium
185972	3.57143e-06	0	0	Bacteria	Firmicutes	Clostridia	Clostridiales	Lachnospiraceae	[Ruminococcus]
164271	0	0	3.57143e-06	Bacteria	Proteobacteria	Gammaproteobacteria	Alteromonadales
4449803	0	0	3.57143e-06	Bacteria	Bacteroidetes	Bacteroidia	Bacteroidales	Porphyromonadaceae	Parabacteroides
361927	0	3.57143e-06	0	Bacteria	Bacteroidetes	Bacteroidia	Bacteroidales	Rikenellaceae
298636	0	0	3.57143e-06	Bacteria	Firmicutes	Clostridia	Clostridiales	Lachnospiraceae
1108042	3.57143e-06	0	0	Bacteria	Firmicutes	Clostridia	Clostridiales	Lachnospiraceae
835795	3.57143e-06	0	0	Bacteria	Proteobacteria	Gammaproteobacteria	Aeromonadales	Aeromonadaceae
4318098	3.57143e-06	0	0	Bacteria	Firmicutes	Clostridia	Clostridiales	Veillonellaceae	Veillonella	dispar
308191	0	3.57143e-06	0	Bacteria	Firmicutes	Clostridia	Clostridiales	Lachnospiraceae	Blautia
722618	3.57143e-06	0	0	Bacteria	Proteobacteria	Alphaproteobacteria	Rhodospirillales	Acetobacteraceae
1107458	0	0	3.57143e-06	Bacteria	Bacteroidetes	Bacteroidia	Bacteroidales	S24-7
4316074	0	0	3.57143e-06	Bacteria	Fusobacteria	Fusobacteriia	Fusobacteriales	Fusobacteriaceae	Fusobacterium
193654	3.57143e-06	0	0	Bacteria	Firmicutes	Clostridia	Clostridiales	Lachnospiraceae
4399755	3.57143e-06	0	0	Bacteria	Firmicutes	Clostridia	Clostridiales	Ruminococcaceae
4315787	3.57143e-06	0	0	Bacteria	Firmicutes	Clostridia	Clostridiales	Ruminococcaceae
4408390	0	3.57143e-06	0	Bacteria	Bacteroidetes	Flavobacteriia	Flavobacteriales	Cryomorphaceae
4481625	3.57143e-06	0	0	Bacteria	Fibrobacteres	Fibrobacteria	Fibrobacterales
4463892	0	3.57143e-06	0	Bacteria	Bacteroidetes	Bacteroidia	Bacteroidales	Bacteroidaceae	Bacteroides
4325067	3.57143e-06	0	0	Bacteria	Firmicutes	Clostridia	Clostridiales	Lachnospiraceae
4125815	3.57143e-06	0	0	Bacteria	Actinobacteria	Coriobacteriia	Coriobacteriales	Coriobacteriaceae	Atopobium
849306	0	0	3.57143e-06	Bacteria	Firmicutes	Clostridia	Clostridiales	Lachnospiraceae
183619	0	0	3.57143e-06	Bacteria	Bacteroidetes	Bacteroidia	Bacteroidales	Bacteroidaceae	Bacteroides
332651	3.57143e-06	0	0	Bacteria	Firmicutes	Clostridia	Clostridiales
109769	0	0	3.57143e-06	Bacteria	TM6	SBRH58
326324	0	0	3.57143e-06	Bacteria	Proteobacteria	Gammaproteobacteria	Vibrionales	Vibrionaceae	Photobacterium
276172	3.57143e-06	0	0	Bacteria	Bacteroidetes	Bacteroidia	Bacteroidales	Rikenellaceae
3755578	0	0	3.57143e-06	Bacteria	Bacteroidetes	Bacteroidia	Bacteroidales	Bacteroidaceae	Bacteroides	fragilis
392887	0	3.57143e-06	0	Bacteria	Firmicutes	Clostridia	Clostridiales	Lachnospiraceae	Roseburia
4289377	3.57143e-06	0	0	Bacteria	Firmicutes	Clostridia	Clostridiales	Lachnospiraceae
4382457	3.57143e-06	0	0	Bacteria	Firmicutes	Erysipelotrichi	Erysipelotrichales	Erysipelotrichaceae	[Eubacterium]	dolichum
1081489	0	3.57143e-06	0	Bacteria	Fibrobacteres	Fibrobacteria	258ds10
191738	0	3.57143e-06	0	Bacteria	Firmicutes	Clostridia	Clostridiales
839195	0	0	3.57143e-06	Bacteria	Proteobacteria	Betaproteobacteria	Burkholderiales	Comamonadaceae
709996	0	0	3.57143e-06	Bacteria	Firmicutes	Bacilli	Bacillales	Bacillaceae	Bacillus
4358723	3.57143e-06	0	0	Bacteria	Bacteroidetes	Bacteroidia	Bacteroidales	Bacteroidaceae	Bacteroides
244757	3.57143e-06	0	0	Bacteria	Bacteroidetes	Flavobacteriia	Flavobacteriales	Flavobacteriaceae	Formosa	crassostrea
821460	0	3.57143e-06	0	Bacteria	Nitrospirae	Nitrospira	Nitrospirales	[Leptospirillaceae]	Leptospirillum	ferrooxidans
278684	0	0	3.57143e-06	Bacteria	Bacteroidetes	Bacteroidia	Bacteroidales	S24-7
4388396	0	3.57143e-06	0	Bacteria	Firmicutes	Clostridia	Clostridiales	Lachnospiraceae	[Ruminococcus]	gnavus
336012	3.57143e-06	0	0	Bacteria	Bacteroidetes	Bacteroidia	Bacteroidales	Bacteroidaceae	Bacteroides
311402	0	0	3.57143e-06	Bacteria	Firmicutes	Clostridia	Clostridiales	Clostridiaceae	Clostridium	hiranonis
581650	0	3.57143e-06	0	Bacteria	Proteobacteria	Alphaproteobacteria	Rhodobacterales	Rhodobacteraceae
470117	3.57143e-06	0	0	Bacteria	Firmicutes	Clostridia	Clostridiales	Ruminococcaceae	Clostridium	methylpentosum
220691	3.57143e-06	0	0	Bacteria	Firmicutes	Clostridia	Clostridiales
4469856	0	0	3.57143e-06	Bacteria	Bacteroidetes	[Rhodothermi]	[Rhodothermales]	Rhodothermaceae
136399	3.57143e-06	0	0	Bacteria	Acidobacteria	DA052	Ellin6513
839610	0	0	3.57143e-06	Bacteria	Firmicutes	Clostridia	Clostridiales	Ruminococcaceae
181330	0	3.57143e-06	0	Bacteria	Firmicutes	Clostridia	Clostridiales	Lachnospiraceae	Blautia
4372619	0	0	3.57143e-06	Bacteria	Proteobacteria	Betaproteobacteria	Tremblayales	Tremblayaceae	Carsonella	ruddii
796555	3.57143e-06	0	0	Bacteria	Proteobacteria	Betaproteobacteria	Burkholderiales	Comamonadaceae	Hydrogenophaga
348304	0	3.57143e-06	0	Bacteria	Bacteroidetes	Bacteroidia	Bacteroidales	Bacteroidaceae	Bacteroides
498743	3.57143e-06	0	0	Bacteria	Firmicutes	Clostridia	Clostridiales	Ruminococcaceae
247036	0	3.57143e-06	0	Bacteria	Firmicutes	Bacilli	Bacillales	Bacillaceae	Bacillus
340488	0	0	3.57143e-06	Bacteria	Proteobacteria	Betaproteobacteria	Burkholderiales	Oxalobacteraceae	Ralstonia
250522	0	0	3.57143e-06	Bacteria	Proteobacteria	Alphaproteobacteria
315517	0	0	3.57143e-06	Bacteria	Firmicutes	Clostridia	Clostridiales	Lachnospiraceae	Blautia
293232	0	3.57143e-06	0	Bacteria	Firmicutes	Clostridia	Clostridiales	Lachnospiraceae
2688034	0	0	3.57143e-06	Bacteria	Firmicutes	Clostridia	Clostridiales	Lachnospiraceae
173863	0	0	3.57143e-06	Bacteria	Firmicutes	Clostridia	Clostridiales	Ruminococcaceae
314646	0	0	3.57143e-06	Bacteria	Firmicutes	Clostridia	Clostridiales	Lachnospiraceae
3028318	0	0	3.57143e-06	Bacteria	Bacteroidetes	Bacteroidia	Bacteroidales	Rikenellaceae
3768338	0	0	3.57143e-06	Bacteria	Firmicutes	Clostridia	Clostridiales	Lachnospiraceae	Blautia
759751	3.57143e-06	0	0	Bacteria	Firmicutes	Clostridia	Clostridiales	Lachnospiraceae
324658	0	3.57143e-06	0	Bacteria	Firmicutes	Clostridia	Clostridiales	Ruminococcaceae
177518	3.57143e-06	0	0	Bacteria	Firmicutes	Clostridia	Clostridiales	Lachnospiraceae	Coprococcus
3064691	0	0	3.57143e-06	Bacteria	Bacteroidetes	[Saprospirae]	[Saprospirales]	Saprospiraceae
245196	0	0	3.57143e-06	Bacteria	Bacteroidetes	[Saprospirae]	[Saprospirales]	Saprospiraceae
4417435	3.57143e-06	0	0	Bacteria	Proteobacteria	Deltaproteobacteria	Desulfobacterales	Desulfobacteraceae
1136234	0	0	3.57143e-06	Bacteria	Proteobacteria	Gammaproteobacteria	Xanthomonadales	Xanthomonadaceae	Rhodanobacter	lindaniclasticus
561935	0	0	3.57143e-06	Bacteria	Actinobacteria	Actinobacteria	Actinomycetales	Actinomycetaceae	Actinomyces
494906	3.57143e-06	0	0	Bacteria	Firmicutes	Clostridia	Clostridiales	[Tissierellaceae]	Peptoniphilus
530653	0	0	3.57143e-06	Bacteria	Bacteroidetes	Bacteroidia	Bacteroidales	Prevotellaceae	Prevotella	copri
305329	3.57143e-06	0	0	Bacteria	Firmicutes	Clostridia	Clostridiales	Lachnospiraceae	Dorea
1106730	0	0	3.57143e-06	Bacteria	Proteobacteria	Deltaproteobacteria	Syntrophobacterales	Syntrophobacteraceae
196982	0	3.57143e-06	0	Bacteria	Firmicutes	Clostridia	Clostridiales	Ruminococcaceae
4387056	0	3.57143e-06	0	Bacteria	Firmicutes	Bacilli	Bacillales	Bacillaceae	Bacillus	flexus
198583	0	3.57143e-06	0	Bacteria	Firmicutes	Clostridia	Clostridiales
185936	0	3.57143e-06	0	Bacteria	Firmicutes	Clostridia	Clostridiales	Ruminococcaceae
141145	0	3.57143e-06	0	Bacteria	Proteobacteria	Gammaproteobacteria	Enterobacteriales	Enterobacteriaceae
4394688	0	0	3.57143e-06	Bacteria	Firmicutes	Clostridia	Clostridiales	Syntrophomonadaceae	Syntrophomonas
179435	0	0	3.57143e-06	Bacteria	Firmicutes	Clostridia	Clostridiales	Lachnospiraceae
132362	0	0	3.57143e-06	Bacteria	Bacteroidetes	Bacteroidia	Bacteroidales	Porphyromonadaceae
185883	0	0	3.57143e-06	Bacteria	Firmicutes	Clostridia	Clostridiales	Lachnospiraceae	Blautia
129692	0	3.57143e-06	0	Bacteria	Firmicutes	Clostridia	Clostridiales	Lachnospiraceae	[Ruminococcus]
91315	3.57143e-06	0	0	Bacteria	Proteobacteria	Gammaproteobacteria	Pasteurellales	Pasteurellaceae
136044	0	0	3.57143e-06	Bacteria	Firmicutes	Clostridia	Clostridiales	Lachnospiraceae
1070749	0	0	3.57143e-06	Bacteria	Proteobacteria	Gammaproteobacteria	Alteromonadales
191273	0	3.57143e-06	0	Bacteria	Firmicutes	Clostridia	Clostridiales	Lachnospiraceae	[Ruminococcus]
4468384	0	0	3.57143e-06	Bacteria	Firmicutes	Clostridia	Clostridiales	Lachnospiraceae	Blautia
539441	0	0	3.57143e-06	Bacteria	Armatimonadetes
909065	3.57143e-06	0	0	Bacteria	Firmicutes	Clostridia	Clostridiales	Lachnospiraceae	Dorea
2201	0	0	3.57143e-06	Bacteria	Bacteroidetes	Bacteroidia	Bacteroidales	[Paraprevotellaceae]
2885978	0	3.57143e-06	0	Bacteria	Firmicutes	Clostridia	Clostridiales	Ruminococcaceae
357168	0	3.57143e-06	0	Bacteria	Firmicutes	Clostridia	Clostridiales	Lachnospiraceae	Blautia
4469420	3.57143e-06	0	0	Bacteria	Proteobacteria	Gammaproteobacteria	Enterobacteriales	Enterobacteriaceae
4428162	0	3.57143e-06	0	Bacteria	Spirochaetes	[Leptospirae]	[Leptospirales]	Sediment-4	SJA-88
584107	0	0	3.57143e-06	Bacteria	Firmicutes	Clostridia	Clostridiales
368462	3.57143e-06	0	0	Bacteria	Firmicutes	Clostridia	Clostridiales	Lachnospiraceae
197043	0	3.57143e-06	0	Bacteria	Firmicutes	Clostridia	Clostridiales	Lachnospiraceae
1068499	3.57143e-06	0	0	Bacteria	Firmicutes	Bacilli	Lactobacillales	Streptococcaceae	Streptococcus
4429536	0	3.57143e-06	0	Bacteria	Firmicutes	Clostridia	Clostridiales	Lachnospiraceae	Blautia	producta
4424106	3.57143e-06	0	0	Bacteria	Bacteroidetes	Bacteroidia	Bacteroidales	Bacteroidaceae	Bacteroides
2315700	0	0	3.57143e-06	Bacteria	Firmicutes	Clostridia	Clostridiales	Ruminococcaceae	Ruminococcus
183857	0	3.57143e-06	3.57143e-06	Bacteria	Firmicutes	Clostridia	Clostridiales	Lachnospiraceae	Blautia
4357712	3.57143e-06	0	3.57143e-06	Bacteria	Bacteroidetes	Bacteroidia	Bacteroidales	Bacteroidaceae	Bacteroides
165591	0	7.14286e-06	0	Bacteria	Proteobacteria	Betaproteobacteria	Burkholderiales	Alcaligenaceae	Sutterella
4335484	3.57143e-06	0	3.57143e-06	Bacteria	Firmicutes	Clostridia	Clostridiales	Lachnospiraceae	Blautia	producta
4433032	0	7.14286e-06	0	Bacteria	Planctomycetes	Planctomycetia	Gemmatales	Gemmataceae
4400510	0	3.57143e-06	3.57143e-06	Bacteria	Firmicutes	Clostridia	Clostridiales	Lachnospiraceae
1624030	7.14286e-06	0	0	Bacteria	Bacteroidetes	Bacteroidia	Bacteroidales	Bacteroidaceae	Bacteroides
905088	0	0	7.14286e-06	Bacteria	Firmicutes	Bacilli	Gemellales	Gemellaceae
180560	0	0	7.14286e-06	Bacteria	Bacteroidetes	Bacteroidia	Bacteroidales	Porphyromonadaceae	Candidatus Azobacteroides
1630017	3.57143e-06	3.57143e-06	0	Bacteria	Firmicutes	Clostridia	Clostridiales	Lachnospiraceae
328055	3.57143e-06	0	3.57143e-06	Bacteria	Firmicutes	Clostridia	Clostridiales	Lachnospiraceae	Coprococcus
548067	3.57143e-06	0	3.57143e-06	Bacteria	Firmicutes	Clostridia	Clostridiales	Veillonellaceae
311718	3.57143e-06	3.57143e-06	0	Bacteria	Firmicutes	Clostridia	Clostridiales	Ruminococcaceae	Oscillospira
181480	0	7.14286e-06	0	Bacteria	Firmicutes	Clostridia	Clostridiales	Ruminococcaceae
3485581	3.57143e-06	0	3.57143e-06	Bacteria	Bacteroidetes	Sphingobacteriia	Sphingobacteriales	Sphingobacteriaceae	Pedobacter	saltans
2137906	0	0	7.14286e-06	Bacteria	Firmicutes	Clostridia	Clostridiales	Lachnospiraceae	Blautia
2095635	3.57143e-06	3.57143e-06	0	Bacteria	Planctomycetes	Phycisphaerae	Phycisphaerales
52106	0	3.57143e-06	3.57143e-06	Bacteria	Firmicutes	Clostridia	Clostridiales	Lachnospiraceae
4392196	0	0	7.14286e-06	Bacteria	Firmicutes	Clostridia	Clostridiales	Lachnospiraceae	Blautia
4467447	3.57143e-06	0	3.57143e-06	Bacteria	Bacteroidetes	Bacteroidia	Bacteroidales	Bacteroidaceae	Bacteroides
315485	3.57143e-06	3.57143e-06	0	Bacteria	Actinobacteria	Coriobacteriia	Coriobacteriales	Coriobacteriaceae	Adlercreutzia
619140	0	3.57143e-06	3.57143e-06	Bacteria	Firmicutes	Clostridia	Clostridiales	Ruminococcaceae
528362	3.57143e-06	3.57143e-06	0	Bacteria	Firmicutes	Clostridia	Clostridiales	Lachnospiraceae	Roseburia
180133	3.57143e-06	0	3.57143e-06	Bacteria	Bacteroidetes	Bacteroidia	Bacteroidales	[Barnesiellaceae]
764308	7.14286e-06	0	0	Bacteria	Firmicutes	Clostridia	Clostridiales	Veillonellaceae
318446	0	0	7.14286e-06	Bacteria	Firmicutes	Clostridia	Clostridiales	Lachnospiraceae	Dorea
4416614	0	0	7.14286e-06	Bacteria	Bacteroidetes	Bacteroidia	Bacteroidales	Bacteroidaceae	Bacteroides
15059	0	7.14286e-06	0	Bacteria	Firmicutes	Bacilli	Lactobacillales	Aerococcaceae	Granulicatella	balaenopterae
535826	3.57143e-06	0	3.57143e-06	Bacteria	Bacteroidetes	Bacteroidia	Bacteroidales	Porphyromonadaceae	Candidatus Azobacteroides
1111874	0	0	7.14286e-06	Bacteria	Proteobacteria	Gammaproteobacteria	Enterobacteriales	Enterobacteriaceae
194123	0	3.57143e-06	3.57143e-06	Bacteria	Firmicutes	Clostridia	Clostridiales	Lachnospiraceae	Coprococcus
1856435	7.14286e-06	0	0	Bacteria	Firmicutes	Clostridia	Clostridiales	Lachnospiraceae	Dorea
3887769	0	3.57143e-06	3.57143e-06	Bacteria	Bacteroidetes	Bacteroidia	Bacteroidales	Bacteroidaceae	Bacteroides
40768	0	3.57143e-06	3.57143e-06	Bacteria	Firmicutes	Clostridia	Clostridiales	Lachnospiraceae
4354311	3.57143e-06	0	3.57143e-06	Bacteria	Firmicutes	Bacilli	Lactobacillales	Enterococcaceae	Melissococcus	plutonius
145767	3.57143e-06	3.57143e-06	0	Bacteria	Bacteroidetes	Bacteroidia	Bacteroidales	Porphyromonadaceae	Paludibacter
588216	0	0	7.14286e-06	Bacteria	Proteobacteria	Gammaproteobacteria	Enterobacteriales	Enterobacteriaceae
2061549	0	3.57143e-06	3.57143e-06	Bacteria	Proteobacteria	Betaproteobacteria	Burkholderiales	Alcaligenaceae	Sutterella
273737	0	0	7.14286e-06	Bacteria	Firmicutes	Clostridia	Clostridiales	Ruminococcaceae
104105	7.14286e-06	0	0	Bacteria	Bacteroidetes	Bacteroidia	Bacteroidales
873887	0	7.14286e-06	0	Bacteria	Actinobacteria	Thermoleophilia	Solirubrobacterales	Solirubrobacteraceae
320376	3.57143e-06	0	3.57143e-06	Bacteria	Firmicutes	Clostridia	Clostridiales	Lachnospiraceae
419245	3.57143e-06	3.57143e-06	0	Bacteria	Bacteroidetes	Bacteroidia	Bacteroidales	S24-7
4466511	3.57143e-06	0	3.57143e-06	Bacteria	Bacteroidetes	Bacteroidia	Bacteroidales	[Odoribacteraceae]	Odoribacter
267662	7.14286e-06	0	0	Bacteria	Actinobacteria	Actinobacteria	Actinomycetales
4481359	0	7.14286e-06	0	Bacteria	Firmicutes	Clostridia	Clostridiales	Lachnospiraceae
181833	0	3.57143e-06	3.57143e-06	Bacteria	Firmicutes	Clostridia	Clostridiales
680608	3.57143e-06	0	3.57143e-06	Bacteria	Firmicutes	Bacilli	Bacillales	Bacillaceae	Bacillus	flexus
582951	0	0	7.14286e-06	Bacteria	Firmicutes	Clostridia	Clostridiales	Lachnospiraceae	Blautia
4358921	7.14286e-06	0	0	Bacteria	Firmicutes	Clostridia	Clostridiales
3143796	0	3.57143e-06	3.57143e-06	Bacteria	Firmicutes	Clostridia	Clostridiales	Lachnospiraceae
240211	7.14286e-06	0	0	Bacteria	Actinobacteria	Actinobacteria	Actinomycetales	Nocardiaceae	Rhodococcus
4412546	0	3.57143e-06	3.57143e-06	Bacteria	Firmicutes	Clostridia	Clostridiales	Ruminococcaceae
344719	7.14286e-06	0	0	Bacteria	TM7	TM7-1
4344647	0	3.57143e-06	3.57143e-06	Bacteria	Bacteroidetes	Bacteroidia	Bacteroidales	Bacteroidaceae	Bacteroides
182882	0	0	7.14286e-06	Bacteria	Firmicutes	Clostridia	Clostridiales	Lachnospiraceae	[Ruminococcus]	gnavus
186471	0	7.14286e-06	0	Bacteria	Firmicutes	Clostridia	Clostridiales	Lachnospiraceae	Roseburia
180130	7.14286e-06	0	0	Bacteria	Firmicutes	Clostridia	Clostridiales	Ruminococcaceae	Ruminococcus
4386631	3.57143e-06	0	3.57143e-06	Bacteria	Proteobacteria	Betaproteobacteria	Burkholderiales	Comamonadaceae	Methylibium
201774	0	0	7.14286e-06	Bacteria	Proteobacteria	Alphaproteobacteria	Rhizobiales
333975	0	3.57143e-06	3.57143e-06	Bacteria	Bacteroidetes	Bacteroidia	Bacteroidales	S24-7
185759	0	3.57143e-06	3.57143e-06	Bacteria	Firmicutes	Clostridia	Clostridiales	Lachnospiraceae	Blautia
410242	7.14286e-06	0	0	Bacteria	Firmicutes	Clostridia	Clostridiales	Christensenellaceae
4420766	3.57143e-06	3.57143e-06	0	Bacteria	Bacteroidetes	Flavobacteriia	Flavobacteriales	Flavobacteriaceae
614814	3.57143e-06	3.57143e-06	0	Bacteria	Firmicutes	Bacilli	Bacillales
4332676	3.57143e-06	0	3.57143e-06	Bacteria	Bacteroidetes	Bacteroidia	Bacteroidales	Bacteroidaceae	Bacteroides
263652	3.57143e-06	3.57143e-06	0	Bacteria	Bacteroidetes	Flavobacteriia	Flavobacteriales	Flavobacteriaceae	Lutimonas
196370	0	3.57143e-06	3.57143e-06	Bacteria	Firmicutes	Clostridia	Clostridiales	Lachnospiraceae	[Ruminococcus]	gnavus
4359984	0	3.57143e-06	3.57143e-06	Bacteria	Firmicutes	Clostridia	Clostridiales	Lachnospiraceae
3291730	0	0	7.14286e-06	Bacteria	Actinobacteria	Actinobacteria	Bifidobacteriales	Bifidobacteriaceae	Bifidobacterium	longum
1646166	3.57143e-06	0	3.57143e-06	Bacteria	Firmicutes	Clostridia	Clostridiales	Lachnospiraceae	Coprococcus
148279	3.57143e-06	0	3.57143e-06	Bacteria	Firmicutes	Clostridia	Clostridiales	Lachnospiraceae	Blautia
431412	3.57143e-06	3.57143e-06	0	Bacteria	Actinobacteria	Actinobacteria	Actinomycetales	Propionibacteriaceae
176151	7.14286e-06	0	0	Bacteria	Firmicutes	Clostridia	Clostridiales	Ruminococcaceae	Faecalibacterium	prausnitzii
4326066	0	7.14286e-06	0	Bacteria	Bacteroidetes	Bacteroidia	Bacteroidales	Porphyromonadaceae	Candidatus Azobacteroides
182196	3.57143e-06	3.57143e-06	0	Bacteria	Firmicutes	Clostridia	Clostridiales
949988	0	7.14286e-06	0	Bacteria	Actinobacteria	Actinobacteria	Actinomycetales
1917420	0	0	7.14286e-06	Bacteria	Firmicutes	Clostridia	Clostridiales	Lachnospiraceae	[Ruminococcus]	gnavus
567715	3.57143e-06	0	3.57143e-06	Bacteria	Firmicutes	Clostridia	Clostridiales	Lachnospiraceae	Blautia
828435	3.57143e-06	3.57143e-06	0	Bacteria	Firmicutes	Erysipelotrichi	Erysipelotrichales	Erysipelotrichaceae
194557	3.57143e-06	3.57143e-06	0	Bacteria	Firmicutes	Clostridia	Clostridiales	Lachnospiraceae	Coprococcus
4351624	0	0	7.14286e-06	Bacteria	Proteobacteria	Alphaproteobacteria	Sphingomonadales	Sphingomonadaceae	Sphingomonas	yabuuchiae
4020502	7.14286e-06	0	0	Bacteria	Bacteroidetes	Bacteroidia	Bacteroidales	Bacteroidaceae	Bacteroides
4372003	0	7.14286e-06	0	Bacteria	Bacteroidetes	Bacteroidia	Bacteroidales	Porphyromonadaceae	Parabacteroides
38211	3.57143e-06	0	3.57143e-06	Bacteria	Firmicutes	Clostridia	Clostridiales	Lachnospiraceae	Coprococcus
574793	0	3.57143e-06	3.57143e-06	Bacteria	Firmicutes	Clostridia	Clostridiales	Ruminococcaceae
3408568	3.57143e-06	0	3.57143e-06	Bacteria	Firmicutes	Clostridia	Clostridiales	Lachnospiraceae
4348242	0	3.57143e-06	3.57143e-06	Bacteria	Proteobacteria	Gammaproteobacteria	Oceanospirillales	Halomonadaceae	Haererehalobacter	salaria
4369816	0	0	7.14286e-06	Bacteria	Bacteroidetes	Bacteroidia	Bacteroidales	Bacteroidaceae	Bacteroides	caccae
1740283	3.57143e-06	0	3.57143e-06	Bacteria	Firmicutes	Clostridia	Clostridiales	Lachnospiraceae	Roseburia
512563	0	7.14286e-06	0	Bacteria	Verrucomicrobia	[Spartobacteria]	[Chthoniobacterales]	[Chthoniobacteraceae]	DA101
1010876	3.57143e-06	0	3.57143e-06	Bacteria	Firmicutes	Clostridia	Clostridiales	Ruminococcaceae	Oscillospira
2490216	0	3.57143e-06	3.57143e-06	Bacteria	Firmicutes	Clostridia	Clostridiales	Ruminococcaceae	Faecalibacterium	prausnitzii
4416025	0	3.57143e-06	3.57143e-06	Bacteria	Firmicutes	Clostridia	Clostridiales	Lachnospiraceae	[Ruminococcus]	gnavus
4330852	3.57143e-06	3.57143e-06	0	Bacteria	Firmicutes	Clostridia	Clostridiales	Ruminococcaceae	Oscillospira
1649772	0	3.57143e-06	3.57143e-06	Bacteria	Proteobacteria	Gammaproteobacteria	Enterobacteriales	Enterobacteriaceae
859619	0	3.57143e-06	3.57143e-06	Bacteria	Firmicutes	Clostridia	Clostridiales	Lachnospiraceae
181139	0	3.57143e-06	3.57143e-06	Bacteria	Firmicutes	Clostridia	Clostridiales	Ruminococcaceae	Faecalibacterium	prausnitzii
4373873	0	3.57143e-06	3.57143e-06	Bacteria	Firmicutes	Clostridia	Clostridiales	Lachnospiraceae	Dorea
4461531	3.57143e-06	3.57143e-06	0	Bacteria	Actinobacteria	Acidimicrobiia	Acidimicrobiales
4368600	0	0	7.14286e-06	Bacteria	Proteobacteria	Gammaproteobacteria	Enterobacteriales	Enterobacteriaceae
537070	3.57143e-06	0	3.57143e-06	Bacteria	Bacteroidetes	Bacteroidia	Bacteroidales	Bacteroidaceae	5-7N15
346311	7.14286e-06	0	0	Bacteria	Proteobacteria	Alphaproteobacteria	Rhizobiales	Bradyrhizobiaceae	Bradyrhizobium	elkanii
549454	0	3.57143e-06	3.57143e-06	Bacteria	Tenericutes	Mollicutes
178263	3.57143e-06	0	3.57143e-06	Bacteria	Chloroflexi	Anaerolineae	Ardenscatenales	Ardenscatenaceae	Ardenscatena
4451899	0	0	7.14286e-06	Bacteria	Firmicutes	Clostridia	Clostridiales	Lachnospiraceae
4356080	0	3.57143e-06	3.57143e-06	Bacteria	Bacteroidetes	Bacteroidia	Bacteroidales	[Barnesiellaceae]
4418333	0	3.57143e-06	3.57143e-06	Bacteria	Spirochaetes	[Leptospirae]	[Leptospirales]	Leptospiraceae	Leptonema
2051608	0	0	7.14286e-06	Bacteria	Firmicutes	Clostridia	Clostridiales	Lachnospiraceae
4376609	3.57143e-06	0	3.57143e-06	Bacteria	Bacteroidetes	Bacteroidia	Bacteroidales	Bacteroidaceae	Bacteroides
296609	3.57143e-06	0	3.57143e-06	Bacteria	Bacteroidetes	Sphingobacteriia	Sphingobacteriales	Sphingobacteriaceae	Sphingobacterium
691131	3.57143e-06	0	3.57143e-06	Bacteria	Bacteroidetes	Bacteroidia	Bacteroidales
183684	0	0	7.14286e-06	Bacteria	Firmicutes	Clostridia	Clostridiales	Lachnospiraceae
241627	0	3.57143e-06	3.57143e-06	Bacteria	Bacteroidetes	Bacteroidia	Bacteroidales
110457	0	0	7.14286e-06	Bacteria	Firmicutes	Clostridia	Clostridiales	Lachnospiraceae
541079	0	3.57143e-06	3.57143e-06	Bacteria	Firmicutes	Clostridia	Clostridiales	Peptococcaceae	Dehalobacter
195418	0	3.57143e-06	3.57143e-06	Bacteria	Firmicutes	Clostridia	Clostridiales
188863	3.57143e-06	3.57143e-06	0	Bacteria	Firmicutes	Clostridia	Clostridiales	Ruminococcaceae
148353	0	0	7.14286e-06	Bacteria	Firmicutes	Clostridia	Clostridiales	Lachnospiraceae
329274	0	3.57143e-06	3.57143e-06	Bacteria	Firmicutes	Clostridia	Clostridiales	Lachnospiraceae	Blautia
237173	0	0	7.14286e-06	Bacteria	Proteobacteria	Gammaproteobacteria	Pseudomonadales	Pseudomonadaceae	Pseudomonas
4415814	0	3.57143e-06	3.57143e-06	Bacteria	Bacteroidetes	Bacteroidia	Bacteroidales	Bacteroidaceae	Bacteroides	fragilis
4384100	0	0	7.14286e-06	Bacteria	Firmicutes	Clostridia	Clostridiales
3173413	3.57143e-06	3.57143e-06	0	Bacteria	Bacteroidetes	Bacteroidia	Bacteroidales	Bacteroidaceae	Bacteroides
1628708	0	3.57143e-06	3.57143e-06	Bacteria	Firmicutes	Clostridia	Clostridiales	Lachnospiraceae	Blautia
205904	0	3.57143e-06	3.57143e-06	Bacteria	Bacteroidetes	Bacteroidia	Bacteroidales	Bacteroidaceae	Bacteroides
258283	7.14286e-06	0	0	Bacteria	Firmicutes	Clostridia	Clostridiales
224315	3.57143e-06	3.57143e-06	0	Bacteria	Firmicutes	Clostridia	Clostridiales	Veillonellaceae	Sporomusa
353392	0	0	7.14286e-06	Bacteria	Firmicutes	Clostridia	Clostridiales	Clostridiaceae	SMB53
185939	3.57143e-06	3.57143e-06	0	Bacteria	Firmicutes	Clostridia	Clostridiales
199212	0	0	7.14286e-06	Bacteria	Firmicutes	Clostridia	Clostridiales
1079742	0	7.14286e-06	0	Bacteria	Firmicutes	Clostridia	Clostridiales	[Tissierellaceae]	Finegoldia
173900	0	3.57143e-06	3.57143e-06	Bacteria	Firmicutes	Clostridia	Clostridiales	Lachnospiraceae
728991	3.57143e-06	0	3.57143e-06	Bacteria	Bacteroidetes	Bacteroidia	Bacteroidales	Bacteroidaceae	Bacteroides
4426873	0	3.57143e-06	3.57143e-06	Bacteria	Bacteroidetes	Bacteroidia	Bacteroidales	Porphyromonadaceae	Parabacteroides
251970	0	3.57143e-06	3.57143e-06	Bacteria	Firmicutes	Clostridia	Clostridiales	Ruminococcaceae
1115920	0	0	7.14286e-06	Bacteria	Bacteroidetes	Bacteroidia	Bacteroidales	SB-1
4328409	3.57143e-06	3.57143e-06	0	Bacteria	Firmicutes	Clostridia	Clostridiales	Ruminococcaceae	Faecalibacterium	prausnitzii
196508	7.14286e-06	0	0	Bacteria	Firmicutes	Clostridia	Clostridiales	Lachnospiraceae	Dorea
4418260	7.14286e-06	0	0	Bacteria	Proteobacteria	Betaproteobacteria	Burkholderiales	Comamonadaceae
187341	7.14286e-06	0	0	Bacteria	Bacteroidetes	Bacteroidia	Bacteroidales	S24-7
3702906	0	0	7.14286e-06	Bacteria	Firmicutes	Clostridia	Clostridiales	Lachnospiraceae	[Ruminococcus]	gnavus
640833	3.57143e-06	3.57143e-06	0	Bacteria	Proteobacteria	Gammaproteobacteria	Chromatiales	Halothiobacillaceae	Thiovirga
199065	0	0	7.14286e-06	Bacteria	Firmicutes	Clostridia	Clostridiales	Lachnospiraceae	Blautia
294370	0	0	7.14286e-06	Bacteria	Firmicutes	Clostridia	Clostridiales	Lachnospiraceae
2399341	0	3.57143e-06	3.57143e-06	Bacteria	Firmicutes	Clostridia	Clostridiales	Lachnospiraceae	Blautia	producta
4234212	7.14286e-06	0	0	Bacteria	Bacteroidetes	Bacteroidia	Bacteroidales	Bacteroidaceae	Bacteroides	ovatus
4311535	0	7.14286e-06	0	Bacteria	Firmicutes	Clostridia	Clostridiales	Lachnospiraceae	Dorea
847092	0	3.57143e-06	3.57143e-06	Bacteria	Bacteroidetes	Bacteroidia	Bacteroidales	Bacteroidaceae	Bacteroides
4452118	0	7.14286e-06	0	Bacteria	Proteobacteria	Betaproteobacteria	Burkholderiales	Comamonadaceae	Leptothrix
288258	0	0	7.14286e-06	Bacteria	Firmicutes	Clostridia	Clostridiales	Clostridiaceae
327969	3.57143e-06	0	3.57143e-06	Bacteria	Firmicutes	Clostridia	Clostridiales	Ruminococcaceae
4477861	3.57143e-06	0	3.57143e-06	Bacteria	Bacteroidetes	Bacteroidia	Bacteroidales	Bacteroidaceae	Bacteroides
342844	0	0	1.07143e-05	Bacteria	Firmicutes	Clostridia	Clostridiales
564320	7.14286e-06	0	3.57143e-06	Bacteria	Firmicutes	Clostridia	Clostridiales	Ruminococcaceae
176685	0	7.14286e-06	3.57143e-06	Bacteria	Firmicutes	Erysipelotrichi	Erysipelotrichales	Erysipelotrichaceae	[Eubacterium]	dolichum
168260	3.57143e-06	0	7.14286e-06	Bacteria	Firmicutes	Clostridia	Clostridiales	Lachnospiraceae	Blautia	obeum
176203	7.14286e-06	0	3.57143e-06	Bacteria	Firmicutes	Clostridia	Clostridiales	Lachnospiraceae
205934	7.14286e-06	3.57143e-06	0	Bacteria	Firmicutes	Clostridia	Clostridiales	Ruminococcaceae
511751	0	3.57143e-06	7.14286e-06	Bacteria	Bacteroidetes	Bacteroidia	Bacteroidales	Bacteroidaceae	5-7N15
291518	0	0	1.07143e-05	Bacteria	Firmicutes	Clostridia	Clostridiales	Ruminococcaceae
2487345	0	7.14286e-06	3.57143e-06	Bacteria	Firmicutes	Clostridia	Clostridiales	Lachnospiraceae
979707	7.14286e-06	0	3.57143e-06	Bacteria	Bacteroidetes	Bacteroidia	Bacteroidales	Porphyromonadaceae	Porphyromonas
4348388	0	7.14286e-06	3.57143e-06	Bacteria	Firmicutes	Clostridia	Clostridiales	Lachnospiraceae	Blautia
4395346	0	0	1.07143e-05	Bacteria	Actinobacteria	Actinobacteria	Actinomycetales	Corynebacteriaceae	Corynebacterium	durum
4468377	0	3.57143e-06	7.14286e-06	Bacteria	Firmicutes	Clostridia	Clostridiales	Lachnospiraceae
180610	1.07143e-05	0	0	Bacteria	Firmicutes	Clostridia	Clostridiales	Ruminococcaceae
189820	0	3.57143e-06	7.14286e-06	Bacteria	Firmicutes	Clostridia	Clostridiales	Ruminococcaceae	Ruminococcus
524318	0	7.14286e-06	3.57143e-06	Bacteria	Bacteroidetes	Bacteroidia	Bacteroidales	Bacteroidaceae	Bacteroides
181707	7.14286e-06	3.57143e-06	0	Bacteria	Firmicutes	Clostridia	Clostridiales	Lachnospiraceae	[Ruminococcus]	gnavus
191330	3.57143e-06	0	7.14286e-06	Bacteria	Firmicutes	Clostridia	Clostridiales	Lachnospiraceae
4392183	0	0	1.07143e-05	Bacteria	Proteobacteria	Gammaproteobacteria	Enterobacteriales	Enterobacteriaceae
4094866	3.57143e-06	3.57143e-06	3.57143e-06	Bacteria	Firmicutes	Clostridia	Clostridiales	Lachnospiraceae
180155	3.57143e-06	3.57143e-06	3.57143e-06	Bacteria	Firmicutes	Clostridia	Clostridiales	Ruminococcaceae
248923	3.57143e-06	0	7.14286e-06	Bacteria	Firmicutes	Clostridia	Clostridiales	Lachnospiraceae
174757	0	7.14286e-06	3.57143e-06	Bacteria	Bacteroidetes	Bacteroidia	Bacteroidales	S24-7
4414478	0	1.07143e-05	0	Bacteria	Firmicutes	Clostridia	Clostridiales	Ruminococcaceae	Faecalibacterium	prausnitzii
185240	3.57143e-06	3.57143e-06	3.57143e-06	Bacteria	Firmicutes	Clostridia	Clostridiales	Lachnospiraceae	Blautia
178708	3.57143e-06	3.57143e-06	3.57143e-06	Bacteria	Firmicutes	Clostridia	Clostridiales	Lachnospiraceae
589313	7.14286e-06	0	3.57143e-06	Bacteria	Firmicutes	Clostridia	Clostridiales	Lachnospiraceae	Blautia	producta
182735	3.57143e-06	3.57143e-06	3.57143e-06	Bacteria	Firmicutes	Clostridia	Clostridiales
3195500	7.14286e-06	3.57143e-06	0	Bacteria	Firmicutes	Clostridia	Clostridiales	Lachnospiraceae
184670	7.14286e-06	0	3.57143e-06	Bacteria	Firmicutes	Clostridia	Clostridiales	Lachnospiraceae
4444262	7.14286e-06	3.57143e-06	0	Bacteria	Firmicutes	Clostridia	Clostridiales	Lachnospiraceae
186139	3.57143e-06	3.57143e-06	3.57143e-06	Bacteria	Firmicutes	Clostridia	Clostridiales	Ruminococcaceae
158616	0	7.14286e-06	3.57143e-06	Bacteria	Firmicutes	Clostridia	Clostridiales
4425571	3.57143e-06	7.14286e-06	0	Bacteria	Proteobacteria	Gammaproteobacteria	Enterobacteriales	Enterobacteriaceae
4072210	3.57143e-06	3.57143e-06	3.57143e-06	Bacteria	Firmicutes	Clostridia	Clostridiales	Lachnospiraceae	Roseburia
194693	3.57143e-06	3.57143e-06	3.57143e-06	Bacteria	Firmicutes	Clostridia	Clostridiales	Lachnospiraceae	Coprococcus
4429608	3.57143e-06	7.14286e-06	0	Bacteria	Firmicutes	Clostridia	Clostridiales	Lachnospiraceae
4443256	0	3.57143e-06	7.14286e-06	Bacteria	TM6	SJA-4
3275934	7.14286e-06	0	3.57143e-06	Bacteria	Bacteroidetes	Bacteroidia	Bacteroidales	Bacteroidaceae	Bacteroides
531206	0	7.14286e-06	3.57143e-06	Bacteria	Firmicutes	Clostridia	Clostridiales	[Mogibacteriaceae]	Mogibacterium
577294	3.57143e-06	0	7.14286e-06	Bacteria	Bacteroidetes	Bacteroidia	Bacteroidales	Porphyromonadaceae	Parabacteroides	distasonis
4145585	0	1.07143e-05	0	Bacteria	Firmicutes	Clostridia	Clostridiales	Lachnospiraceae	Epulopiscium
174943	0	7.14286e-06	3.57143e-06	Bacteria	Firmicutes	Clostridia	Clostridiales	Ruminococcaceae
3648884	3.57143e-06	0	7.14286e-06	Bacteria	Firmicutes	Clostridia	Clostridiales	Lachnospiraceae	Coprococcus
183039	0	7.14286e-06	3.57143e-06	Bacteria	Firmicutes	Clostridia	Clostridiales	Lachnospiraceae
4256470	3.57143e-06	0	7.14286e-06	Bacteria	Bacteroidetes	Bacteroidia	Bacteroidales	Bacteroidaceae	Bacteroides	ovatus
527988	7.14286e-06	3.57143e-06	0	Bacteria	Firmicutes	Clostridia	Clostridiales	Eubacteriaceae	Anaerofustis
194236	3.57143e-06	7.14286e-06	0	Bacteria	Firmicutes	Clostridia	Clostridiales
3137030	7.14286e-06	3.57143e-06	0	Bacteria	Firmicutes	Clostridia	Clostridiales
186187	3.57143e-06	3.57143e-06	3.57143e-06	Bacteria	Firmicutes	Clostridia	Clostridiales	Ruminococcaceae	Ruminococcus
4354042	3.57143e-06	3.57143e-06	3.57143e-06	Bacteria	Bacteroidetes	Bacteroidia	Bacteroidales	Bacteroidaceae	Bacteroides
355424	3.57143e-06	3.57143e-06	3.57143e-06	Bacteria	Firmicutes	Clostridia	Clostridiales	Lachnospiraceae
4326177	3.57143e-06	3.57143e-06	3.57143e-06	Bacteria	Proteobacteria	Gammaproteobacteria	Pasteurellales	Pasteurellaceae	Haemophilus	parainfluenzae
4396610	3.57143e-06	3.57143e-06	3.57143e-06	Bacteria	Proteobacteria	Gammaproteobacteria	Pseudomonadales	Moraxellaceae
3694834	7.14286e-06	3.57143e-06	0	Bacteria	Firmicutes	Clostridia	Clostridiales	Lachnospiraceae	Roseburia
99365	7.14286e-06	3.57143e-06	0	Bacteria	Proteobacteria	Alphaproteobacteria	Rhizobiales	Hyphomicrobiaceae
332588	7.14286e-06	3.57143e-06	0	Bacteria	Bacteroidetes	Bacteroidia	Bacteroidales	Bacteroidaceae	Bacteroides
179911	0	0	1.07143e-05	Bacteria	Firmicutes	Clostridia	Clostridiales	Lachnospiraceae	Coprococcus
163919	0	7.14286e-06	3.57143e-06	Bacteria	Proteobacteria	Alphaproteobacteria	Rhodobacterales	Rhodobacteraceae	Paracoccus	aminovorans
194942	0	0	1.07143e-05	Bacteria	Firmicutes	Clostridia	Clostridiales	Lachnospiraceae
189407	1.07143e-05	0	0	Bacteria	Firmicutes	Clostridia	Clostridiales	[Mogibacteriaceae]
4387488	0	7.14286e-06	3.57143e-06	Bacteria	Firmicutes	Clostridia	Clostridiales	Ruminococcaceae
4437353	3.57143e-06	7.14286e-06	0	Bacteria	Proteobacteria	Betaproteobacteria	Neisseriales	Neisseriaceae	Neisseria
3154070	1.07143e-05	0	0	Bacteria	Bacteroidetes	Bacteroidia	Bacteroidales	Bacteroidaceae	Bacteroides
14157	7.14286e-06	0	3.57143e-06	Bacteria	Firmicutes	Clostridia	Clostridiales	[Mogibacteriaceae]
326862	3.57143e-06	7.14286e-06	0	Bacteria	Firmicutes	Clostridia	Clostridiales
3090048	3.57143e-06	0	7.14286e-06	Bacteria	Firmicutes	Clostridia	Clostridiales	Lachnospiraceae	Coprococcus
196458	0	7.14286e-06	3.57143e-06	Bacteria	Firmicutes	Clostridia	Clostridiales	Ruminococcaceae
2858770	0	1.07143e-05	0	Bacteria	Bacteroidetes	Bacteroidia	Bacteroidales	Bacteroidaceae	Bacteroides
525142	3.57143e-06	0	7.14286e-06	Bacteria	Firmicutes	Clostridia	Clostridiales	Lachnospiraceae
180785	3.57143e-06	3.57143e-06	3.57143e-06	Bacteria	Firmicutes	Clostridia	Clostridiales	Lachnospiraceae	Blautia
749837	0	1.07143e-05	0	Bacteria	Firmicutes	Clostridia	Clostridiales	Lachnospiraceae	Oribacterium
1142337	3.57143e-06	0	7.14286e-06	Bacteria	Proteobacteria	Gammaproteobacteria	Xanthomonadales	Xanthomonadaceae	Rhodanobacter
193480	0	7.14286e-06	3.57143e-06	Bacteria	Firmicutes	Clostridia	Clostridiales	Lachnospiraceae
4396267	3.57143e-06	3.57143e-06	3.57143e-06	Bacteria	Bacteroidetes	Cytophagia	Cytophagales	Flammeovirgaceae
1033552	0	1.07143e-05	0	Bacteria	Firmicutes	Bacilli	Lactobacillales	Lactobacillaceae	Lactobacillus	iners
531539	0	0	1.07143e-05	Bacteria	Firmicutes	Clostridia	Clostridiales	Lachnospiraceae
193008	0	7.14286e-06	3.57143e-06	Bacteria	Firmicutes	Clostridia	Clostridiales	Ruminococcaceae
188276	0	0	1.07143e-05	Bacteria	Firmicutes	Clostridia	Clostridiales	Ruminococcaceae	Ruminococcus
195415	0	1.07143e-05	0	Bacteria	Firmicutes	Clostridia	Clostridiales	Ruminococcaceae
4476406	0	0	1.07143e-05	Bacteria	Bacteroidetes	Bacteroidia	Bacteroidales
113581	7.14286e-06	3.57143e-06	0	Bacteria	Firmicutes	Clostridia	Clostridiales	Lachnospiraceae
263705	0	1.07143e-05	0	Bacteria	Firmicutes	Clostridia	Clostridiales	Peptococcaceae
525474	0	7.14286e-06	3.57143e-06	Bacteria	Firmicutes	Clostridia	Clostridiales	Lachnospiraceae	Roseburia
4439396	1.07143e-05	0	0	Bacteria	Firmicutes	Clostridia	Clostridiales	Ruminococcaceae
2066	3.57143e-06	7.14286e-06	0	Bacteria	Bacteroidetes	Bacteroidia	Bacteroidales	Prevotellaceae	Prevotella
3235048	0	0	1.07143e-05	Bacteria	Firmicutes	Clostridia	Clostridiales	Ruminococcaceae	Ruminococcus
1517779	0	7.14286e-06	3.57143e-06	Bacteria	Bacteroidetes	Bacteroidia	Bacteroidales	Rikenellaceae
4417335	7.14286e-06	3.57143e-06	0	Bacteria	Bacteroidetes	Bacteroidia	Bacteroidales	Bacteroidaceae	Bacteroides
4443574	7.14286e-06	3.57143e-06	0	Bacteria	Proteobacteria	Gammaproteobacteria	Pasteurellales	Pasteurellaceae	Haemophilus
2904922	7.14286e-06	3.57143e-06	0	Bacteria	Bacteroidetes	Bacteroidia	Bacteroidales	Bacteroidaceae	Bacteroides
262580	3.57143e-06	7.14286e-06	3.57143e-06	Bacteria	Firmicutes	Clostridia	Clostridiales	Ruminococcaceae
289734	0	3.57143e-06	1.07143e-05	Bacteria	Firmicutes	Clostridia	Clostridiales	Lachnospiraceae
174680	3.57143e-06	3.57143e-06	7.14286e-06	Bacteria	Firmicutes	Clostridia	Clostridiales	Lachnospiraceae
3747551	3.57143e-06	3.57143e-06	7.14286e-06	Bacteria	Firmicutes	Clostridia	Clostridiales	Lachnospiraceae
4379957	0	3.57143e-06	1.07143e-05	Bacteria	Firmicutes	Clostridia	Clostridiales	Lachnospiraceae	Roseburia
3084481	3.57143e-06	7.14286e-06	3.57143e-06	Bacteria	Bacteroidetes	Bacteroidia	Bacteroidales	Rikenellaceae
198636	3.57143e-06	1.07143e-05	0	Bacteria	Firmicutes	Clostridia	Clostridiales	Lachnospiraceae	Blautia
197476	7.14286e-06	3.57143e-06	3.57143e-06	Bacteria	Proteobacteria	Betaproteobacteria	Burkholderiales	Alcaligenaceae	Sutterella
4391326	3.57143e-06	1.07143e-05	0	Bacteria	Firmicutes	Clostridia	Clostridiales	Lachnospiraceae	Dorea
2902741	7.14286e-06	3.57143e-06	3.57143e-06	Bacteria	Bacteroidetes	Bacteroidia	Bacteroidales	Bacteroidaceae	Bacteroides	ovatus
4340718	3.57143e-06	3.57143e-06	7.14286e-06	Bacteria	Actinobacteria	Acidimicrobiia	Acidimicrobiales	koll13
190948	7.14286e-06	3.57143e-06	3.57143e-06	Bacteria	Firmicutes	Clostridia	Clostridiales	Lachnospiraceae	Dorea
778304	3.57143e-06	0	1.07143e-05	Bacteria	WS6	SC72	WCHB1-15
583656	1.07143e-05	0	3.57143e-06	Bacteria	Bacteroidetes	Bacteroidia	Bacteroidales	Bacteroidaceae	Bacteroides
3012152	7.14286e-06	3.57143e-06	3.57143e-06	Bacteria	Firmicutes	Clostridia	Clostridiales	Ruminococcaceae
4467739	3.57143e-06	1.07143e-05	0	Bacteria	Bacteroidetes	Bacteroidia	Bacteroidales	SB-1
168541	3.57143e-06	3.57143e-06	7.14286e-06	Bacteria	Firmicutes	Clostridia	Clostridiales	Lachnospiraceae
734689	0	1.42857e-05	0	Bacteria	Acidobacteria	[Chloracidobacteria]	RB41
994823	0	1.42857e-05	0	Bacteria	Actinobacteria	Thermoleophilia	Solirubrobacterales	Patulibacteraceae
182413	0	7.14286e-06	7.14286e-06	Bacteria	Firmicutes	Clostridia	Clostridiales	Lachnospiraceae	Blautia
4399495	3.57143e-06	3.57143e-06	7.14286e-06	Bacteria	Bacteroidetes	Bacteroidia	Bacteroidales	Bacteroidaceae	Bacteroides
4352657	0	3.57143e-06	1.07143e-05	Bacteria	Firmicutes	Clostridia	Clostridiales	Lachnospiraceae	Blautia
3794053	0	7.14286e-06	7.14286e-06	Bacteria	Firmicutes	Clostridia	Clostridiales	Lachnospiraceae	Dorea
189544	3.57143e-06	3.57143e-06	7.14286e-06	Bacteria	Bacteroidetes	Bacteroidia	Bacteroidales	S24-7
302165	3.57143e-06	7.14286e-06	3.57143e-06	Bacteria	Firmicutes	Clostridia	Clostridiales	Ruminococcaceae
4308611	0	3.57143e-06	1.07143e-05	Bacteria	Proteobacteria	Deltaproteobacteria	GMD14H09
266777	0	0	1.42857e-05	Bacteria	Firmicutes	Clostridia	Clostridiales	[Tissierellaceae]	Peptoniphilus
4425254	7.14286e-06	3.57143e-06	3.57143e-06	Bacteria	Firmicutes	Clostridia	Clostridiales	Ruminococcaceae	Ruminococcus
300620	0	3.57143e-06	1.07143e-05	Bacteria	Firmicutes	Clostridia	Clostridiales	Ruminococcaceae
130773	0	0	1.42857e-05	Bacteria	Firmicutes	Clostridia	Clostridiales	Lachnospiraceae	[Ruminococcus]
194053	3.57143e-06	0	1.07143e-05	Bacteria	Firmicutes	Clostridia	Clostridiales	Lachnospiraceae	Roseburia
4459196	3.57143e-06	1.07143e-05	0	Bacteria	Firmicutes	Clostridia	Clostridiales	Lachnospiraceae	Lachnospira
264932	0	7.14286e-06	7.14286e-06	Bacteria	Firmicutes	Clostridia	Clostridiales
4371295	3.57143e-06	3.57143e-06	7.14286e-06	Bacteria	Firmicutes	Clostridia	Clostridiales	Ruminococcaceae
524404	0	7.14286e-06	7.14286e-06	Bacteria	Firmicutes	Clostridia	Clostridiales	Lachnospiraceae
200484	7.14286e-06	7.14286e-06	0	Bacteria	Proteobacteria	Betaproteobacteria	Thiobacterales
1138694	0	7.14286e-06	7.14286e-06	Bacteria	Lentisphaerae	[Lentisphaeria]	Z20
786449	3.57143e-06	3.57143e-06	7.14286e-06	Bacteria	Firmicutes	Clostridia	Clostridiales	Lachnospiraceae
4383878	3.57143e-06	1.07143e-05	0	Bacteria	Firmicutes	Bacilli	Lactobacillales	Streptococcaceae	Streptococcus
147969	3.57143e-06	7.14286e-06	3.57143e-06	Bacteria	Firmicutes	Clostridia	Clostridiales	Ruminococcaceae	Ruminococcus
3325984	3.57143e-06	1.07143e-05	0	Bacteria	Firmicutes	Clostridia	Clostridiales	Lachnospiraceae	Coprococcus
826727	3.57143e-06	3.57143e-06	7.14286e-06	Bacteria	Firmicutes	Clostridia	Clostridiales
158846	3.57143e-06	7.14286e-06	3.57143e-06	Bacteria	Firmicutes	Clostridia	Clostridiales	Ruminococcaceae
2265717	0	3.57143e-06	1.07143e-05	Bacteria	Firmicutes	Clostridia	Clostridiales	Lachnospiraceae
182753	7.14286e-06	3.57143e-06	3.57143e-06	Bacteria	Firmicutes	Clostridia	Clostridiales	Lachnospiraceae
205148	7.14286e-06	3.57143e-06	3.57143e-06	Bacteria	Firmicutes	Clostridia	Clostridiales	Lachnospiraceae	Lachnobacterium
190523	3.57143e-06	7.14286e-06	3.57143e-06	Bacteria	Firmicutes	Clostridia	Clostridiales	Ruminococcaceae
191658	0	1.07143e-05	3.57143e-06	Bacteria	Firmicutes	Clostridia	Clostridiales	Lachnospiraceae	[Ruminococcus]
4473116	0	3.57143e-06	1.07143e-05	Bacteria	Firmicutes	Clostridia	Clostridiales	Ruminococcaceae
4443172	7.14286e-06	3.57143e-06	3.57143e-06	Bacteria	Firmicutes	Clostridia	Clostridiales	Lachnospiraceae
3195932	7.14286e-06	3.57143e-06	3.57143e-06	Bacteria	Bacteroidetes	Bacteroidia	Bacteroidales	Bacteroidaceae	Bacteroides
3265556	3.57143e-06	1.07143e-05	0	Bacteria	Firmicutes	Clostridia	Clostridiales	Lachnospiraceae
240271	3.57143e-06	7.14286e-06	3.57143e-06	Bacteria	Firmicutes	Clostridia	Clostridiales	Ruminococcaceae	Oscillospira
60771	7.14286e-06	7.14286e-06	0	Bacteria	Proteobacteria	Gammaproteobacteria	Aeromonadales	Succinivibrionaceae	Anaerobiospirillum
185952	7.14286e-06	3.57143e-06	3.57143e-06	Bacteria	Firmicutes	Clostridia	Clostridiales
844375	1.42857e-05	0	0	Bacteria	Bacteroidetes	Bacteroidia	Bacteroidales	Bacteroidaceae	Bacteroides
272164	0	7.14286e-06	7.14286e-06	Bacteria	Firmicutes	Clostridia	Clostridiales	Lachnospiraceae
811453	3.57143e-06	7.14286e-06	3.57143e-06	Bacteria	Firmicutes	Clostridia	Clostridiales	Ruminococcaceae	Oscillospira
559721	3.57143e-06	7.14286e-06	3.57143e-06	Bacteria	Firmicutes	Clostridia	Clostridiales	Veillonellaceae	Propionispora
174093	0	0	1.42857e-05	Bacteria	Firmicutes	Clostridia	Clostridiales
346119	1.07143e-05	0	3.57143e-06	Bacteria	Firmicutes	Clostridia	Clostridiales	Ruminococcaceae
565585	7.14286e-06	3.57143e-06	3.57143e-06	Bacteria	Bacteroidetes	Bacteroidia	Bacteroidales	S24-7
1806279	3.57143e-06	1.07143e-05	0	Bacteria	Bacteroidetes	Bacteroidia	Bacteroidales	Porphyromonadaceae	Candidatus Azobacteroides
181174	3.57143e-06	3.57143e-06	7.14286e-06	Bacteria	Firmicutes	Clostridia	Clostridiales	Ruminococcaceae
2985051	0	7.14286e-06	7.14286e-06	Bacteria	Actinobacteria	Coriobacteriia	Coriobacteriales	Coriobacteriaceae
113761	0	3.57143e-06	1.07143e-05	Bacteria	Firmicutes	Clostridia	Clostridiales	Ruminococcaceae
181016	3.57143e-06	3.57143e-06	1.07143e-05	Bacteria	Firmicutes	Clostridia	Clostridiales	Ruminococcaceae	Ruminococcus
4299396	1.07143e-05	7.14286e-06	0	Bacteria	Firmicutes	Clostridia	Clostridiales	Ruminococcaceae
179526	3.57143e-06	0	1.42857e-05	Bacteria	Firmicutes	Clostridia	Clostridiales
189960	7.14286e-06	0	1.07143e-05	Bacteria	Bacteroidetes	Bacteroidia	Bacteroidales	[Barnesiellaceae]
4405482	0	7.14286e-06	1.07143e-05	Bacteria	Firmicutes	Clostridia	Clostridiales	Lachnospiraceae
293104	3.57143e-06	3.57143e-06	1.07143e-05	Bacteria	Firmicutes	Clostridia	Clostridiales	Lachnospiraceae
4422963	3.57143e-06	7.14286e-06	7.14286e-06	Bacteria	Firmicutes	Clostridia	Clostridiales	Lachnospiraceae
4390134	7.14286e-06	7.14286e-06	3.57143e-06	Bacteria	Bacteroidetes	Bacteroidia	Bacteroidales	Bacteroidaceae	Bacteroides
192234	7.14286e-06	3.57143e-06	7.14286e-06	Bacteria	Firmicutes	Clostridia	Clostridiales
181367	0	3.57143e-06	1.42857e-05	Bacteria	Firmicutes	Clostridia	Clostridiales
3674807	3.57143e-06	1.07143e-05	3.57143e-06	Bacteria	Planctomycetes	Phycisphaerae	MSBL9
3825765	7.14286e-06	7.14286e-06	3.57143e-06	Bacteria	Firmicutes	Clostridia	Clostridiales	Lachnospiraceae
4453307	0	1.07143e-05	7.14286e-06	Bacteria	Firmicutes	Clostridia	Clostridiales	Lachnospiraceae
319455	7.14286e-06	7.14286e-06	3.57143e-06	Bacteria	Firmicutes	Clostridia	Clostridiales	Christensenellaceae
3468951	3.57143e-06	7.14286e-06	7.14286e-06	Bacteria	Firmicutes	Clostridia	Clostridiales	Lachnospiraceae
953855	7.14286e-06	3.57143e-06	7.14286e-06	Bacteria	Bacteroidetes	Bacteroidia	Bacteroidales	Rikenellaceae
184553	3.57143e-06	3.57143e-06	1.07143e-05	Bacteria	Firmicutes	Clostridia	Clostridiales	Lachnospiraceae	Coprococcus
4338803	1.07143e-05	0	7.14286e-06	Bacteria	Firmicutes	Clostridia	Clostridiales	Lachnospiraceae	[Ruminococcus]	gnavus
190162	3.57143e-06	7.14286e-06	7.14286e-06	Bacteria	Firmicutes	Clostridia	Clostridiales	Lachnospiraceae	Blautia
321774	0	7.14286e-06	1.07143e-05	Bacteria	Firmicutes	Clostridia	Clostridiales	Lachnospiraceae	Coprococcus
3272632	7.14286e-06	1.07143e-05	0	Bacteria	Bacteroidetes	Bacteroidia	Bacteroidales	Bacteroidaceae	Bacteroides
107044	7.14286e-06	7.14286e-06	3.57143e-06	Bacteria	Bacteroidetes	Bacteroidia	Bacteroidales	Rikenellaceae	Alistipes	massiliensis
232900	3.57143e-06	0	1.42857e-05	Bacteria	Actinobacteria	Coriobacteriia	Coriobacteriales	Coriobacteriaceae
4343631	3.57143e-06	3.57143e-06	1.07143e-05	Bacteria	Firmicutes	Clostridia	Clostridiales	Lachnospiraceae	[Ruminococcus]	gnavus
4357029	3.57143e-06	1.07143e-05	3.57143e-06	Bacteria	Firmicutes	Clostridia	Clostridiales
4464445	3.57143e-06	3.57143e-06	1.07143e-05	Bacteria	Firmicutes	Clostridia	Clostridiales	Lachnospiraceae	Dorea
4326866	7.14286e-06	1.07143e-05	0	Bacteria	Firmicutes	Clostridia	Clostridiales	Ruminococcaceae
183585	7.14286e-06	3.57143e-06	7.14286e-06	Bacteria	Firmicutes	Clostridia	Clostridiales	Lachnospiraceae	Blautia
844103	0	1.42857e-05	3.57143e-06	Bacteria	Firmicutes	Clostridia	Clostridiales	Veillonellaceae	vadinHB04
4435436	7.14286e-06	7.14286e-06	3.57143e-06	Bacteria	Firmicutes	Clostridia	Clostridiales	Lachnospiraceae
193609	7.14286e-06	3.57143e-06	7.14286e-06	Bacteria	Firmicutes	Clostridia	Clostridiales	Ruminococcaceae	Ruminococcus
209327	7.14286e-06	7.14286e-06	3.57143e-06	Bacteria	Firmicutes	Clostridia	Clostridiales	Ruminococcaceae	Oscillospira
608377	1.42857e-05	0	3.57143e-06	Bacteria	TM7	TM7-3
208927	7.14286e-06	7.14286e-06	3.57143e-06	Bacteria	Firmicutes	Clostridia	Clostridiales	Ruminococcaceae
573035	1.07143e-05	0	7.14286e-06	Bacteria	Firmicutes	Bacilli	Bacillales	Alicyclobacillaceae	Alicyclobacillus
328544	0	0	1.78571e-05	Bacteria	Firmicutes	Clostridia	Clostridiales	Ruminococcaceae
204126	1.42857e-05	3.57143e-06	0	Bacteria	Firmicutes	Clostridia	Clostridiales	Ruminococcaceae	Oscillospira
174143	1.42857e-05	0	3.57143e-06	Bacteria	Firmicutes	Clostridia	Clostridiales	Lachnospiraceae	Blautia
175729	7.14286e-06	3.57143e-06	7.14286e-06	Bacteria	Firmicutes	Clostridia	Clostridiales	Lachnospiraceae
4380813	7.14286e-06	3.57143e-06	7.14286e-06	Bacteria	Firmicutes	Clostridia	Clostridiales	Lachnospiraceae	Roseburia
352243	3.57143e-06	7.14286e-06	7.14286e-06	Bacteria	Firmicutes	Clostridia	Clostridiales
1624383	0	3.57143e-06	1.42857e-05	Bacteria	Firmicutes	Clostridia	Clostridiales	Lachnospiraceae	Lachnospira
193844	3.57143e-06	7.14286e-06	7.14286e-06	Bacteria	Firmicutes	Clostridia	Clostridiales
2339949	7.14286e-06	7.14286e-06	3.57143e-06	Bacteria	Firmicutes	Clostridia	Clostridiales	Lachnospiraceae	[Ruminococcus]	gnavus
989234	3.57143e-06	1.07143e-05	3.57143e-06	Bacteria	Firmicutes	Clostridia	Clostridiales	Ruminococcaceae
185090	0	0	1.78571e-05	Bacteria	Firmicutes	Clostridia	Clostridiales	Ruminococcaceae
546876	3.57143e-06	7.14286e-06	7.14286e-06	Bacteria	Firmicutes	Clostridia	Clostridiales	Lachnospiraceae
4396138	0	3.57143e-06	1.42857e-05	Bacteria	Actinobacteria	Actinobacteria	Bifidobacteriales	Bifidobacteriaceae	Bifidobacterium	breve
739387	0	1.07143e-05	7.14286e-06	Bacteria	Firmicutes	Clostridia	Clostridiales	Lachnospiraceae
366727	0	3.57143e-06	1.42857e-05	Bacteria	Firmicutes	Clostridia	Clostridiales	Lachnospiraceae	Blautia
182242	0	7.14286e-06	1.07143e-05	Bacteria	Bacteroidetes	Bacteroidia	Bacteroidales	S24-7
4232045	7.14286e-06	3.57143e-06	7.14286e-06	Bacteria	Bacteroidetes	Bacteroidia	Bacteroidales	Bacteroidaceae	Bacteroides
268487	1.07143e-05	0	7.14286e-06	Bacteria	Firmicutes	Clostridia	Clostridiales	Lachnospiraceae	[Ruminococcus]	gnavus
525009	1.78571e-05	0	0	Bacteria	Actinobacteria	Actinobacteria	Actinomycetales	Pseudonocardiaceae
158183	3.57143e-06	1.07143e-05	3.57143e-06	Bacteria	Firmicutes	Clostridia	Clostridiales	Ruminococcaceae	Oscillospira
4359218	7.14286e-06	3.57143e-06	7.14286e-06	Bacteria	Firmicutes	Clostridia	Clostridiales	Lachnospiraceae
377756	0	7.14286e-06	1.07143e-05	Bacteria	Firmicutes	Clostridia	Clostridiales	Ruminococcaceae
186168	3.57143e-06	3.57143e-06	1.07143e-05	Bacteria	Firmicutes	Clostridia	Clostridiales	Ruminococcaceae
407963	7.14286e-06	7.14286e-06	3.57143e-06	Bacteria	Firmicutes	Clostridia	Clostridiales	Ruminococcaceae	Oscillospira
3505877	1.42857e-05	0	3.57143e-06	Bacteria	Firmicutes	Clostridia	Clostridiales	Ruminococcaceae	Faecalibacterium	prausnitzii
175789	3.57143e-06	1.42857e-05	0	Bacteria	Firmicutes	Clostridia	Clostridiales	Ruminococcaceae	Faecalibacterium	prausnitzii
313387	7.14286e-06	7.14286e-06	7.14286e-06	Bacteria	Firmicutes	Clostridia	Clostridiales	Lachnospiraceae	Coprococcus
3163524	0	3.57143e-06	1.78571e-05	Bacteria	Firmicutes	Bacilli	Bacillales	Staphylococcaceae	Staphylococcus	aureus
185012	0	1.07143e-05	1.07143e-05	Bacteria	Bacteroidetes	Bacteroidia	Bacteroidales	S24-7
4415649	7.14286e-06	3.57143e-06	1.07143e-05	Bacteria	Firmicutes	Clostridia	Clostridiales	Lachnospiraceae	Roseburia
4297508	3.57143e-06	3.57143e-06	1.42857e-05	Bacteria	Firmicutes	Clostridia	Clostridiales	Lachnospiraceae
3609803	7.14286e-06	7.14286e-06	7.14286e-06	Bacteria	Firmicutes	Clostridia	Clostridiales	Lachnospiraceae
178478	7.14286e-06	1.07143e-05	3.57143e-06	Bacteria	Bacteroidetes	Bacteroidia	Bacteroidales	Bacteroidaceae	Bacteroides
223318	7.14286e-06	7.14286e-06	7.14286e-06	Bacteria	Firmicutes	Clostridia	Clostridiales	Ruminococcaceae
4044059	3.57143e-06	7.14286e-06	1.07143e-05	Bacteria	Bacteroidetes	[Saprospirae]	[Saprospirales]	Chitinophagaceae	Flavisolibacter
4378688	3.57143e-06	7.14286e-06	1.07143e-05	Bacteria	Bacteroidetes	Bacteroidia	Bacteroidales	Bacteroidaceae	Bacteroides
368698	7.14286e-06	1.07143e-05	3.57143e-06	Bacteria	Firmicutes	Clostridia	Clostridiales	Lachnospiraceae
350551	1.07143e-05	3.57143e-06	7.14286e-06	Bacteria	Firmicutes	Clostridia	Clostridiales
179677	7.14286e-06	0	1.42857e-05	Bacteria	Firmicutes	Clostridia	Clostridiales	Lachnospiraceae	Coprococcus
2772151	3.57143e-06	7.14286e-06	1.07143e-05	Bacteria	Firmicutes	Clostridia	Clostridiales	[Tissierellaceae]	Peptoniphilus
181532	7.14286e-06	1.07143e-05	3.57143e-06	Bacteria	Bacteroidetes	Bacteroidia	Bacteroidales	Bacteroidaceae	Bacteroides
192263	7.14286e-06	0	1.42857e-05	Bacteria	Firmicutes	Clostridia	Clostridiales	Lachnospiraceae	Coprococcus
168817	3.57143e-06	3.57143e-06	1.42857e-05	Bacteria	Bacteroidetes	Flavobacteriia	Flavobacteriales	Flavobacteriaceae	Capnocytophaga	ochracea
540755	0	7.14286e-06	1.42857e-05	Bacteria	Firmicutes	Bacilli	Bacillales	Bacillaceae	Bacillus
2965639	7.14286e-06	1.42857e-05	0	Bacteria	Firmicutes	Clostridia	Clostridiales	Lachnospiraceae
4343184	3.57143e-06	1.42857e-05	3.57143e-06	Bacteria	Firmicutes	Clostridia	Clostridiales	Lachnospiraceae
833556	1.42857e-05	0	7.14286e-06	Bacteria	Chloroflexi	SAR202
4338684	3.57143e-06	0	1.78571e-05	Bacteria	Firmicutes	Clostridia	Clostridiales	Lachnospiraceae
2792397	1.42857e-05	3.57143e-06	3.57143e-06	Bacteria	Bacteroidetes	Cytophagia	Cytophagales	Cytophagaceae
2224336	1.07143e-05	3.57143e-06	7.14286e-06	Bacteria	Bacteroidetes	Bacteroidia	Bacteroidales	Bacteroidaceae	Bacteroides
851938	3.57143e-06	1.07143e-05	7.14286e-06	Bacteria	Firmicutes	Erysipelotrichi	Erysipelotrichales	Erysipelotrichaceae	Bulleidia	moorei
550944	1.07143e-05	7.14286e-06	3.57143e-06	Bacteria	Firmicutes	Clostridia	Clostridiales	Veillonellaceae	G07
3325767	1.07143e-05	7.14286e-06	3.57143e-06	Bacteria	Firmicutes	Clostridia	Clostridiales
2110315	7.14286e-06	3.57143e-06	1.07143e-05	Bacteria	Firmicutes	Clostridia	Clostridiales	Ruminococcaceae	Faecalibacterium	prausnitzii
301110	1.07143e-05	3.57143e-06	7.14286e-06	Bacteria	Firmicutes	Clostridia	Clostridiales	Lachnospiraceae
731707	7.14286e-06	0	1.42857e-05	Bacteria	Proteobacteria	Betaproteobacteria	Burkholderiales	Comamonadaceae	Xylophilus	ampelinus
530866	3.57143e-06	0	1.78571e-05	Bacteria	Firmicutes	Clostridia	Clostridiales	Lachnospiraceae
318760	0	0	2.14286e-05	Bacteria	Firmicutes	Clostridia	Clostridiales	Lachnospiraceae	Blautia
1146771	3.57143e-06	1.78571e-05	0	Bacteria	Firmicutes	Clostridia	Clostridiales	Christensenellaceae	Christensenella
316424	1.78571e-05	0	3.57143e-06	Bacteria	Firmicutes	Clostridia	Clostridiales	Ruminococcaceae
145409	3.57143e-06	1.07143e-05	7.14286e-06	Bacteria	Firmicutes	Clostridia	Clostridiales	Veillonellaceae
4395465	3.57143e-06	1.07143e-05	7.14286e-06	Bacteria	Firmicutes	Clostridia	Clostridiales	Lachnospiraceae	[Ruminococcus]	gnavus
172811	3.57143e-06	7.14286e-06	1.07143e-05	Bacteria	Proteobacteria	Gammaproteobacteria	Alteromonadales	Alteromonadaceae	BD2-13
354850	3.57143e-06	1.07143e-05	7.14286e-06	Bacteria	Bacteroidetes	Bacteroidia	Bacteroidales	Bacteroidaceae	Bacteroides
4453974	7.14286e-06	1.42857e-05	0	Bacteria	Firmicutes	Clostridia	Clostridiales	Ruminococcaceae
359105	3.57143e-06	3.57143e-06	1.78571e-05	Bacteria	Verrucomicrobia	Verrucomicrobiae	Verrucomicrobiales	Verrucomicrobiaceae	Akkermansia	muciniphila
186350	7.14286e-06	3.57143e-06	1.42857e-05	Bacteria	Firmicutes	Clostridia	Clostridiales	Ruminococcaceae	Ruminococcus
2781880	7.14286e-06	1.07143e-05	7.14286e-06	Bacteria	Firmicutes	Clostridia	Clostridiales	Ruminococcaceae	Oscillospira
158711	3.57143e-06	7.14286e-06	1.42857e-05	Bacteria	Bacteroidetes	Bacteroidia	Bacteroidales	Bacteroidaceae	Bacteroides
3319034	1.07143e-05	3.57143e-06	1.07143e-05	Bacteria	Firmicutes	Clostridia	Clostridiales	Veillonellaceae
187251	1.07143e-05	3.57143e-06	1.07143e-05	Bacteria	Firmicutes	Clostridia	Clostridiales	Lachnospiraceae
176673	7.14286e-06	7.14286e-06	1.07143e-05	Bacteria	Firmicutes	Clostridia	Clostridiales
1584173	7.14286e-06	7.14286e-06	1.07143e-05	Bacteria	Bacteroidetes	Bacteroidia	Bacteroidales	[Barnesiellaceae]
42492	7.14286e-06	0	1.78571e-05	Bacteria	Firmicutes	Clostridia	Clostridiales	Lachnospiraceae
176192	7.14286e-06	3.57143e-06	1.42857e-05	Bacteria	Firmicutes	Clostridia	Clostridiales	Lachnospiraceae	[Ruminococcus]
3910530	7.14286e-06	3.57143e-06	1.42857e-05	Bacteria	Firmicutes	Clostridia	Clostridiales	Lachnospiraceae	Coprococcus
175753	3.57143e-06	1.42857e-05	7.14286e-06	Bacteria	Firmicutes	Clostridia	Clostridiales	Ruminococcaceae
148987	1.07143e-05	3.57143e-06	1.07143e-05	Bacteria	Firmicutes	Clostridia	Clostridiales	Lachnospiraceae	[Ruminococcus]	torques
4359886	3.57143e-06	1.07143e-05	1.07143e-05	Bacteria	Proteobacteria	Gammaproteobacteria	Legionellales
177058	7.14286e-06	1.07143e-05	7.14286e-06	Bacteria	Firmicutes	Clostridia	Clostridiales	Lachnospiraceae	Coprococcus
365181	7.14286e-06	3.57143e-06	1.42857e-05	Bacteria	Actinobacteria	Coriobacteriia	Coriobacteriales	Coriobacteriaceae	Collinsella	aerofaciens
1694319	1.78571e-05	3.57143e-06	3.57143e-06	Bacteria	Firmicutes	Clostridia	Clostridiales	Ruminococcaceae	Faecalibacterium	prausnitzii
4478815	0	7.14286e-06	1.78571e-05	Bacteria	Firmicutes	Clostridia	Clostridiales	Lachnospiraceae	Coprococcus
4456576	3.57143e-06	1.07143e-05	1.07143e-05	Bacteria	Firmicutes	Clostridia	Clostridiales	Lachnospiraceae
192249	1.78571e-05	3.57143e-06	3.57143e-06	Bacteria	Firmicutes	Clostridia	Clostridiales
4478393	1.42857e-05	3.57143e-06	7.14286e-06	Bacteria	Firmicutes	Clostridia	Clostridiales	Lachnospiraceae
177740	1.42857e-05	7.14286e-06	3.57143e-06	Bacteria	Firmicutes	Clostridia	Clostridiales	Lachnospiraceae	Blautia	producta
210965	0	1.07143e-05	1.42857e-05	Bacteria	Firmicutes	Clostridia	Clostridiales	Lachnospiraceae	[Ruminococcus]	gnavus
178954	3.57143e-06	3.57143e-06	1.78571e-05	Bacteria	Firmicutes	Clostridia	Clostridiales	Lachnospiraceae	Blautia
3450453	0	0	2.5e-05	Bacteria	Firmicutes	Clostridia	Clostridiales	Lachnospiraceae	Blautia
181698	3.57143e-06	3.57143e-06	1.78571e-05	Bacteria	Firmicutes	Clostridia	Clostridiales	Lachnospiraceae
363507	3.57143e-06	7.14286e-06	1.42857e-05	Bacteria	Firmicutes	Clostridia	Clostridiales	Lachnospiraceae	Blautia	producta
177530	3.57143e-06	3.57143e-06	1.78571e-05	Bacteria	Firmicutes	Clostridia	Clostridiales	Lachnospiraceae	Blautia
4416951	1.07143e-05	1.07143e-05	7.14286e-06	Bacteria	Firmicutes	Clostridia	Clostridiales	Ruminococcaceae	Ruminococcus
1852196	7.14286e-06	7.14286e-06	1.42857e-05	Bacteria	Bacteroidetes	Cytophagia	Cytophagales	Flammeovirgaceae
198542	3.57143e-06	7.14286e-06	1.78571e-05	Bacteria	Firmicutes	Clostridia	Clostridiales	Lachnospiraceae	Roseburia
4341886	0	1.07143e-05	1.78571e-05	Bacteria	Firmicutes	Clostridia	Clostridiales	Ruminococcaceae
2254348	3.57143e-06	1.78571e-05	7.14286e-06	Bacteria	Proteobacteria	Alphaproteobacteria	Rhizobiales	Methylobacteriaceae
221429	1.07143e-05	7.14286e-06	1.07143e-05	Bacteria	Firmicutes	Clostridia	Clostridiales	Ruminococcaceae
199036	1.78571e-05	3.57143e-06	7.14286e-06	Bacteria	Firmicutes	Clostridia	Clostridiales
719140	7.14286e-06	3.57143e-06	1.78571e-05	Bacteria	Proteobacteria	Alphaproteobacteria	Rhodobacterales	Rhodobacteraceae
4455994	3.57143e-06	1.07143e-05	1.42857e-05	Bacteria	TM7	TM7-3
192465	1.07143e-05	7.14286e-06	1.07143e-05	Bacteria	Firmicutes	Clostridia	Clostridiales	Lachnospiraceae	Coprococcus
851715	1.42857e-05	7.14286e-06	7.14286e-06	Bacteria	Firmicutes	Erysipelotrichi	Erysipelotrichales	Erysipelotrichaceae	[Eubacterium]	dolichum
4338469	0	7.14286e-06	2.14286e-05	Bacteria	Firmicutes	Clostridia	Clostridiales	Lachnospiraceae	[Ruminococcus]	gnavus
4391448	1.07143e-05	1.07143e-05	7.14286e-06	Bacteria	Firmicutes	Clostridia	Clostridiales	Lachnospiraceae	[Ruminococcus]
326380	3.57143e-06	7.14286e-06	1.78571e-05	Bacteria	Firmicutes	Clostridia	Clostridiales	Lachnospiraceae
173920	7.14286e-06	1.07143e-05	1.07143e-05	Bacteria	Firmicutes	Clostridia	Clostridiales	Ruminococcaceae
179657	1.07143e-05	3.57143e-06	1.42857e-05	Bacteria	Firmicutes	Clostridia	Clostridiales	Lachnospiraceae
197765	3.57143e-06	1.07143e-05	1.42857e-05	Bacteria	Firmicutes	Clostridia	Clostridiales	Lachnospiraceae	Dorea
192244	1.07143e-05	0	1.78571e-05	Bacteria	Firmicutes	Clostridia	Clostridiales	Ruminococcaceae	Ruminococcus
3325760	7.14286e-06	1.07143e-05	1.07143e-05	Bacteria	Firmicutes	Clostridia	Clostridiales
336375	0	1.07143e-05	1.78571e-05	Bacteria	Firmicutes	Clostridia	Clostridiales	Lachnospiraceae
1749791	7.14286e-06	1.07143e-05	1.07143e-05	Bacteria	Bacteroidetes	Bacteroidia	Bacteroidales	Bacteroidaceae	Bacteroides	uniformis
187126	7.14286e-06	1.07143e-05	1.07143e-05	Bacteria	Firmicutes	Clostridia	Clostridiales	Ruminococcaceae
207770	1.07143e-05	3.57143e-06	1.42857e-05	Bacteria	Firmicutes	Clostridia	Clostridiales	Ruminococcaceae	Ruminococcus
189091	1.07143e-05	1.07143e-05	7.14286e-06	Bacteria	Firmicutes	Clostridia	Clostridiales	Ruminococcaceae	Faecalibacterium	prausnitzii
805262	1.78571e-05	0	1.07143e-05	Bacteria	Gemmatimonadetes	Gemm-1
210908	7.14286e-06	1.07143e-05	1.07143e-05	Bacteria	Bacteroidetes	Bacteroidia	Bacteroidales	S24-7
4480970	1.07143e-05	1.42857e-05	3.57143e-06	Bacteria	Bacteroidetes	Bacteroidia	Bacteroidales	Bacteroidaceae	Bacteroides	fragilis
17859	7.14286e-06	3.57143e-06	1.78571e-05	Bacteria	Firmicutes	Clostridia	Clostridiales
183495	7.14286e-06	3.57143e-06	1.78571e-05	Bacteria	Firmicutes	Clostridia	Clostridiales	Lachnospiraceae	[Ruminococcus]	gnavus
2836610	1.07143e-05	1.42857e-05	3.57143e-06	Bacteria	Firmicutes	Clostridia	Clostridiales	Lachnospiraceae
4363553	1.78571e-05	3.57143e-06	7.14286e-06	Bacteria	Firmicutes	Clostridia	Clostridiales	Lachnospiraceae	Dorea
185235	7.14286e-06	1.07143e-05	1.07143e-05	Bacteria	Firmicutes	Clostridia	Clostridiales	Lachnospiraceae	Coprococcus
4426299	7.14286e-06	1.07143e-05	1.07143e-05	Bacteria	Actinobacteria	Actinobacteria	Bifidobacteriales	Bifidobacteriaceae	Bifidobacterium
2607212	3.57143e-06	1.07143e-05	1.42857e-05	Bacteria	Firmicutes	Clostridia	Clostridiales	Lachnospiraceae	Dorea
2420187	7.14286e-06	1.42857e-05	7.14286e-06	Bacteria	Firmicutes	Clostridia	Clostridiales	Lachnospiraceae
187980	7.14286e-06	3.57143e-06	1.78571e-05	Bacteria	Firmicutes	Clostridia	Clostridiales
4328550	1.07143e-05	3.57143e-06	1.78571e-05	Bacteria	Firmicutes	Clostridia	Clostridiales	Lachnospiraceae	Blautia
321106	3.57143e-06	1.07143e-05	1.78571e-05	Bacteria	Firmicutes	Clostridia	Clostridiales	Lachnospiraceae
92329	7.14286e-06	0	2.5e-05	Bacteria	Firmicutes	Clostridia	Clostridiales	[Tissierellaceae]	Parvimonas
4435400	3.57143e-06	7.14286e-06	2.14286e-05	Bacteria	Firmicutes	Clostridia	Clostridiales	Lachnospiraceae
312835	3.57143e-06	3.57143e-06	2.5e-05	Bacteria	Firmicutes	Clostridia	Clostridiales	Lachnospiraceae	Coprococcus
186256	3.57143e-06	1.78571e-05	1.07143e-05	Bacteria	Firmicutes	Clostridia	Clostridiales	Lachnospiraceae	Blautia
198192	3.57143e-06	3.57143e-06	2.5e-05	Bacteria	Firmicutes	Clostridia	Clostridiales	Lachnospiraceae
4343709	1.07143e-05	1.42857e-05	7.14286e-06	Bacteria	Firmicutes	Clostridia	Clostridiales	Lachnospiraceae
1513957	0	1.78571e-05	1.42857e-05	Bacteria	Firmicutes	Clostridia	Clostridiales
4212517	0	3.21429e-05	0	Bacteria	Firmicutes	Clostridia	Clostridiales	Lachnospiraceae
193174	3.57143e-06	1.42857e-05	1.42857e-05	Bacteria	Firmicutes	Clostridia	Clostridiales	Lachnospiraceae
176947	1.07143e-05	3.57143e-06	1.78571e-05	Bacteria	Firmicutes	Clostridia	Clostridiales	Ruminococcaceae
189733	1.42857e-05	7.14286e-06	1.07143e-05	Bacteria	Firmicutes	Clostridia	Clostridiales	Ruminococcaceae	Oscillospira
3156335	7.14286e-06	1.07143e-05	1.42857e-05	Bacteria	Firmicutes	Clostridia	Clostridiales	Lachnospiraceae
166869	2.85714e-05	3.57143e-06	0	Bacteria	Firmicutes	Clostridia	Clostridiales
175391	1.07143e-05	3.57143e-06	1.78571e-05	Bacteria	Firmicutes	Clostridia	Clostridiales	Lachnospiraceae	Blautia
130763	3.57143e-06	1.07143e-05	1.78571e-05	Bacteria	Firmicutes	Clostridia	Clostridiales	Ruminococcaceae
292941	0	0	3.21429e-05	Bacteria	Firmicutes	Clostridia	Clostridiales	Lachnospiraceae
327298	1.42857e-05	3.57143e-06	1.42857e-05	Bacteria	Firmicutes	Clostridia	Clostridiales	Clostridiaceae	Clostridium
196951	1.07143e-05	0	2.14286e-05	Bacteria	Firmicutes	Clostridia	Clostridiales	Ruminococcaceae	Ruminococcus
2034070	1.07143e-05	7.14286e-06	1.42857e-05	Bacteria	Bacteroidetes	Bacteroidia	Bacteroidales	Bacteroidaceae	Bacteroides
1508541	1.07143e-05	1.07143e-05	1.07143e-05	Bacteria	Bacteroidetes	Bacteroidia	Bacteroidales	Bacteroidaceae	Bacteroides
226364	0	3.21429e-05	0	Bacteria	Acidobacteria	[Chloracidobacteria]	RB41
299450	1.42857e-05	0	1.78571e-05	Bacteria	Firmicutes	Clostridia	Clostridiales	Lachnospiraceae	Blautia	producta
4435875	7.14286e-06	1.07143e-05	1.42857e-05	Bacteria	Bacteroidetes	Bacteroidia	Bacteroidales	Rikenellaceae
3407052	7.14286e-06	3.57143e-06	2.14286e-05	Bacteria	Bacteroidetes	Bacteroidia	Bacteroidales	Bacteroidaceae	Bacteroides
199476	1.07143e-05	3.57143e-06	1.78571e-05	Bacteria	Firmicutes	Clostridia	Clostridiales	Lachnospiraceae	Blautia
847934	2.14286e-05	7.14286e-06	3.57143e-06	Bacteria	Firmicutes	Clostridia	Clostridiales	Ruminococcaceae
4390966	1.07143e-05	7.14286e-06	1.42857e-05	Bacteria	Firmicutes	Clostridia	Clostridiales	Lachnospiraceae	[Ruminococcus]	torques
2683271	1.42857e-05	7.14286e-06	1.07143e-05	Bacteria	Firmicutes	Clostridia	Clostridiales	Lachnospiraceae	[Ruminococcus]	gnavus
424270	7.14286e-06	1.07143e-05	1.42857e-05	Bacteria	Firmicutes	Clostridia	Clostridiales	Lachnospiraceae	Blautia
298468	7.14286e-06	1.07143e-05	1.42857e-05	Bacteria	Firmicutes	Clostridia	Clostridiales	Lachnospiraceae
4422039	3.57143e-06	3.57143e-06	2.5e-05	Bacteria	Firmicutes	Clostridia	Clostridiales	Lachnospiraceae	Roseburia
3465915	1.07143e-05	7.14286e-06	1.78571e-05	Bacteria	Firmicutes	Clostridia	Clostridiales	Lachnospiraceae	Blautia
179987	1.42857e-05	1.07143e-05	1.07143e-05	Bacteria	Firmicutes	Clostridia	Clostridiales	Ruminococcaceae	Faecalibacterium	prausnitzii
850586	7.14286e-06	1.42857e-05	1.42857e-05	Bacteria	Bacteroidetes	Bacteroidia	Bacteroidales	[Odoribacteraceae]	Odoribacter
354461	1.07143e-05	2.14286e-05	3.57143e-06	Bacteria	Firmicutes	Clostridia	Clostridiales	Ruminococcaceae
3818299	3.57143e-06	1.42857e-05	1.78571e-05	Bacteria	Firmicutes	Clostridia	Clostridiales	Lachnospiraceae
331476	1.07143e-05	7.14286e-06	1.78571e-05	Bacteria	Firmicutes	Clostridia	Clostridiales	Lachnospiraceae
4471854	3.57143e-06	1.42857e-05	1.78571e-05	Bacteria	Firmicutes	Clostridia	Clostridiales	Lachnospiraceae	Coprococcus
198127	1.07143e-05	1.42857e-05	1.07143e-05	Bacteria	Firmicutes	Clostridia	Clostridiales	Lachnospiraceae
323231	1.07143e-05	1.42857e-05	1.07143e-05	Bacteria	Bacteroidetes	Bacteroidia	Bacteroidales	Bacteroidaceae	Bacteroides
190991	1.07143e-05	1.42857e-05	1.07143e-05	Bacteria	Firmicutes	Clostridia	Clostridiales	Lachnospiraceae	Blautia
584337	7.14286e-06	7.14286e-06	2.14286e-05	Bacteria	Bacteroidetes	[Saprospirae]	[Saprospirales]	Saprospiraceae	Lewinella
308045	2.14286e-05	7.14286e-06	7.14286e-06	Bacteria	Firmicutes	Clostridia	Clostridiales
4445226	1.07143e-05	1.07143e-05	1.42857e-05	Bacteria	Bacteroidetes	Bacteroidia	Bacteroidales	[Barnesiellaceae]
563572	7.14286e-06	1.07143e-05	1.78571e-05	Bacteria	Firmicutes	Clostridia	Clostridiales	Lachnospiraceae
233953	7.14286e-06	7.14286e-06	2.14286e-05	Bacteria	Firmicutes	Erysipelotrichi	Erysipelotrichales	Erysipelotrichaceae	Coprobacillus
4414725	1.07143e-05	1.07143e-05	1.42857e-05	Bacteria	Firmicutes	Clostridia	Clostridiales	Lachnospiraceae	Blautia
183651	1.42857e-05	7.14286e-06	1.42857e-05	Bacteria	Firmicutes	Clostridia	Clostridiales	Lachnospiraceae	Blautia
4361101	7.14286e-06	1.78571e-05	1.07143e-05	Bacteria	Firmicutes	Clostridia	Clostridiales	Lachnospiraceae
191112	0	1.42857e-05	2.14286e-05	Bacteria	Firmicutes	Clostridia	Clostridiales	Lachnospiraceae
3210506	3.57143e-06	1.42857e-05	1.78571e-05	Bacteria	Firmicutes	Clostridia	Clostridiales	Ruminococcaceae	Faecalibacterium	prausnitzii
229069	3.57143e-06	7.14286e-06	2.5e-05	Bacteria	Firmicutes	Erysipelotrichi	Erysipelotrichales	Erysipelotrichaceae	[Eubacterium]	dolichum
148121	1.07143e-05	1.42857e-05	1.07143e-05	Bacteria	Firmicutes	Clostridia	Clostridiales	Ruminococcaceae	Ruminococcus
186851	2.14286e-05	7.14286e-06	7.14286e-06	Bacteria	Firmicutes	Clostridia	Clostridiales
2921213	2.14286e-05	7.14286e-06	7.14286e-06	Bacteria	Bacteroidetes	Bacteroidia	Bacteroidales	Bacteroidaceae	Bacteroides
2548203	7.14286e-06	2.14286e-05	7.14286e-06	Bacteria	Firmicutes	Clostridia	Clostridiales	Lachnospiraceae
185570	3.57143e-06	1.42857e-05	1.78571e-05	Bacteria	Firmicutes	Clostridia	Clostridiales	Lachnospiraceae	[Ruminococcus]	gnavus
175932	1.07143e-05	1.07143e-05	1.42857e-05	Bacteria	Firmicutes	Clostridia	Clostridiales	Lachnospiraceae	Blautia	producta
4377328	3.57143e-06	2.14286e-05	1.07143e-05	Bacteria	Firmicutes	Clostridia	Clostridiales	Lachnospiraceae
4450415	1.07143e-05	7.14286e-06	1.78571e-05	Bacteria	Firmicutes	Clostridia	Clostridiales
195887	1.07143e-05	1.07143e-05	1.42857e-05	Bacteria	Firmicutes	Clostridia	Clostridiales	Ruminococcaceae
187816	1.07143e-05	7.14286e-06	1.78571e-05	Bacteria	Firmicutes	Clostridia	Clostridiales
311610	1.07143e-05	3.57143e-06	2.14286e-05	Bacteria	Firmicutes	Clostridia	Clostridiales	Lachnospiraceae	Coprococcus
4453343	1.78571e-05	7.14286e-06	1.07143e-05	Bacteria	Firmicutes	Clostridia	Clostridiales	Lachnospiraceae	Dorea
199061	1.42857e-05	0	2.14286e-05	Bacteria	Firmicutes	Clostridia	Clostridiales
1950496	2.5e-05	3.57143e-06	7.14286e-06	Bacteria	Bacteroidetes	Bacteroidia	Bacteroidales	Bacteroidaceae	Bacteroides
303809	3.57143e-06	2.14286e-05	1.42857e-05	Bacteria	Firmicutes	Clostridia	Clostridiales	Clostridiaceae
180927	7.14286e-06	1.42857e-05	1.78571e-05	Bacteria	Firmicutes	Clostridia	Clostridiales	Veillonellaceae	Dialister
556240	7.14286e-06	1.42857e-05	1.78571e-05	Bacteria	Firmicutes	Clostridia	Clostridiales	Lachnospiraceae	Coprococcus
199293	7.14286e-06	1.78571e-05	1.42857e-05	Bacteria	Firmicutes	Clostridia	Clostridiales	Ruminococcaceae
314095	1.42857e-05	7.14286e-06	1.78571e-05	Bacteria	Firmicutes	Clostridia	Clostridiales	Lachnospiraceae	Lachnospira
658370	1.78571e-05	1.42857e-05	7.14286e-06	Bacteria	Firmicutes	Clostridia	Clostridiales	Lachnospiraceae
190653	7.14286e-06	1.78571e-05	1.42857e-05	Bacteria	Firmicutes	Clostridia	Clostridiales	Lachnospiraceae
180905	3.57143e-06	0	3.57143e-05	Bacteria	Firmicutes	Clostridia	Clostridiales	Lachnospiraceae	Blautia
513010	1.42857e-05	1.07143e-05	1.42857e-05	Bacteria	Firmicutes	Clostridia	Clostridiales	Lachnospiraceae
3369303	2.5e-05	1.07143e-05	3.57143e-06	Bacteria	Firmicutes	Clostridia	Clostridiales	[Mogibacteriaceae]
199643	1.07143e-05	1.78571e-05	1.07143e-05	Bacteria	Firmicutes	Clostridia	Clostridiales	Lachnospiraceae	Roseburia
3528448	1.07143e-05	7.14286e-06	2.14286e-05	Bacteria	Actinobacteria	Actinobacteria	Bifidobacteriales	Bifidobacteriaceae	Bifidobacterium
168071	7.14286e-06	1.07143e-05	2.5e-05	Bacteria	Firmicutes	Clostridia	Clostridiales	Lachnospiraceae
329205	2.5e-05	7.14286e-06	1.07143e-05	Bacteria	Firmicutes	Clostridia	Clostridiales	Lachnospiraceae
2714942	1.07143e-05	1.07143e-05	2.14286e-05	Bacteria	Firmicutes	Clostridia	Clostridiales
178474	1.07143e-05	1.07143e-05	2.14286e-05	Bacteria	Firmicutes	Clostridia	Clostridiales	Lachnospiraceae
190309	1.07143e-05	2.85714e-05	3.57143e-06	Bacteria	Bacteroidetes	Bacteroidia	Bacteroidales	Bacteroidaceae	Bacteroides
4352648	7.14286e-06	1.07143e-05	2.5e-05	Bacteria	Bacteroidetes	Bacteroidia	Bacteroidales	Bacteroidaceae	Bacteroides
4418700	1.78571e-05	1.07143e-05	1.42857e-05	Bacteria	Firmicutes	Clostridia	Clostridiales	Ruminococcaceae	Oscillospira
180493	1.07143e-05	7.14286e-06	2.5e-05	Bacteria	Firmicutes	Clostridia	Clostridiales	Lachnospiraceae	Blautia
4341966	1.07143e-05	1.42857e-05	1.78571e-05	Bacteria	BRC1
364048	1.42857e-05	1.78571e-05	1.07143e-05	Bacteria	Firmicutes	Clostridia	Clostridiales	Lachnospiraceae	Blautia
574290	1.07143e-05	1.07143e-05	2.14286e-05	Bacteria	Firmicutes	Clostridia	Clostridiales	Lachnospiraceae	Dorea
4444529	1.07143e-05	2.85714e-05	3.57143e-06	Bacteria	Bacteroidetes	Bacteroidia	Bacteroidales	Rikenellaceae
2391105	3.57143e-06	1.07143e-05	2.85714e-05	Bacteria	Firmicutes	Clostridia	Clostridiales	Lachnospiraceae
197970	7.14286e-06	1.07143e-05	2.5e-05	Bacteria	Firmicutes	Clostridia	Clostridiales	Ruminococcaceae
196494	7.14286e-06	2.14286e-05	1.42857e-05	Bacteria	Firmicutes	Clostridia	Clostridiales	Ruminococcaceae
157327	1.78571e-05	1.07143e-05	1.42857e-05	Bacteria	Bacteroidetes	Bacteroidia	Bacteroidales	Bacteroidaceae	Bacteroides
551969	1.42857e-05	1.78571e-05	1.07143e-05	Bacteria	Bacteroidetes	Bacteroidia	Bacteroidales	[Paraprevotellaceae]	[Prevotella]
3181657	2.14286e-05	1.42857e-05	7.14286e-06	Bacteria	Bacteroidetes	Bacteroidia	Bacteroidales	Bacteroidaceae	Bacteroides	uniformis
834838	2.14286e-05	1.42857e-05	7.14286e-06	Bacteria	Bacteroidetes	Bacteroidia	Bacteroidales	Porphyromonadaceae	Dysgonomonas
3562626	1.78571e-05	1.42857e-05	1.07143e-05	Bacteria	Bacteroidetes	Bacteroidia	Bacteroidales	Bacteroidaceae	Bacteroides
230741	7.14286e-06	2.14286e-05	1.42857e-05	Bacteria	Firmicutes	Clostridia	Clostridiales	Lachnospiraceae	Blautia
203180	1.07143e-05	1.07143e-05	2.14286e-05	Bacteria	Firmicutes	Bacilli	Turicibacterales	Turicibacteraceae	Turicibacter
179325	1.07143e-05	1.07143e-05	2.14286e-05	Bacteria	Firmicutes	Clostridia	Clostridiales	Ruminococcaceae
174337	1.78571e-05	1.78571e-05	7.14286e-06	Bacteria	Verrucomicrobia	Verrucomicrobiae	Verrucomicrobiales	Verrucomicrobiaceae	Akkermansia	muciniphila
72606	0	1.42857e-05	2.85714e-05	Bacteria	Firmicutes	Clostridia	Clostridiales	Lachnospiraceae	Coprococcus
4310914	2.14286e-05	3.57143e-06	1.78571e-05	Bacteria	Proteobacteria	Deltaproteobacteria	GMD14H09
195200	1.78571e-05	1.42857e-05	1.42857e-05	Bacteria	Firmicutes	Clostridia	Clostridiales	Lachnospiraceae	Blautia
192935	1.42857e-05	7.14286e-06	2.5e-05	Bacteria	Firmicutes	Clostridia	Clostridiales	Lachnospiraceae	Blautia
3712727	1.07143e-05	7.14286e-06	2.85714e-05	Bacteria	Planctomycetes	Phycisphaerae	CCM11a
68842	1.07143e-05	1.07143e-05	2.5e-05	Bacteria	Firmicutes	Clostridia	Clostridiales	Lachnospiraceae	[Ruminococcus]	gnavus
132041	1.07143e-05	1.07143e-05	2.5e-05	Bacteria	Actinobacteria	Actinobacteria	Bifidobacteriales	Bifidobacteriaceae	Bifidobacterium
184394	2.5e-05	1.07143e-05	1.07143e-05	Bacteria	Firmicutes	Clostridia	Clostridiales	Lachnospiraceae
4415263	2.5e-05	1.78571e-05	3.57143e-06	Bacteria	Bacteroidetes	Bacteroidia	Bacteroidales	Bacteroidaceae	Bacteroides
194420	1.42857e-05	1.78571e-05	1.42857e-05	Bacteria	Firmicutes	Clostridia	Clostridiales	Lachnospiraceae	Blautia
360147	3.57143e-06	1.07143e-05	3.21429e-05	Bacteria	Firmicutes	Clostridia	Clostridiales	Lachnospiraceae	Coprococcus
362539	1.42857e-05	1.78571e-05	1.42857e-05	Bacteria	Firmicutes	Clostridia	Clostridiales	Lachnospiraceae
4432459	2.14286e-05	7.14286e-06	1.78571e-05	Bacteria	Firmicutes	Clostridia	Clostridiales	Lachnospiraceae	[Ruminococcus]	gnavus
312586	7.14286e-06	2.14286e-05	1.78571e-05	Bacteria	Firmicutes	Clostridia	Clostridiales	Lachnospiraceae
151870	1.78571e-05	1.42857e-05	1.42857e-05	Bacteria	Firmicutes	Erysipelotrichi	Erysipelotrichales	Erysipelotrichaceae	Coprobacillus
661266	7.14286e-06	1.42857e-05	2.5e-05	Bacteria	Firmicutes	Clostridia	Clostridiales	Lachnospiraceae	Blautia
329313	1.07143e-05	1.07143e-05	2.5e-05	Bacteria	Firmicutes	Clostridia	Clostridiales	Lachnospiraceae
179414	0	2.5e-05	2.14286e-05	Bacteria	Firmicutes	Clostridia	Clostridiales
77883	1.78571e-05	1.78571e-05	1.07143e-05	Bacteria	Bacteroidetes	Bacteroidia	Bacteroidales	Porphyromonadaceae
4329132	7.14286e-06	2.14286e-05	1.78571e-05	Bacteria	Firmicutes	Clostridia	Clostridiales	Lachnospiraceae
170462	1.78571e-05	1.42857e-05	1.42857e-05	Bacteria	Firmicutes	Clostridia	Clostridiales	Lachnospiraceae	[Ruminococcus]
326142	1.78571e-05	1.07143e-05	1.78571e-05	Bacteria	Firmicutes	Clostridia	Clostridiales
1105984	1.42857e-05	2.14286e-05	1.42857e-05	Bacteria	Bacteroidetes	Bacteroidia	Bacteroidales	Bacteroidaceae	Bacteroides
3134492	1.42857e-05	1.07143e-05	2.5e-05	Bacteria	Firmicutes	Clostridia	Clostridiales	Lachnospiraceae
260088	1.42857e-05	1.78571e-05	1.78571e-05	Bacteria	Firmicutes	Clostridia	Clostridiales	Lachnospiraceae	[Ruminococcus]	gnavus
1108830	2.14286e-05	1.07143e-05	1.78571e-05	Bacteria	Proteobacteria	Alphaproteobacteria	Rhizobiales	Methylocystaceae
104644	1.78571e-05	1.42857e-05	1.78571e-05	Bacteria	Proteobacteria	Alphaproteobacteria	Sphingomonadales	Sphingomonadaceae	Sphingopyxis
3297757	1.07143e-05	1.07143e-05	2.85714e-05	Bacteria	Firmicutes	Clostridia	Clostridiales	Ruminococcaceae
110562	2.85714e-05	1.42857e-05	7.14286e-06	Bacteria	Firmicutes	Clostridia	Clostridiales	Ruminococcaceae	Ruminococcus
308444	1.78571e-05	7.14286e-06	2.5e-05	Bacteria	Firmicutes	Clostridia	Clostridiales	Clostridiaceae
2722893	3.57143e-06	2.14286e-05	2.5e-05	Bacteria	Firmicutes	Clostridia	Clostridiales	Lachnospiraceae
181600	3.57143e-06	1.78571e-05	2.85714e-05	Bacteria	Firmicutes	Clostridia	Clostridiales	Lachnospiraceae	Dorea
2431916	1.42857e-05	1.42857e-05	2.14286e-05	Bacteria	Proteobacteria	Alphaproteobacteria	Rickettsiales	mitochondria	Polysphondylium	pallidum
322840	1.78571e-05	7.14286e-06	2.5e-05	Bacteria	Firmicutes	Clostridia	Clostridiales
4481246	1.07143e-05	7.14286e-06	3.21429e-05	Bacteria	Firmicutes	Clostridia	Clostridiales	Peptostreptococcaceae
2136916	1.42857e-05	1.42857e-05	2.14286e-05	Bacteria	Lentisphaerae	[Lentisphaeria]	Victivallales	Victivallaceae	Victivallis	vadensis
4423882	1.78571e-05	7.14286e-06	2.5e-05	Bacteria	Firmicutes	Clostridia	Clostridiales	Lachnospiraceae	[Ruminococcus]	gnavus
330723	3.57143e-05	7.14286e-06	7.14286e-06	Bacteria	Proteobacteria	Alphaproteobacteria	Sphingomonadales	Sphingomonadaceae	Sphingobium
359650	3.57143e-06	2.5e-05	2.14286e-05	Bacteria	Firmicutes	Clostridia	Clostridiales	Ruminococcaceae
726438	1.42857e-05	2.14286e-05	1.42857e-05	Bacteria	Firmicutes	Bacilli	Lactobacillales	Streptococcaceae	Streptococcus
579541	1.42857e-05	3.57143e-05	3.57143e-06	Bacteria	Firmicutes	Clostridia	Clostridiales	Ruminococcaceae
182613	1.42857e-05	1.07143e-05	2.85714e-05	Bacteria	Firmicutes	Clostridia	Clostridiales	Lachnospiraceae
147085	2.5e-05	3.57143e-06	2.5e-05	Bacteria	Firmicutes	Clostridia	Clostridiales
193534	1.42857e-05	1.42857e-05	2.5e-05	Bacteria	Bacteroidetes	Bacteroidia	Bacteroidales	Bacteroidaceae	Bacteroides
586271	1.07143e-05	1.42857e-05	2.85714e-05	Bacteria	Firmicutes	Clostridia	Clostridiales	Lachnospiraceae	[Ruminococcus]
4458959	2.14286e-05	2.14286e-05	1.07143e-05	Bacteria	Firmicutes	Clostridia	Clostridiales	Veillonellaceae	Veillonella
187841	3.57143e-06	2.85714e-05	2.14286e-05	Bacteria	Bacteroidetes	Bacteroidia	Bacteroidales	Bacteroidaceae	Bacteroides
2670196	2.5e-05	2.5e-05	3.57143e-06	Bacteria	Firmicutes	Clostridia	Clostridiales	Lachnospiraceae	Epulopiscium
4478663	2.5e-05	1.42857e-05	1.42857e-05	Bacteria	Firmicutes	Clostridia	Clostridiales	Lachnospiraceae
2387797	7.14286e-06	1.42857e-05	3.21429e-05	Bacteria	Firmicutes	Clostridia	Clostridiales	Lachnospiraceae
279298	1.42857e-05	1.78571e-05	2.14286e-05	Bacteria	Bacteroidetes	Bacteroidia	Bacteroidales	S24-7
341557	1.07143e-05	1.78571e-05	2.5e-05	Bacteria	Firmicutes	Clostridia	Clostridiales	Ruminococcaceae
1107443	2.14286e-05	2.5e-05	7.14286e-06	Bacteria	Firmicutes	Clostridia	Clostridiales	Ruminococcaceae
195556	1.42857e-05	1.07143e-05	2.85714e-05	Bacteria	Firmicutes	Clostridia	Clostridiales	Ruminococcaceae
193101	1.78571e-05	1.78571e-05	1.78571e-05	Bacteria	Firmicutes	Clostridia	Clostridiales	Ruminococcaceae
318563	1.07143e-05	3.57143e-06	3.92857e-05	Bacteria	Firmicutes	Clostridia	Clostridiales	Lachnospiraceae
197222	1.42857e-05	7.14286e-06	3.21429e-05	Bacteria	Firmicutes	Clostridia	Clostridiales	Lachnospiraceae	Blautia
342489	7.14286e-06	1.42857e-05	3.21429e-05	Bacteria	Firmicutes	Clostridia	Clostridiales	Ruminococcaceae
191439	7.14286e-06	2.5e-05	2.5e-05	Bacteria	Bacteroidetes	Bacteroidia	Bacteroidales	Bacteroidaceae	Bacteroides
4352768	2.14286e-05	2.14286e-05	1.42857e-05	Bacteria	Firmicutes	Clostridia	Clostridiales	Lachnospiraceae
195203	1.42857e-05	1.07143e-05	3.21429e-05	Bacteria	Firmicutes	Clostridia	Clostridiales	Lachnospiraceae
189828	3.57143e-06	7.14286e-06	4.64286e-05	Bacteria	Firmicutes	Clostridia	Clostridiales	Ruminococcaceae
193975	1.42857e-05	1.78571e-05	2.5e-05	Bacteria	Firmicutes	Clostridia	Clostridiales	Lachnospiraceae	Coprococcus
4397904	2.85714e-05	1.42857e-05	1.42857e-05	Bacteria	Bacteroidetes	Cytophagia	Cytophagales	Cytophagaceae	Pontibacter
181603	1.42857e-05	2.14286e-05	2.14286e-05	Bacteria	Firmicutes	Clostridia	Clostridiales	Ruminococcaceae
295312	7.14286e-06	2.85714e-05	2.14286e-05	Bacteria	Firmicutes	Clostridia	Clostridiales
846464	1.42857e-05	2.5e-05	1.78571e-05	Bacteria	Firmicutes	Clostridia	Clostridiales	Ruminococcaceae
4407190	1.42857e-05	1.07143e-05	3.21429e-05	Bacteria	Firmicutes	Clostridia	Clostridiales
301765	7.14286e-06	1.42857e-05	3.57143e-05	Bacteria	Firmicutes	Clostridia	Clostridiales	Lachnospiraceae
4113009	3.57143e-06	1.78571e-05	3.57143e-05	Bacteria	Firmicutes	Clostridia	Clostridiales	Lachnospiraceae
4443846	1.78571e-05	1.42857e-05	2.5e-05	Bacteria	Firmicutes	Clostridia	Clostridiales	Lachnospiraceae	[Ruminococcus]
113003	2.85714e-05	2.14286e-05	7.14286e-06	Bacteria	Firmicutes	Clostridia	Clostridiales	Ruminococcaceae	Ruminococcus
176030	1.42857e-05	1.78571e-05	2.5e-05	Bacteria	Firmicutes	Clostridia	Clostridiales
195998	1.78571e-05	3.57143e-06	3.57143e-05	Bacteria	Firmicutes	Clostridia	Clostridiales
215697	2.14286e-05	1.07143e-05	2.85714e-05	Bacteria	Firmicutes	Clostridia	Clostridiales	Ruminococcaceae
309150	1.78571e-05	2.5e-05	1.78571e-05	Bacteria	Firmicutes	Clostridia	Clostridiales	Ruminococcaceae
2423305	1.42857e-05	2.14286e-05	2.5e-05	Bacteria	Actinobacteria	Coriobacteriia	Coriobacteriales	Coriobacteriaceae
1060104	1.78571e-05	2.5e-05	1.78571e-05	Bacteria	Firmicutes	Bacilli	Lactobacillales	Streptococcaceae	Streptococcus
931528	5e-05	0	1.07143e-05	Bacteria	Firmicutes	Clostridia	Clostridiales	[Tissierellaceae]	WAL
232828	1.78571e-05	2.14286e-05	2.14286e-05	Bacteria	Firmicutes	Clostridia	Clostridiales	Ruminococcaceae
4383922	1.78571e-05	1.78571e-05	2.5e-05	Bacteria	Firmicutes	Clostridia	Clostridiales	Lachnospiraceae
328035	2.14286e-05	1.78571e-05	2.14286e-05	Bacteria	Bacteroidetes	Bacteroidia	Bacteroidales	Prevotellaceae	Prevotella	copri
195937	2.5e-05	2.14286e-05	1.42857e-05	Bacteria	Firmicutes	Clostridia	Clostridiales	Lachnospiraceae	Blautia
93469	2.5e-05	7.14286e-06	2.85714e-05	Bacteria	Firmicutes	Clostridia	Clostridiales	[Mogibacteriaceae]	Anaerovorax
890882	2.5e-05	2.14286e-05	1.42857e-05	Bacteria	Actinobacteria	Actinobacteria	Actinomycetales	Actinomycetaceae	Actinomyces
158211	1.42857e-05	3.21429e-05	1.42857e-05	Bacteria	Firmicutes	Clostridia	Clostridiales	Lachnospiraceae	Blautia	producta
183049	2.5e-05	1.07143e-05	2.5e-05	Bacteria	Firmicutes	Clostridia	Clostridiales	Ruminococcaceae	Faecalibacterium	prausnitzii
4232048	1.78571e-05	2.14286e-05	2.14286e-05	Bacteria	Firmicutes	Clostridia	Clostridiales	Lachnospiraceae	Dorea	formicigenerans
591254	2.5e-05	1.42857e-05	2.14286e-05	Bacteria	Firmicutes	Clostridia	Clostridiales	Lachnospiraceae	Butyrivibrio
348227	1.07143e-05	1.42857e-05	3.57143e-05	Bacteria	Firmicutes	Clostridia	Clostridiales	Lachnospiraceae
196878	1.42857e-05	1.78571e-05	2.85714e-05	Bacteria	Firmicutes	Clostridia	Clostridiales	Lachnospiraceae	Blautia
3855886	2.85714e-05	1.78571e-05	1.42857e-05	Bacteria	Firmicutes	Clostridia	Clostridiales	Lachnospiraceae
195752	2.5e-05	1.07143e-05	2.5e-05	Bacteria	Firmicutes	Clostridia	Clostridiales	Lachnospiraceae	Lachnospira
3600504	1.78571e-05	1.78571e-05	2.5e-05	Bacteria	Bacteroidetes	Bacteroidia	Bacteroidales	Bacteroidaceae	Bacteroides
185324	2.14286e-05	7.14286e-06	3.21429e-05	Bacteria	Firmicutes	Clostridia	Clostridiales	Ruminococcaceae	Faecalibacterium	prausnitzii
197696	0	7.14286e-06	5.71429e-05	Bacteria	Firmicutes	Clostridia	Clostridiales	Ruminococcaceae
3186388	2.5e-05	1.07143e-05	2.85714e-05	Bacteria	Firmicutes	Clostridia	Clostridiales
4326869	1.42857e-05	2.85714e-05	2.14286e-05	Bacteria	Firmicutes	Clostridia	Clostridiales	Ruminococcaceae	Ruminococcus
16030	2.85714e-05	1.78571e-05	1.78571e-05	Bacteria	Firmicutes	Clostridia	Clostridiales	Ruminococcaceae
4370247	1.78571e-05	1.07143e-05	3.57143e-05	Bacteria	Firmicutes	Clostridia	Clostridiales	Lachnospiraceae	Blautia	producta
740158	1.07143e-05	2.85714e-05	2.5e-05	Bacteria	Firmicutes	Clostridia	Clostridiales	Veillonellaceae	Phascolarctobacterium
2268895	2.14286e-05	2.5e-05	1.78571e-05	Bacteria	Firmicutes	Clostridia	Clostridiales	Lachnospiraceae
181226	1.42857e-05	2.85714e-05	2.14286e-05	Bacteria	Firmicutes	Clostridia	Clostridiales	Lachnospiraceae	Blautia
153350	2.14286e-05	1.42857e-05	2.85714e-05	Bacteria	Acidobacteria	DA052	Ellin6513
188001	1.07143e-05	1.78571e-05	3.57143e-05	Bacteria	Firmicutes	Clostridia	Clostridiales	Ruminococcaceae	Ruminococcus
44289	1.78571e-05	3.57143e-06	4.28571e-05	Bacteria	Bacteroidetes	[Saprospirae]	[Saprospirales]	Saprospiraceae	Lewinella
25005	2.14286e-05	2.5e-05	1.78571e-05	Bacteria	Firmicutes	Clostridia	Clostridiales	Lachnospiraceae
192741	1.42857e-05	1.78571e-05	3.21429e-05	Bacteria	Firmicutes	Clostridia	Clostridiales
393504	2.5e-05	2.14286e-05	2.14286e-05	Bacteria	Firmicutes	Clostridia	Clostridiales	Ruminococcaceae
4469576	1.78571e-05	1.78571e-05	3.21429e-05	Bacteria	Firmicutes	Clostridia	Clostridiales	Lachnospiraceae
184922	1.42857e-05	3.21429e-05	2.14286e-05	Bacteria	Firmicutes	Clostridia	Clostridiales	Veillonellaceae	Dialister
332784	1.42857e-05	3.21429e-05	2.14286e-05	Bacteria	Firmicutes	Clostridia	Clostridiales
4309513	1.78571e-05	1.42857e-05	3.57143e-05	Bacteria	Proteobacteria	Gammaproteobacteria	Pasteurellales	Pasteurellaceae	Haemophilus
4395485	2.14286e-05	2.5e-05	2.14286e-05	Bacteria	Firmicutes	Clostridia	Clostridiales	Lachnospiraceae
552235	1.42857e-05	3.57143e-05	1.78571e-05	Bacteria	Firmicutes	Clostridia	Clostridiales	Christensenellaceae	Christensenella
547287	7.14286e-06	2.85714e-05	3.21429e-05	Bacteria	Firmicutes	Clostridia	Clostridiales
742587	2.5e-05	3.92857e-05	3.57143e-06	Bacteria	Proteobacteria	Gammaproteobacteria	Alteromonadales	Alteromonadaceae	HB2-32-21
178799	1.07143e-05	2.14286e-05	3.57143e-05	Bacteria	Firmicutes	Clostridia	Clostridiales	Ruminococcaceae
185555	2.14286e-05	1.78571e-05	2.85714e-05	Bacteria	Firmicutes	Clostridia	Clostridiales	Veillonellaceae	Dialister
188659	2.85714e-05	7.14286e-06	3.21429e-05	Bacteria	Firmicutes	Clostridia	Clostridiales	Lachnospiraceae	Blautia
181111	2.5e-05	7.14286e-06	3.57143e-05	Bacteria	Firmicutes	Clostridia	Clostridiales	Lachnospiraceae
4459708	3.57143e-06	4.28571e-05	2.14286e-05	Bacteria	Firmicutes	Clostridia	Clostridiales	Lachnospiraceae
229941	1.07143e-05	1.78571e-05	3.92857e-05	Bacteria	Firmicutes	Clostridia	Clostridiales	Lachnospiraceae	Blautia
175650	0	1.42857e-05	5.35714e-05	Bacteria	Firmicutes	Clostridia	Clostridiales
189807	2.14286e-05	1.07143e-05	3.57143e-05	Bacteria	Firmicutes	Clostridia	Clostridiales	Lachnospiraceae	Blautia	producta
186921	1.78571e-05	1.42857e-05	3.92857e-05	Bacteria	Firmicutes	Clostridia	Clostridiales	Lachnospiraceae	Coprococcus
585220	3.21429e-05	1.42857e-05	2.5e-05	Bacteria	Firmicutes	Erysipelotrichi	Erysipelotrichales	Erysipelotrichaceae	cc
183296	1.78571e-05	1.78571e-05	3.57143e-05	Bacteria	Firmicutes	Clostridia	Clostridiales
4083239	2.5e-05	2.5e-05	2.14286e-05	Bacteria	Firmicutes	Clostridia	Clostridiales	Lachnospiraceae
176828	1.78571e-05	2.5e-05	2.85714e-05	Bacteria	Actinobacteria	Coriobacteriia	Coriobacteriales	Coriobacteriaceae
184567	3.57143e-05	1.78571e-05	1.78571e-05	Bacteria	Bacteroidetes	Bacteroidia	Bacteroidales	Bacteroidaceae	Bacteroides	caccae
196087	1.42857e-05	2.14286e-05	3.57143e-05	Bacteria	Firmicutes	Clostridia	Clostridiales	Lachnospiraceae	Coprococcus
579366	1.07143e-05	3.57143e-05	2.5e-05	Bacteria	Firmicutes	Clostridia	Clostridiales	Ruminococcaceae
315846	1.42857e-05	3.92857e-05	1.78571e-05	Bacteria	Bacteroidetes	Bacteroidia	Bacteroidales	[Barnesiellaceae]
521515	1.07143e-05	1.78571e-05	4.64286e-05	Bacteria	Firmicutes	Clostridia	Clostridiales	Lachnospiraceae
344154	2.5e-05	3.57143e-05	1.42857e-05	Bacteria	Bacteroidetes	Bacteroidia	Bacteroidales	Bacteroidaceae	Bacteroides	uniformis
3924627	2.14286e-05	3.92857e-05	1.42857e-05	Bacteria	Firmicutes	Clostridia	Clostridiales	Lachnospiraceae
185753	0	2.5e-05	5e-05	Bacteria	Firmicutes	Clostridia	Clostridiales	Lachnospiraceae
276000	2.14286e-05	1.78571e-05	3.57143e-05	Bacteria	Firmicutes	Clostridia	Clostridiales
330989	2.85714e-05	2.5e-05	2.14286e-05	Bacteria	Firmicutes	Clostridia	Clostridiales	Lachnospiraceae	Blautia	producta
191919	1.07143e-05	2.14286e-05	4.28571e-05	Bacteria	Firmicutes	Clostridia	Clostridiales
4444095	1.07143e-05	1.42857e-05	5e-05	Bacteria	Firmicutes	Clostridia	Clostridiales	Lachnospiraceae
174043	7.14286e-06	7.14286e-06	6.07143e-05	Bacteria	Firmicutes	Clostridia	Clostridiales	Lachnospiraceae	Blautia
4438330	1.78571e-05	1.78571e-05	3.92857e-05	Bacteria	Firmicutes	Clostridia	Clostridiales	Lachnospiraceae	[Ruminococcus]	gnavus
197144	2.14286e-05	1.07143e-05	4.28571e-05	Bacteria	Firmicutes	Clostridia	Clostridiales	Ruminococcaceae
2383341	2.5e-05	2.5e-05	2.5e-05	Bacteria	Bacteroidetes	Bacteroidia	Bacteroidales	Bacteroidaceae	Bacteroides	uniformis
174078	1.42857e-05	2.14286e-05	3.92857e-05	Bacteria	Firmicutes	Clostridia	Clostridiales	Lachnospiraceae	Blautia
237539	3.57143e-05	2.14286e-05	1.78571e-05	Bacteria	Proteobacteria	Alphaproteobacteria	Rhodospirillales	Rhodospirillaceae
4431292	1.78571e-05	2.14286e-05	3.92857e-05	Bacteria	Firmicutes	Clostridia	Clostridiales	Ruminococcaceae	Oscillospira
1682176	1.78571e-05	3.57143e-05	2.5e-05	Bacteria	Bacteroidetes	Bacteroidia	Bacteroidales	Bacteroidaceae	Bacteroides
2499530	2.14286e-05	2.5e-05	3.21429e-05	Bacteria	Firmicutes	Clostridia	Clostridiales	Lachnospiraceae	Dorea
186633	1.07143e-05	2.5e-05	4.28571e-05	Bacteria	Firmicutes	Clostridia	Clostridiales	Lachnospiraceae
4442523	1.42857e-05	1.78571e-05	4.64286e-05	Bacteria	Firmicutes	Clostridia	Clostridiales	Veillonellaceae	Phascolarctobacterium
1870458	1.07143e-05	3.92857e-05	2.85714e-05	Bacteria	Firmicutes	Clostridia	Clostridiales	Veillonellaceae	Phascolarctobacterium
2724174	2.85714e-05	2.85714e-05	2.14286e-05	Bacteria	Firmicutes	Clostridia	Clostridiales	Lachnospiraceae	Roseburia
197282	1.78571e-05	3.21429e-05	2.85714e-05	Bacteria	Firmicutes	Clostridia	Clostridiales	Lachnospiraceae	Blautia
258325	1.42857e-05	1.42857e-05	5e-05	Bacteria	Firmicutes	Clostridia	Clostridiales
190676	3.57143e-05	2.5e-05	1.78571e-05	Bacteria	Firmicutes	Clostridia	Clostridiales	Ruminococcaceae	Oscillospira
197022	2.5e-05	7.14286e-06	4.64286e-05	Bacteria	Firmicutes	Clostridia	Clostridiales	Lachnospiraceae	Coprococcus
4351007	3.57143e-05	1.07143e-05	3.21429e-05	Bacteria	Firmicutes	Clostridia	Clostridiales	Lachnospiraceae	Dorea
540079	3.57143e-06	2.85714e-05	5e-05	Bacteria	Firmicutes	Clostridia	Clostridiales
4354081	2.85714e-05	3.57143e-05	1.78571e-05	Bacteria	Firmicutes	Clostridia	Clostridiales	Ruminococcaceae	Ruminococcus
197864	2.85714e-05	3.57143e-05	1.78571e-05	Bacteria	Firmicutes	Clostridia	Clostridiales	Ruminococcaceae
2170530	2.85714e-05	2.14286e-05	3.21429e-05	Bacteria	Firmicutes	Clostridia	Clostridiales	Lachnospiraceae
278390	4.28571e-05	3.57143e-05	3.57143e-06	Bacteria	Bacteroidetes	[Saprospirae]	[Saprospirales]	Chitinophagaceae
2311075	3.92857e-05	2.14286e-05	2.14286e-05	Bacteria	Bacteroidetes	Bacteroidia	Bacteroidales	Bacteroidaceae	Bacteroides
177913	2.14286e-05	2.85714e-05	3.21429e-05	Bacteria	Firmicutes	Clostridia	Clostridiales	Ruminococcaceae
4459388	7.14286e-06	3.92857e-05	3.57143e-05	Bacteria	Firmicutes	Clostridia	Clostridiales	Lachnospiraceae
188316	1.78571e-05	5e-05	1.42857e-05	Bacteria	Firmicutes	Clostridia	Clostridiales	Ruminococcaceae	Oscillospira
522414	2.85714e-05	2.85714e-05	2.5e-05	Bacteria	Firmicutes	Clostridia	Clostridiales	Ruminococcaceae	Oscillospira
364034	2.14286e-05	3.92857e-05	2.5e-05	Bacteria	Firmicutes	Clostridia	Clostridiales	Lachnospiraceae
334258	7.14286e-06	3.21429e-05	4.64286e-05	Bacteria	Firmicutes	Clostridia	Clostridiales
125270	2.85714e-05	2.14286e-05	3.57143e-05	Bacteria	Bacteroidetes	Bacteroidia	Bacteroidales	Bacteroidaceae	Bacteroides
649107	1.78571e-05	1.42857e-05	5.35714e-05	Bacteria	Firmicutes	Clostridia	Clostridiales
189150	2.14286e-05	3.92857e-05	2.5e-05	Bacteria	Firmicutes	Clostridia	Clostridiales	Ruminococcaceae	Ruminococcus
189282	1.42857e-05	3.21429e-05	3.92857e-05	Bacteria	Firmicutes	Clostridia	Clostridiales	Ruminococcaceae	Faecalibacterium	prausnitzii
181452	1.42857e-05	2.5e-05	4.64286e-05	Bacteria	Firmicutes	Clostridia	Clostridiales	Lachnospiraceae
4388174	2.5e-05	2.85714e-05	3.21429e-05	Bacteria	Firmicutes	Clostridia	Clostridiales	Lachnospiraceae	[Ruminococcus]	gnavus
173658	1.42857e-05	2.5e-05	4.64286e-05	Bacteria	Firmicutes	Clostridia	Clostridiales	Lachnospiraceae
4332977	3.21429e-05	3.57143e-05	1.78571e-05	Bacteria	Proteobacteria	Alphaproteobacteria	Rickettsiales
194384	2.14286e-05	1.42857e-05	5e-05	Bacteria	Firmicutes	Clostridia	Clostridiales	Lachnospiraceae	Blautia	producta
862634	1.07143e-05	3.57143e-05	3.92857e-05	Bacteria	Firmicutes	Clostridia	Clostridiales	Lachnospiraceae	Blautia
195211	1.42857e-05	4.64286e-05	2.5e-05	Bacteria	Firmicutes	Clostridia	Clostridiales	Christensenellaceae
584587	1.42857e-05	3.57143e-05	3.57143e-05	Bacteria	Bacteroidetes	Bacteroidia	Bacteroidales
356644	3.92857e-05	3.57143e-05	1.42857e-05	Bacteria	Firmicutes	Clostridia	Clostridiales	Lachnospiraceae	Lachnospira
4434203	3.57143e-05	1.78571e-05	3.57143e-05	Bacteria	Firmicutes	Clostridia	Clostridiales	Ruminococcaceae	Oscillospira
2696706	4.28571e-05	2.5e-05	2.14286e-05	Bacteria	Bacteroidetes	Bacteroidia	Bacteroidales	Bacteroidaceae	Bacteroides
345118	4.28571e-05	2.85714e-05	1.78571e-05	Bacteria	Firmicutes	Clostridia	Clostridiales	Ruminococcaceae
359520	1.78571e-05	1.42857e-05	5.71429e-05	Bacteria	Firmicutes	Clostridia	Clostridiales	Lachnospiraceae	Blautia
4324240	3.92857e-05	2.85714e-05	2.14286e-05	Bacteria	Firmicutes	Clostridia	Clostridiales	Ruminococcaceae	Faecalibacterium	prausnitzii
345303	2.85714e-05	2.85714e-05	3.21429e-05	Bacteria	Firmicutes	Clostridia	Clostridiales
2487129	2.5e-05	3.92857e-05	2.5e-05	Bacteria	Bacteroidetes	Bacteroidia	Bacteroidales	Bacteroidaceae	Bacteroides
4420850	2.5e-05	2.85714e-05	3.57143e-05	Bacteria	Firmicutes	Clostridia	Clostridiales	Veillonellaceae
186358	1.78571e-05	3.92857e-05	3.57143e-05	Bacteria	Bacteroidetes	Bacteroidia	Bacteroidales	Bacteroidaceae	Bacteroides
551050	1.78571e-05	2.85714e-05	4.64286e-05	Bacteria	Firmicutes	Clostridia	OPB54
308544	1.07143e-05	3.92857e-05	4.28571e-05	Bacteria	Firmicutes	Clostridia	Clostridiales	Ruminococcaceae
718358	2.5e-05	2.85714e-05	3.92857e-05	Bacteria	Firmicutes	Clostridia	Clostridiales	Ruminococcaceae
306261	2.5e-05	7.14286e-06	6.07143e-05	Bacteria	Firmicutes	Clostridia	Clostridiales	Lachnospiraceae
3970651	1.78571e-05	5e-05	2.5e-05	Bacteria	Bacteroidetes	Bacteroidia	Bacteroidales	Porphyromonadaceae	Parabacteroides
522135	1.78571e-05	3.21429e-05	4.28571e-05	Bacteria	Firmicutes	Clostridia	Clostridiales	Lachnospiraceae
181417	1.07143e-05	2.85714e-05	5.35714e-05	Bacteria	Firmicutes	Clostridia	Clostridiales	Lachnospiraceae	Blautia
158553	3.92857e-05	2.14286e-05	3.21429e-05	Bacteria	Firmicutes	Clostridia	Clostridiales	Ruminococcaceae	Faecalibacterium	prausnitzii
182165	1.07143e-05	1.07143e-05	7.5e-05	Bacteria	Firmicutes	Clostridia	Clostridiales
227690	4.64286e-05	3.57143e-05	1.42857e-05	Bacteria	Proteobacteria	Alphaproteobacteria
29495	3.57143e-05	3.57143e-05	2.5e-05	Bacteria	Firmicutes	Clostridia	Clostridiales	Ruminococcaceae
207994	4.64286e-05	3.21429e-05	1.78571e-05	Bacteria	Firmicutes	Clostridia	Clostridiales	Ruminococcaceae	Ruminococcus
2642538	3.57143e-05	3.92857e-05	2.5e-05	Bacteria	Bacteroidetes	Bacteroidia	Bacteroidales	[Odoribacteraceae]	Odoribacter
4464473	3.21429e-05	2.14286e-05	4.64286e-05	Bacteria	Firmicutes	Clostridia	Clostridiales	Lachnospiraceae	[Ruminococcus]	gnavus
174638	2.14286e-05	2.5e-05	5.35714e-05	Bacteria	Firmicutes	Clostridia	Clostridiales	Veillonellaceae	Dialister
245621	2.85714e-05	3.21429e-05	3.92857e-05	Bacteria	Bacteroidetes	VC2	o	f	g	s
191399	4.28571e-05	2.85714e-05	2.85714e-05	Bacteria	Firmicutes	Clostridia	Clostridiales	Ruminococcaceae
4369382	1.07143e-05	2.14286e-05	6.78571e-05	Bacteria	Firmicutes	Clostridia	Clostridiales	Lachnospiraceae	Blautia
4425763	4.64286e-05	2.14286e-05	3.21429e-05	Bacteria	Proteobacteria	Gammaproteobacteria	Pasteurellales	Pasteurellaceae	Haemophilus	parainfluenzae
189690	2.85714e-05	3.92857e-05	3.21429e-05	Bacteria	Firmicutes	Clostridia	Clostridiales	Lachnospiraceae
349437	2.5e-05	1.78571e-05	6.07143e-05	Bacteria	Firmicutes	Clostridia	Clostridiales	Ruminococcaceae
363477	4.28571e-05	3.21429e-05	2.85714e-05	Bacteria	Firmicutes	Clostridia	Clostridiales	Ruminococcaceae
211720	5e-05	2.85714e-05	2.5e-05	Bacteria	Proteobacteria	Alphaproteobacteria	RF32
176171	3.21429e-05	3.57143e-05	3.57143e-05	Bacteria	Firmicutes	Clostridia	Clostridiales	Ruminococcaceae
571111	3.92857e-05	3.57143e-05	2.85714e-05	Bacteria	Firmicutes	Clostridia	Clostridiales	Ruminococcaceae	Ruminococcus	flavefaciens
91580	2.85714e-05	2.14286e-05	5.35714e-05	Bacteria	Bacteroidetes	Flavobacteriia	Flavobacteriales	Flavobacteriaceae	Robiginitalea
4316995	1.78571e-05	3.21429e-05	5.35714e-05	Bacteria	Firmicutes	Clostridia	Clostridiales	Lachnospiraceae	[Ruminococcus]	gnavus
185588	1.78571e-05	2.85714e-05	5.71429e-05	Bacteria	Firmicutes	Clostridia	Clostridiales	Lachnospiraceae
2040703	1.78571e-05	5.71429e-05	3.21429e-05	Bacteria	Firmicutes	Clostridia	Clostridiales	Lachnospiraceae
92123	3.57143e-05	3.21429e-05	3.92857e-05	Bacteria	Actinobacteria	Actinobacteria	Actinomycetales	Actinomycetaceae	Actinomyces
4462867	2.14286e-05	2.5e-05	6.07143e-05	Bacteria	Firmicutes	Clostridia	Clostridiales	Lachnospiraceae	Blautia
4342682	1.42857e-05	3.21429e-05	6.07143e-05	Bacteria	Firmicutes	Clostridia	Clostridiales	Ruminococcaceae	Faecalibacterium	prausnitzii
208539	4.64286e-05	5e-05	1.07143e-05	Bacteria	Firmicutes	Clostridia	Clostridiales	[Mogibacteriaceae]
189592	1.78571e-05	2.14286e-05	7.14286e-05	Bacteria	Firmicutes	Clostridia	Clostridiales	Lachnospiraceae
195028	2.14286e-05	2.14286e-05	6.78571e-05	Bacteria	Firmicutes	Clostridia	Clostridiales	Lachnospiraceae	Blautia
270733	3.57143e-05	4.28571e-05	3.21429e-05	Bacteria	Firmicutes	Clostridia	Clostridiales	Ruminococcaceae	Ruminococcus
185607	1.42857e-05	2.5e-05	7.14286e-05	Bacteria	Firmicutes	Clostridia	Clostridiales	Lachnospiraceae
2442708	2.85714e-05	4.64286e-05	3.57143e-05	Bacteria	Bacteroidetes	Bacteroidia	Bacteroidales	Bacteroidaceae	Bacteroides
366584	2.14286e-05	2.85714e-05	6.07143e-05	Bacteria	Firmicutes	Clostridia	Clostridiales
2235671	1.42857e-05	3.92857e-05	5.71429e-05	Bacteria	Firmicutes	Clostridia	Clostridiales	Lachnospiraceae	Blautia	producta
198839	3.57143e-05	3.92857e-05	3.92857e-05	Bacteria	Firmicutes	Clostridia	Clostridiales	Ruminococcaceae
183903	2.85714e-05	3.21429e-05	5.35714e-05	Bacteria	Firmicutes	Clostridia	Clostridiales	Lachnospiraceae	Blautia
3319304	2.85714e-05	2.85714e-05	5.71429e-05	Bacteria	Firmicutes	Clostridia	Clostridiales	Ruminococcaceae
858999	2.5e-05	4.28571e-05	5e-05	Bacteria	Firmicutes	Clostridia	Clostridiales	Dehalobacteriaceae	Dehalobacterium
842594	3.57143e-05	6.07143e-05	2.14286e-05	Bacteria	Firmicutes	Clostridia	Clostridiales	Lachnospiraceae
2986828	5e-05	3.92857e-05	2.85714e-05	Bacteria	Firmicutes	Clostridia	Clostridiales	Lachnospiraceae
3301064	3.57143e-05	2.14286e-05	6.07143e-05	Bacteria	Firmicutes	Clostridia	Clostridiales	Lachnospiraceae	Dorea
289088	1.78571e-05	2.85714e-05	7.14286e-05	Bacteria	Firmicutes	Clostridia	Clostridiales	Lachnospiraceae
183662	2.85714e-05	3.57143e-05	5.35714e-05	Bacteria	Bacteroidetes	Bacteroidia	Bacteroidales	Bacteroidaceae	Bacteroides
358008	3.21429e-05	3.21429e-05	5.35714e-05	Bacteria	Firmicutes	Clostridia	Clostridiales	Ruminococcaceae	Faecalibacterium	prausnitzii
212532	3.21429e-05	6.42857e-05	2.14286e-05	Bacteria	Firmicutes	Clostridia	Clostridiales	Ruminococcaceae
4396888	2.85714e-05	5.35714e-05	3.92857e-05	Bacteria	Firmicutes	Clostridia	Clostridiales	Lachnospiraceae	Roseburia
191222	2.14286e-05	5.35714e-05	4.64286e-05	Bacteria	Firmicutes	Clostridia	Clostridiales	Ruminococcaceae	Oscillospira
181864	3.92857e-05	2.5e-05	5.71429e-05	Bacteria	Firmicutes	Clostridia	Clostridiales	Lachnospiraceae	Roseburia
176312	3.57143e-05	3.57143e-05	5e-05	Bacteria	Firmicutes	Clostridia	Clostridiales
4237152	3.21429e-05	2.5e-05	6.78571e-05	Bacteria	Firmicutes	Clostridia	Clostridiales	Lachnospiraceae	Dorea
209845	5.35714e-05	4.28571e-05	2.85714e-05	Bacteria	Firmicutes	Clostridia	Clostridiales	Ruminococcaceae
4296217	2.85714e-05	2.5e-05	7.14286e-05	Bacteria	Firmicutes	Clostridia	Clostridiales	Lachnospiraceae	Blautia
174045	3.21429e-05	3.21429e-05	6.07143e-05	Bacteria	Firmicutes	Clostridia	Clostridiales	Lachnospiraceae	Coprococcus
266255	5.71429e-05	4.64286e-05	2.14286e-05	Bacteria	Firmicutes	Clostridia	Clostridiales	Ruminococcaceae	Oscillospira
4318125	2.5e-05	3.57143e-05	6.42857e-05	Bacteria	Firmicutes	Clostridia	Clostridiales	Lachnospiraceae
183137	5e-05	2.5e-05	5e-05	Bacteria	Firmicutes	Clostridia	Clostridiales	Lachnospiraceae
4422727	3.92857e-05	4.28571e-05	4.28571e-05	Bacteria	Firmicutes	Clostridia	Clostridiales	Lachnospiraceae
1703712	3.92857e-05	5e-05	3.92857e-05	Bacteria	Bacteroidetes	Bacteroidia	Bacteroidales	Bacteroidaceae	Bacteroides
147195	6.78571e-05	3.92857e-05	2.14286e-05	Bacteria	Firmicutes	Clostridia	Clostridiales	Lachnospiraceae	Coprococcus
988375	4.28571e-05	3.57143e-05	5e-05	Bacteria	Bacteroidetes	Bacteroidia	Bacteroidales	[Odoribacteraceae]	Butyricimonas
4462739	2.5e-05	3.57143e-05	6.78571e-05	Bacteria	Firmicutes	Clostridia	Clostridiales	Lachnospiraceae	Blautia
322114	5.35714e-05	3.57143e-05	3.92857e-05	Bacteria	Firmicutes	Clostridia	Clostridiales	Lachnospiraceae	Roseburia
216550	1.78571e-05	4.64286e-05	6.42857e-05	Bacteria	Bacteroidetes	Bacteroidia	Bacteroidales	Rikenellaceae
99498	2.85714e-05	5e-05	5e-05	Bacteria	Firmicutes	Clostridia	Clostridiales	Lachnospiraceae
3155554	5e-05	3.21429e-05	4.64286e-05	Bacteria	Firmicutes	Clostridia	Clostridiales	Ruminococcaceae
844998	3.92857e-05	6.42857e-05	2.85714e-05	Bacteria	Firmicutes	Clostridia	Clostridiales	Lachnospiraceae
4477044	2.14286e-05	2.85714e-05	8.21429e-05	Bacteria	Firmicutes	Clostridia	Clostridiales	Lachnospiraceae	Blautia
624463	2.85714e-05	4.64286e-05	5.71429e-05	Bacteria	Firmicutes	Clostridia	SHA-98	D2
178485	6.07143e-05	3.57143e-05	3.57143e-05	Bacteria	Firmicutes	Clostridia	Clostridiales	Ruminococcaceae
185583	5.71429e-05	5e-05	2.5e-05	Bacteria	Firmicutes	Clostridia	Clostridiales	Ruminococcaceae
238470	5.71429e-05	4.64286e-05	3.21429e-05	Bacteria	Proteobacteria	Alphaproteobacteria	Rhodobacterales	Rhodobacteraceae
4030375	5e-05	6.07143e-05	2.5e-05	Bacteria	Bacteroidetes	Bacteroidia	Bacteroidales	Bacteroidaceae	Bacteroides
3443092	5.71429e-05	4.28571e-05	3.57143e-05	Bacteria	Firmicutes	Clostridia	Clostridiales	Ruminococcaceae	Faecalibacterium	prausnitzii
4456852	5.71429e-05	4.28571e-05	3.57143e-05	Bacteria	Bacteroidetes	Bacteroidia	Bacteroidales	Bacteroidaceae	Bacteroides	fragilis
3443256	2.14286e-05	7.85714e-05	3.92857e-05	Bacteria	Bacteroidetes	Bacteroidia	Bacteroidales	Bacteroidaceae	Bacteroides
178370	2.14286e-05	2.14286e-05	9.64286e-05	Bacteria	Firmicutes	Clostridia	Clostridiales	Clostridiaceae	Clostridium
4461799	6.07143e-05	3.92857e-05	3.92857e-05	Bacteria	Firmicutes	Clostridia	Clostridiales	Lachnospiraceae
4347264	3.57143e-05	3.92857e-05	6.42857e-05	Bacteria	Bacteroidetes	Bacteroidia	Bacteroidales	Bacteroidaceae	5-7N15
189936	1.42857e-05	7.5e-05	5.35714e-05	Bacteria	Firmicutes	Clostridia	Clostridiales	[Mogibacteriaceae]
4306262	6.07143e-05	5.35714e-05	3.21429e-05	Bacteria	Verrucomicrobia	Verrucomicrobiae	Verrucomicrobiales	Verrucomicrobiaceae	Akkermansia	muciniphila
840419	5.35714e-05	5.71429e-05	3.57143e-05	Bacteria	Bacteroidetes	Bacteroidia	Bacteroidales	Bacteroidaceae	Bacteroides
4373061	3.21429e-05	8.57143e-05	2.85714e-05	Bacteria	Firmicutes	Clostridia	Clostridiales	Veillonellaceae
209475	5.35714e-05	7.85714e-05	1.42857e-05	Bacteria	Firmicutes	Clostridia	Clostridiales	Ruminococcaceae
191487	6.07143e-05	4.64286e-05	4.28571e-05	Bacteria	Bacteroidetes	Bacteroidia	Bacteroidales	Bacteroidaceae	Bacteroides
4357353	3.57143e-05	5e-05	6.42857e-05	Bacteria	Firmicutes	Clostridia	Clostridiales	Lachnospiraceae	Dorea
308052	5.35714e-05	4.28571e-05	5.71429e-05	Bacteria	Bacteroidetes	Bacteroidia	Bacteroidales	Prevotellaceae	Prevotella
512004	2.85714e-05	6.42857e-05	6.07143e-05	Bacteria	Bacteroidetes	Bacteroidia	Bacteroidales	Prevotellaceae	Prevotella	copri
2865835	4.64286e-05	7.14286e-05	3.92857e-05	Bacteria	Bacteroidetes	Bacteroidia	Bacteroidales	Bacteroidaceae	Bacteroides
301498	5.35714e-05	7.14286e-05	3.21429e-05	Bacteria	Firmicutes	Clostridia	Clostridiales	Lachnospiraceae
3014077	3.57143e-05	5.35714e-05	6.78571e-05	Bacteria	Firmicutes	Clostridia	Clostridiales	Lachnospiraceae	Roseburia
186131	3.92857e-05	3.57143e-05	8.21429e-05	Bacteria	Firmicutes	Clostridia	Clostridiales	Lachnospiraceae
4249719	6.42857e-05	6.07143e-05	3.21429e-05	Bacteria	Bacteroidetes	Bacteroidia	Bacteroidales	Bacteroidaceae	Bacteroides	ovatus
302494	6.42857e-05	6.78571e-05	2.5e-05	Bacteria	Firmicutes	Clostridia	Clostridiales	Lachnospiraceae
4344860	6.78571e-05	2.85714e-05	6.07143e-05	Bacteria	Firmicutes	Clostridia	Clostridiales	Lachnospiraceae	Roseburia
827674	6.42857e-05	5.35714e-05	3.92857e-05	Bacteria	Bacteroidetes	Cytophagia	Cytophagales	Cytophagaceae	Hymenobacter
183048	6.07143e-05	8.21429e-05	1.42857e-05	Bacteria	Firmicutes	Clostridia	Clostridiales	Ruminococcaceae
4371061	7.14286e-05	3.57143e-05	5e-05	Bacteria	Firmicutes	Clostridia	Clostridiales
4359214	5e-05	2.5e-05	8.21429e-05	Bacteria	Firmicutes	Clostridia	Clostridiales	Lachnospiraceae
4447950	3.92857e-05	5.35714e-05	6.78571e-05	Bacteria	Bacteroidetes	Bacteroidia	Bacteroidales	Bacteroidaceae	Bacteroides
4356307	9.28571e-05	5.35714e-05	1.42857e-05	Bacteria	Firmicutes	Clostridia	Clostridiales	Ruminococcaceae	Oscillospira
279569	4.64286e-05	4.28571e-05	7.14286e-05	Bacteria	Bacteroidetes	Cytophagia	Cytophagales	Cyclobacteriaceae
322087	3.57143e-05	5e-05	7.5e-05	Bacteria	Firmicutes	Clostridia	Clostridiales	Lachnospiraceae	Blautia
265871	6.78571e-05	3.92857e-05	5.35714e-05	Bacteria	Firmicutes	Clostridia	Clostridiales	Ruminococcaceae
1542256	3.92857e-05	5.35714e-05	6.78571e-05	Bacteria	Firmicutes	Clostridia	Clostridiales	Lachnospiraceae
4431558	3.21429e-05	8.92857e-05	3.92857e-05	Bacteria	Firmicutes	Clostridia	Clostridiales	Lachnospiraceae
364926	5.71429e-05	4.28571e-05	6.42857e-05	Bacteria	Bacteroidetes	Bacteroidia	Bacteroidales	Bacteroidaceae	Bacteroides
1094991	6.42857e-05	5.71429e-05	4.28571e-05	Bacteria	Firmicutes	Clostridia	Clostridiales	Ruminococcaceae
4412487	4.28571e-05	7.85714e-05	4.28571e-05	Bacteria	Bacteroidetes	Bacteroidia	Bacteroidales	Bacteroidaceae	Bacteroides
131571	3.57143e-05	5.71429e-05	7.14286e-05	Bacteria	Firmicutes	Clostridia	Clostridiales	Lachnospiraceae	Blautia
4481195	4.64286e-05	4.64286e-05	7.14286e-05	Bacteria	Firmicutes	Clostridia	Clostridiales	Lachnospiraceae
183308	3.92857e-05	2.85714e-05	9.64286e-05	Bacteria	Firmicutes	Clostridia	Clostridiales	Lachnospiraceae	Blautia
572083	5.71429e-05	6.42857e-05	4.64286e-05	Bacteria	Bacteroidetes	Bacteroidia	Bacteroidales
319476	8.21429e-05	5e-05	3.57143e-05	Bacteria	Firmicutes	Clostridia	Clostridiales	Lachnospiraceae	Blautia
309209	5.71429e-05	6.07143e-05	5e-05	Bacteria	Bacteroidetes	Bacteroidia	Bacteroidales	Rikenellaceae	AF12
4344861	4.64286e-05	3.57143e-05	8.57143e-05	Bacteria	Firmicutes	Clostridia	Clostridiales	Lachnospiraceae	[Ruminococcus]	gnavus
2380160	6.07143e-05	5.35714e-05	5.35714e-05	Bacteria	Bacteroidetes	Bacteroidia	Bacteroidales	Bacteroidaceae	Bacteroides	fragilis
4212012	5.71429e-05	8.21429e-05	2.85714e-05	Bacteria	Bacteroidetes	Bacteroidia	Bacteroidales	Bacteroidaceae	Bacteroides	uniformis
157455	6.42857e-05	6.78571e-05	3.57143e-05	Bacteria	Firmicutes	Clostridia	Clostridiales	Ruminococcaceae
179319	8.92857e-05	6.07143e-05	1.78571e-05	Bacteria	Firmicutes	Clostridia	Clostridiales	Lachnospiraceae	Dorea
519162	7.14286e-05	6.78571e-05	2.85714e-05	Bacteria	Firmicutes	Clostridia	Clostridiales	Ruminococcaceae	Ruminococcus
199549	8.21429e-05	2.85714e-05	6.07143e-05	Bacteria	Firmicutes	Clostridia	Clostridiales	Lachnospiraceae
656881	7.14286e-05	6.07143e-05	3.92857e-05	Bacteria	Proteobacteria	Gammaproteobacteria	Enterobacteriales	Enterobacteriaceae	Escherichia	coli
4331357	3.92857e-05	3.92857e-05	9.28571e-05	Bacteria	Firmicutes	Clostridia	Clostridiales	Lachnospiraceae	Dorea
2434190	5e-05	3.57143e-05	8.57143e-05	Bacteria	Firmicutes	Clostridia	Clostridiales	Lachnospiraceae
341765	2.5e-05	2.85714e-05	0.000117857	Bacteria	Firmicutes	Clostridia	Clostridiales	Ruminococcaceae	Ruminococcus
1115104	6.42857e-05	5.71429e-05	5e-05	Bacteria	Proteobacteria	Gammaproteobacteria	Xanthomonadales	Xanthomonadaceae	Pseudoxanthomonas
182844	6.78571e-05	7.85714e-05	2.85714e-05	Bacteria	Bacteroidetes	Bacteroidia	Bacteroidales	S24-7
180738	5.35714e-05	7.14286e-05	5e-05	Bacteria	Firmicutes	Clostridia	Clostridiales	Ruminococcaceae	Ruminococcus
3055324	3.21429e-05	2.85714e-05	0.000114286	Bacteria	Firmicutes	Clostridia	Clostridiales	Lachnospiraceae
196898	5.35714e-05	5.35714e-05	7.14286e-05	Bacteria	Firmicutes	Clostridia	Clostridiales	Ruminococcaceae
3779896	5.71429e-05	7.85714e-05	4.28571e-05	Bacteria	Bacteroidetes	Bacteroidia	Bacteroidales	Bacteroidaceae	Bacteroides
3673770	5.35714e-05	2.85714e-05	9.64286e-05	Bacteria	Firmicutes	Clostridia	Clostridiales	Lachnospiraceae	Dorea
174950	3.57143e-05	2.85714e-05	0.000114286	Bacteria	Firmicutes	Clostridia	Clostridiales	Lachnospiraceae	Blautia
195599	7.85714e-05	1.78571e-05	8.21429e-05	Bacteria	Firmicutes	Clostridia	Clostridiales	Lachnospiraceae
4450711	5.35714e-05	5e-05	7.5e-05	Bacteria	Bacteroidetes	Bacteroidia	Bacteroidales	Porphyromonadaceae	Parabacteroides	distasonis
197581	4.28571e-05	2.85714e-05	0.000107143	Bacteria	Firmicutes	Clostridia	Clostridiales	Lachnospiraceae	Lachnospira
193364	3.92857e-05	5e-05	9.28571e-05	Bacteria	Firmicutes	Clostridia	Clostridiales	Lachnospiraceae	Dorea
158649	5.35714e-05	6.07143e-05	6.78571e-05	Bacteria	Firmicutes	Clostridia	Clostridiales	Ruminococcaceae
358594	5.35714e-05	7.85714e-05	5e-05	Bacteria	Firmicutes	Clostridia	Clostridiales
148392	7.5e-05	8.21429e-05	2.5e-05	Bacteria	Bacteroidetes	Bacteroidia	Bacteroidales	Porphyromonadaceae	Candidatus Azobacteroides
554338	4.64286e-05	7.5e-05	6.42857e-05	Bacteria	Firmicutes	Clostridia	Clostridiales	Lachnospiraceae	Blautia	producta
295556	2.85714e-05	5e-05	0.000107143	Bacteria	Firmicutes	Clostridia	Clostridiales	Ruminococcaceae
2277614	8.92857e-05	5e-05	5e-05	Bacteria	Bacteroidetes	Bacteroidia	Bacteroidales	Bacteroidaceae	Bacteroides
181960	6.42857e-05	2.5e-05	0.0001	Bacteria	Firmicutes	Clostridia	Clostridiales	Ruminococcaceae
192937	3.92857e-05	3.57143e-05	0.000114286	Bacteria	Firmicutes	Clostridia	Clostridiales	Lachnospiraceae	Blautia
319981	8.57143e-05	6.78571e-05	3.57143e-05	Bacteria	Firmicutes	Clostridia	Clostridiales	Clostridiaceae	Clostridium
4333499	6.42857e-05	6.07143e-05	6.78571e-05	Bacteria	Firmicutes	Clostridia	Clostridiales	Lachnospiraceae
4351228	5.71429e-05	4.28571e-05	9.28571e-05	Bacteria	Firmicutes	Clostridia	Clostridiales	Ruminococcaceae	Oscillospira
4351214	5e-05	8.92857e-05	5.35714e-05	Bacteria	Firmicutes	Clostridia	Clostridiales	Lachnospiraceae
345542	8.21429e-05	5.35714e-05	5.71429e-05	Bacteria	Firmicutes	Clostridia	Clostridiales	Lachnospiraceae	Roseburia
158722	7.5e-05	6.07143e-05	5.71429e-05	Bacteria	Firmicutes	Clostridia	Clostridiales	Ruminococcaceae	Oscillospira
4370008	0.000142857	4.64286e-05	7.14286e-06	Bacteria	Lentisphaerae	[Lentisphaeria]	Victivallales	Victivallaceae
128041	6.42857e-05	6.42857e-05	6.78571e-05	Bacteria	Firmicutes	Clostridia	Clostridiales	Veillonellaceae	G07
198209	4.28571e-05	5.71429e-05	9.64286e-05	Bacteria	Firmicutes	Clostridia	Clostridiales	Clostridiaceae	SMB53
198689	4.64286e-05	4.28571e-05	0.000107143	Bacteria	Firmicutes	Clostridia	Clostridiales
188966	6.07143e-05	8.57143e-05	5e-05	Bacteria	Actinobacteria	Coriobacteriia	Coriobacteriales	Coriobacteriaceae
81152	6.42857e-05	6.07143e-05	7.5e-05	Bacteria	Firmicutes	Clostridia	Clostridiales	Lachnospiraceae	Blautia
302102	8.21429e-05	7.5e-05	4.28571e-05	Bacteria	Firmicutes	Clostridia	Clostridiales	Ruminococcaceae
837947	6.07143e-05	6.07143e-05	7.85714e-05	Bacteria	Proteobacteria	Gammaproteobacteria	Xanthomonadales	Sinobacteraceae
360000	6.78571e-05	7.14286e-05	6.42857e-05	Bacteria	Bacteroidetes	Bacteroidia	Bacteroidales	Bacteroidaceae	Bacteroides
172233	6.07143e-05	8.57143e-05	5.71429e-05	Bacteria	Firmicutes	Clostridia	Clostridiales	Ruminococcaceae
1846390	4.64286e-05	7.85714e-05	7.85714e-05	Bacteria	Firmicutes	Clostridia	Clostridiales	Clostridiaceae	Clostridium
188271	5.35714e-05	8.92857e-05	6.42857e-05	Bacteria	Firmicutes	Clostridia	Clostridiales	Clostridiaceae
174885	7.14286e-05	6.78571e-05	6.78571e-05	Bacteria	Firmicutes	Clostridia	Clostridiales	Ruminococcaceae
158458	9.28571e-05	4.28571e-05	7.14286e-05	Bacteria	Firmicutes	Clostridia	Clostridiales	Ruminococcaceae
1131769	0.000110714	3.21429e-05	6.42857e-05	Bacteria	Firmicutes	Erysipelotrichi	Erysipelotrichales	Erysipelotrichaceae
4366525	6.78571e-05	6.42857e-05	7.85714e-05	Bacteria	Firmicutes	Clostridia	Clostridiales	Lachnospiraceae	Dorea
368025	7.85714e-05	4.28571e-05	8.92857e-05	Bacteria	Firmicutes	Clostridia	Clostridiales
4327629	5.35714e-05	6.42857e-05	9.28571e-05	Bacteria	Firmicutes	Clostridia	Clostridiales	Lachnospiraceae
4325261	4.28571e-05	6.78571e-05	0.0001	Bacteria	Firmicutes	Clostridia	Clostridiales	Lachnospiraceae
192385	8.57143e-05	6.07143e-05	6.42857e-05	Bacteria	Firmicutes	Clostridia	Clostridiales	Christensenellaceae
194921	5.35714e-05	6.07143e-05	9.64286e-05	Bacteria	Firmicutes	Clostridia	Clostridiales	Lachnospiraceae
195508	6.42857e-05	7.14286e-05	7.5e-05	Bacteria	Bacteroidetes	Bacteroidia	Bacteroidales	Bacteroidaceae	Bacteroides	caccae
179460	4.28571e-05	2.85714e-05	0.000142857	Bacteria	Firmicutes	Clostridia	Clostridiales	Lachnospiraceae
1896010	4.64286e-05	6.07143e-05	0.000107143	Bacteria	Firmicutes	Clostridia	Clostridiales	Ruminococcaceae
181529	3.21429e-05	5e-05	0.000132143	Bacteria	Firmicutes	Clostridia	Clostridiales	Lachnospiraceae
346738	2.5e-05	4.28571e-05	0.000146429	Bacteria	Firmicutes	Clostridia	Clostridiales	Lachnospiraceae	Blautia
186233	8.92857e-05	5.35714e-05	7.14286e-05	Bacteria	Bacteroidetes	Bacteroidia	Bacteroidales	Porphyromonadaceae	Parabacteroides	distasonis
3856408	6.42857e-05	4.28571e-05	0.000110714	Bacteria	Firmicutes	Clostridia	Clostridiales	Lachnospiraceae
296302	6.42857e-05	0.0001	5.35714e-05	Bacteria	Firmicutes	Clostridia	Clostridiales	Lachnospiraceae
213679	8.21429e-05	6.42857e-05	7.14286e-05	Bacteria	Firmicutes	Clostridia	Clostridiales	[Mogibacteriaceae]	Anaerovorax
316782	5e-05	8.57143e-05	8.21429e-05	Bacteria	Bacteroidetes	Bacteroidia	Bacteroidales	Bacteroidaceae	Bacteroides
526413	7.14286e-05	6.07143e-05	8.57143e-05	Bacteria	Firmicutes	Clostridia	Clostridiales	Ruminococcaceae
187460	4.64286e-05	3.92857e-05	0.000135714	Bacteria	Firmicutes	Clostridia	Clostridiales	Lachnospiraceae	Blautia
174501	6.78571e-05	6.78571e-05	8.57143e-05	Bacteria	Firmicutes	Clostridia	Clostridiales	Lachnospiraceae	Blautia
4465072	7.5e-05	9.28571e-05	5.71429e-05	Bacteria	Firmicutes	Clostridia	Clostridiales	Ruminococcaceae
183804	6.78571e-05	7.85714e-05	7.85714e-05	Bacteria	Firmicutes	Clostridia	Clostridiales	Lachnospiraceae
25558	7.85714e-05	8.21429e-05	6.78571e-05	Bacteria	Actinobacteria	Actinobacteria	Actinomycetales	Microbacteriaceae	Salinibacterium
177910	9.28571e-05	4.64286e-05	8.92857e-05	Bacteria	Firmicutes	Clostridia	Clostridiales
324015	8.57143e-05	8.92857e-05	5.35714e-05	Bacteria	Firmicutes	Clostridia	Clostridiales
181239	8.57143e-05	5.71429e-05	8.57143e-05	Bacteria	Bacteroidetes	Bacteroidia	Bacteroidales	Bacteroidaceae	Bacteroides
562410	6.78571e-05	0.0001	6.42857e-05	Bacteria	Firmicutes	Clostridia	Clostridiales	Christensenellaceae
4133460	0.000146429	3.57143e-05	5e-05	Bacteria	Firmicutes	Clostridia	Clostridiales
287645	7.14286e-05	3.57143e-05	0.000125	Bacteria	Firmicutes	Clostridia	Clostridiales	Lachnospiraceae	[Ruminococcus]
194383	5.71429e-05	7.85714e-05	9.64286e-05	Bacteria	Firmicutes	Clostridia	Clostridiales	Ruminococcaceae	Faecalibacterium	prausnitzii
327959	6.42857e-05	9.28571e-05	7.85714e-05	Bacteria	Firmicutes	Clostridia	Clostridiales
184729	4.28571e-05	3.92857e-05	0.000157143	Bacteria	Firmicutes	Clostridia	Clostridiales	Lachnospiraceae	[Ruminococcus]	gnavus
179715	6.42857e-05	6.07143e-05	0.000114286	Bacteria	Firmicutes	Clostridia	Clostridiales	Lachnospiraceae	Blautia
176566	0.000135714	6.42857e-05	3.92857e-05	Bacteria	Firmicutes	Clostridia	Clostridiales	Ruminococcaceae	Oscillospira
184569	8.21429e-05	0.000114286	4.28571e-05	Bacteria	Firmicutes	Clostridia	Clostridiales	Ruminococcaceae	Oscillospira
234298	6.78571e-05	0.0001	7.14286e-05	Bacteria	Verrucomicrobia	Verrucomicrobiae	Verrucomicrobiales	Verrucomicrobiaceae	Akkermansia	muciniphila
184083	5.35714e-05	5.35714e-05	0.000132143	Bacteria	Firmicutes	Clostridia	Clostridiales	Lachnospiraceae
194106	8.21429e-05	7.5e-05	8.57143e-05	Bacteria	Firmicutes	Clostridia	Clostridiales
3141342	0.000103571	7.5e-05	6.42857e-05	Bacteria	Firmicutes	Clostridia	Clostridiales	Lachnospiraceae	Coprococcus
192536	5.71429e-05	5.35714e-05	0.000135714	Bacteria	Firmicutes	Clostridia	Clostridiales	Lachnospiraceae
2877094	7.5e-05	8.21429e-05	8.92857e-05	Bacteria	Firmicutes	Clostridia	Clostridiales	Lachnospiraceae
579174	0.0001	0.000107143	4.28571e-05	Bacteria	Firmicutes	Clostridia	Clostridiales	Ruminococcaceae	Ruminococcus	flavefaciens
3765185	6.42857e-05	0.000128571	5.71429e-05	Bacteria	Bacteroidetes	Bacteroidia	Bacteroidales	Bacteroidaceae	Bacteroides	caccae
147981	6.42857e-05	6.07143e-05	0.000125	Bacteria	Firmicutes	Clostridia	Clostridiales	Lachnospiraceae
4417418	5e-05	8.57143e-05	0.000114286	Bacteria	Firmicutes	Clostridia	Clostridiales	Lachnospiraceae
173876	0.000110714	8.92857e-05	5e-05	Bacteria	Firmicutes	Clostridia	Clostridiales
523892	7.85714e-05	8.92857e-05	8.21429e-05	Bacteria	Firmicutes	Clostridia	Clostridiales	Ruminococcaceae	Faecalibacterium	prausnitzii
190312	6.78571e-05	9.28571e-05	9.28571e-05	Bacteria	Firmicutes	Clostridia	Clostridiales	Ruminococcaceae
189984	9.28571e-05	5.35714e-05	0.000107143	Bacteria	Firmicutes	Clostridia	Clostridiales	Ruminococcaceae	Faecalibacterium	prausnitzii
194733	5.35714e-05	3.21429e-05	0.000167857	Bacteria	Firmicutes	Clostridia	Clostridiales	Lachnospiraceae
194899	3.21429e-05	7.5e-05	0.000146429	Bacteria	Firmicutes	Clostridia	Clostridiales	Lachnospiraceae
191978	4.64286e-05	5.71429e-05	0.000153571	Bacteria	Firmicutes	Clostridia	Clostridiales	Lachnospiraceae	Blautia
196271	7.85714e-05	9.28571e-05	8.92857e-05	Bacteria	Firmicutes	Clostridia	Clostridiales
4402195	8.21429e-05	8.92857e-05	8.92857e-05	Bacteria	Bacteroidetes	Bacteroidia	Bacteroidales	Bacteroidaceae	Bacteroides
217109	0.000121429	0.000121429	2.14286e-05	Bacteria	Firmicutes	Clostridia	Clostridiales	Christensenellaceae
4387246	4.64286e-05	0.0001	0.000121429	Bacteria	Firmicutes	Clostridia	Clostridiales	Lachnospiraceae
196219	0.000110714	9.28571e-05	6.42857e-05	Bacteria	Bacteroidetes	Bacteroidia	Bacteroidales	Porphyromonadaceae	Parabacteroides
4429301	7.14286e-05	6.78571e-05	0.000132143	Bacteria	Firmicutes	Clostridia	Clostridiales	Lachnospiraceae	Blautia
653954	4.28571e-05	6.42857e-05	0.000167857	Bacteria	Firmicutes	Clostridia	Clostridiales	Lachnospiraceae	Dorea
146502	7.5e-05	9.64286e-05	0.000103571	Bacteria	Firmicutes	Clostridia	Clostridiales	Lachnospiraceae
291497	8.21429e-05	9.64286e-05	9.64286e-05	Bacteria	Bacteroidetes	Bacteroidia	Bacteroidales
269386	0.000132143	7.85714e-05	6.42857e-05	Bacteria	Cyanobacteria	4C0d-2	YS2
181176	6.78571e-05	5.71429e-05	0.00015	Bacteria	Firmicutes	Clostridia	Clostridiales	Lachnospiraceae	Coprococcus
4442508	8.92857e-05	0.000121429	6.78571e-05	Bacteria	Firmicutes	Clostridia	Clostridiales	Lachnospiraceae
258099	8.92857e-05	9.28571e-05	9.64286e-05	Bacteria	Firmicutes	Clostridia	Clostridiales	Ruminococcaceae
173987	4.64286e-05	6.42857e-05	0.000167857	Bacteria	Firmicutes	Clostridia	Clostridiales	Ruminococcaceae
4411385	6.78571e-05	9.28571e-05	0.000121429	Bacteria	Bacteroidetes	Bacteroidia	Bacteroidales	Bacteroidaceae	Bacteroides
4341633	6.78571e-05	7.85714e-05	0.000135714	Bacteria	Bacteroidetes	Bacteroidia	Bacteroidales	Bacteroidaceae	Bacteroides
180216	5.35714e-05	0.0001	0.000132143	Bacteria	Firmicutes	Clostridia	Clostridiales	Lachnospiraceae
4345821	9.64286e-05	0.000103571	8.57143e-05	Bacteria	Bacteroidetes	Bacteroidia	Bacteroidales	Bacteroidaceae	Bacteroides	fragilis
290291	5e-05	7.14286e-05	0.000164286	Bacteria	Firmicutes	Clostridia	Clostridiales	Lachnospiraceae	Blautia	producta
554436	0.000117857	0.000107143	6.07143e-05	Bacteria	Firmicutes	Clostridia	Clostridiales	Ruminococcaceae	Faecalibacterium	prausnitzii
306711	0.000153571	7.85714e-05	5.71429e-05	Bacteria	Firmicutes	Clostridia	Clostridiales	Ruminococcaceae
178607	7.14286e-05	9.28571e-05	0.000125	Bacteria	Firmicutes	Clostridia	Clostridiales	Lachnospiraceae	Blautia
3509162	0.000117857	8.57143e-05	8.92857e-05	Bacteria	Bacteroidetes	[Saprospirae]	[Saprospirales]	Chitinophagaceae	Lacibacter	cauensis
297133	0.000125	7.5e-05	9.64286e-05	Bacteria	Firmicutes	Clostridia	Clostridiales	Ruminococcaceae
186062	5.35714e-05	5e-05	0.000192857	Bacteria	Firmicutes	Clostridia	Clostridiales	Ruminococcaceae
186332	2.5e-05	5.71429e-05	0.000214286	Bacteria	Firmicutes	Clostridia	Clostridiales	Lachnospiraceae	[Ruminococcus]	gnavus
4393532	8.57143e-05	0.000110714	0.0001	Bacteria	Actinobacteria	Coriobacteriia	Coriobacteriales	Coriobacteriaceae	Eggerthella	lenta
180414	6.42857e-05	7.14286e-05	0.000164286	Bacteria	Firmicutes	Clostridia	Clostridiales	Lachnospiraceae	Blautia
659671	0.000135714	8.57143e-05	7.85714e-05	Bacteria	Firmicutes	Clostridia	Clostridiales	Ruminococcaceae
1848553	0.000139286	7.85714e-05	8.57143e-05	Bacteria	Firmicutes	Clostridia	Clostridiales	Lachnospiraceae
197442	9.28571e-05	0.000125	8.92857e-05	Bacteria	Firmicutes	Clostridia	Clostridiales	Ruminococcaceae
4474380	5.71429e-05	9.28571e-05	0.000157143	Bacteria	Firmicutes	Clostridia	Clostridiales	Lachnospiraceae	Blautia
415661	0.000121429	0.000121429	6.42857e-05	Bacteria	Proteobacteria	Betaproteobacteria	Burkholderiales	Oxalobacteraceae	Ralstonia
232273	8.57143e-05	0.000121429	0.0001	Bacteria	Firmicutes	Clostridia	Clostridiales	Lachnospiraceae
3430935	0.000121429	8.92857e-05	9.64286e-05	Bacteria	Firmicutes	Clostridia	Clostridiales	Ruminococcaceae	Faecalibacterium	prausnitzii
182184	0.000128571	9.28571e-05	8.92857e-05	Bacteria	Firmicutes	Clostridia	Clostridiales	Ruminococcaceae
2128807	0.000103571	0.000128571	7.85714e-05	Bacteria	Firmicutes	Clostridia	Clostridiales	Lachnospiraceae
3301181	8.92857e-05	0.000121429	0.000103571	Bacteria	Firmicutes	Clostridia	Clostridiales	Lachnospiraceae
173942	8.92857e-05	5.71429e-05	0.000171429	Bacteria	Firmicutes	Clostridia	Clostridiales	Ruminococcaceae
176753	4.64286e-05	7.14286e-05	0.0002	Bacteria	Firmicutes	Clostridia	Clostridiales	Ruminococcaceae
4483963	0.000103571	0.000132143	8.21429e-05	Bacteria	Bacteroidetes	Bacteroidia	Bacteroidales	Bacteroidaceae	Bacteroides
574651	0.000110714	9.64286e-05	0.000114286	Bacteria	Acidobacteria	OS-K
347529	5.71429e-05	9.28571e-05	0.000171429	Bacteria	Firmicutes	Bacilli	Turicibacterales	Turicibacteraceae	Turicibacter
329191	6.42857e-05	7.14286e-05	0.000185714	Bacteria	Firmicutes	Clostridia	Clostridiales	Ruminococcaceae
198805	6.07143e-05	6.07143e-05	0.000203571	Bacteria	Firmicutes	Clostridia	Clostridiales	Lachnospiraceae	Blautia
193968	0.000135714	0.000128571	6.07143e-05	Bacteria	Firmicutes	Clostridia	Clostridiales	Ruminococcaceae
28809	0.000103571	0.000167857	5.35714e-05	Bacteria	Firmicutes	Clostridia	Clostridiales	Ruminococcaceae
1904686	9.64286e-05	0.000132143	9.64286e-05	Bacteria	Firmicutes	Erysipelotrichi	Erysipelotrichales	Erysipelotrichaceae	[Eubacterium]	dolichum
136127	0.0001	0.000157143	7.14286e-05	Bacteria	Actinobacteria	Coriobacteriia	Coriobacteriales	Coriobacteriaceae
101471	0.000103571	0.000107143	0.000117857	Bacteria	Proteobacteria	Alphaproteobacteria	Rhizobiales	Hyphomicrobiaceae	Rhodoplanes
28175	6.78571e-05	7.14286e-05	0.000189286	Bacteria	Firmicutes	Clostridia	Clostridiales	Lachnospiraceae
3725987	0.000117857	0.000117857	9.64286e-05	Bacteria	Bacteroidetes	Bacteroidia	Bacteroidales
158563	0.000160714	7.85714e-05	9.28571e-05	Bacteria	Firmicutes	Clostridia	Clostridiales	Lachnospiraceae	Coprococcus
554931	9.64286e-05	0.000107143	0.000128571	Bacteria	Firmicutes	Clostridia	Clostridiales	Ruminococcaceae
4381303	9.64286e-05	0.000132143	0.000107143	Bacteria	Firmicutes	Clostridia	Clostridiales	Lachnospiraceae	Clostridium	citroniae
190902	6.42857e-05	5e-05	0.000221429	Bacteria	Firmicutes	Clostridia	Clostridiales	Lachnospiraceae	[Ruminococcus]
358104	0.000128571	0.000103571	0.000103571	Bacteria	Firmicutes	Clostridia	Clostridiales	Lachnospiraceae
1889556	0.000117857	0.000121429	9.64286e-05	Bacteria	Bacteroidetes	Bacteroidia	Bacteroidales	Bacteroidaceae	Bacteroides	uniformis
362094	0.000125	0.000117857	9.64286e-05	Bacteria	Firmicutes	Clostridia	Clostridiales	Ruminococcaceae	Faecalibacterium	prausnitzii
271585	0.000135714	0.000121429	8.21429e-05	Bacteria	Firmicutes	Clostridia	Clostridiales	Lachnospiraceae	[Ruminococcus]	gnavus
349458	0.00015	0.000132143	5.71429e-05	Bacteria	Firmicutes	Clostridia	Clostridiales
178996	3.57143e-05	7.14286e-05	0.000235714	Bacteria	Firmicutes	Clostridia	Clostridiales
4434294	0.000121429	0.000103571	0.000125	Bacteria	Bacteroidetes	Bacteroidia	Bacteroidales	Bacteroidaceae	Bacteroides
195095	6.07143e-05	8.57143e-05	0.000210714	Bacteria	Firmicutes	Clostridia	Clostridiales	Lachnospiraceae	Blautia
183210	8.92857e-05	8.21429e-05	0.000185714	Bacteria	Firmicutes	Clostridia	Clostridiales	Lachnospiraceae	Blautia
312311	0.000110714	0.000132143	0.000117857	Bacteria	Firmicutes	Clostridia	Clostridiales	Lachnospiraceae
4407387	0.0001	0.000121429	0.000139286	Bacteria	Firmicutes	Clostridia	Clostridiales	Lachnospiraceae
136025	0.000217857	7.5e-05	7.5e-05	Bacteria	Proteobacteria	Betaproteobacteria	Burkholderiales	Oxalobacteraceae	Ralstonia
166235	0.000182143	0.000146429	3.92857e-05	Bacteria	Proteobacteria	Gammaproteobacteria	Enterobacteriales	Enterobacteriaceae	Raoultella	terrigena
389371	0.000135714	0.000142857	8.92857e-05	Bacteria	Firmicutes	Clostridia	Clostridiales
183864	0.000103571	0.000132143	0.000132143	Bacteria	Firmicutes	Clostridia	Clostridiales	Ruminococcaceae	Faecalibacterium	prausnitzii
216010	0.000157143	0.000146429	6.78571e-05	Bacteria	Firmicutes	Clostridia	Clostridiales	[Mogibacteriaceae]
840027	0.000164286	0.000128571	8.21429e-05	Bacteria	Bacteroidetes	Bacteroidia	Bacteroidales	Porphyromonadaceae	Parabacteroides	distasonis
269716	0.000157143	0.000135714	8.21429e-05	Bacteria	Firmicutes	Clostridia	Clostridiales
209607	0.000171429	0.000135714	6.78571e-05	Bacteria	Proteobacteria	TA18	PHOS-HD29
195066	9.28571e-05	0.0001	0.000185714	Bacteria	Firmicutes	Clostridia	Clostridiales	Lachnospiraceae	Blautia
187000	0.000139286	0.000117857	0.000121429	Bacteria	Firmicutes	Clostridia	Clostridiales	Ruminococcaceae
1611482	5e-05	0.000121429	0.000207143	Bacteria	Firmicutes	Clostridia	Clostridiales	Lachnospiraceae	Blautia
558444	9.64286e-05	0.000167857	0.000125	Bacteria	Firmicutes	Clostridia	Clostridiales	Ruminococcaceae
322552	0.000167857	0.000135714	8.57143e-05	Bacteria	Firmicutes	Clostridia	Clostridiales	Ruminococcaceae	Ruminococcus
180107	0.000142857	0.000139286	0.000107143	Bacteria	Firmicutes	Clostridia	Clostridiales	Ruminococcaceae	Ruminococcus
185787	0.000171429	0.000139286	7.85714e-05	Bacteria	Firmicutes	Clostridia	Clostridiales	Ruminococcaceae
1084949	0.000139286	0.000175	7.5e-05	Bacteria	Gemmatimonadetes	Gemm-3
537886	8.21429e-05	0.000135714	0.000178571	Bacteria	Firmicutes	Clostridia	Clostridiales
301062	0.000117857	7.5e-05	0.000214286	Bacteria	Firmicutes	Clostridia	Clostridiales	Lachnospiraceae
95424	0.000167857	0.000132143	0.000107143	Bacteria	Firmicutes	Clostridia	Clostridiales	Ruminococcaceae
364109	7.14286e-05	0.000117857	0.000221429	Bacteria	Firmicutes	Clostridia	Clostridiales	Lachnospiraceae	Blautia
290362	0.0001	8.57143e-05	0.000225	Bacteria	Firmicutes	Clostridia	Clostridiales	Lachnospiraceae	Blautia	producta
3014082	6.07143e-05	0.000103571	0.000246429	Bacteria	Firmicutes	Clostridia	Clostridiales	Lachnospiraceae	Blautia
3374533	0.000128571	0.000135714	0.00015	Bacteria	Firmicutes	Clostridia	Clostridiales	Ruminococcaceae	Faecalibacterium	prausnitzii
3982358	0.000225	8.57143e-05	0.000107143	Bacteria	Bacteroidetes	[Saprospirae]	[Saprospirales]	Saprospiraceae
179260	0.000110714	0.000139286	0.000171429	Bacteria	Firmicutes	Clostridia	Clostridiales	Ruminococcaceae
173824	0.000142857	7.85714e-05	0.000203571	Bacteria	Firmicutes	Clostridia	Clostridiales	Lachnospiraceae
2686369	0.000157143	7.5e-05	0.000192857	Bacteria	Firmicutes	Clostridia	Clostridiales	Lachnospiraceae	[Ruminococcus]
2414714	8.92857e-05	8.21429e-05	0.000253571	Bacteria	Firmicutes	Clostridia	Clostridiales	Lachnospiraceae	Blautia
350277	0.000142857	0.000146429	0.000139286	Bacteria	Bacteroidetes	Bacteroidia	Bacteroidales	Bacteroidaceae	Bacteroides	uniformis
4356466	0.000196429	0.000114286	0.000117857	Bacteria	Firmicutes	Clostridia	Clostridiales
245374	7.14286e-05	0.000114286	0.00025	Bacteria	Bacteroidetes	[Saprospirae]	[Saprospirales]	Saprospiraceae
148067	8.92857e-05	0.000160714	0.000189286	Bacteria	Firmicutes	Clostridia	Clostridiales
210095	0.000189286	0.000175	7.85714e-05	Bacteria	Firmicutes	Clostridia	Clostridiales	Ruminococcaceae	Ruminococcus
332507	0.000196429	0.000103571	0.000142857	Bacteria	Firmicutes	Clostridia	Clostridiales	Ruminococcaceae
3680006	7.85714e-05	0.000103571	0.000267857	Bacteria	Firmicutes	Clostridia	Clostridiales	Lachnospiraceae	Dorea
266381	0.000171429	0.000132143	0.000146429	Bacteria	Firmicutes	Clostridia	Clostridiales
4333652	0.000142857	0.000171429	0.000139286	Bacteria	Firmicutes	Clostridia	Clostridiales	Ruminococcaceae	Ruminococcus
1861639	0.000135714	0.000132143	0.000189286	Bacteria	Firmicutes	Clostridia	Clostridiales	Lachnospiraceae	Blautia
4476964	0.000185714	0.000171429	0.0001	Bacteria	Bacteroidetes	Bacteroidia	Bacteroidales	Bacteroidaceae	Bacteroides	fragilis
166355	0.000171429	0.000178571	0.000107143	Bacteria	Firmicutes	Clostridia	Clostridiales	Lachnospiraceae
177731	0.000146429	0.000157143	0.000160714	Bacteria	Firmicutes	Clostridia	Clostridiales	Lachnospiraceae
186760	0.000175	0.000203571	8.57143e-05	Bacteria	Firmicutes	Clostridia	Clostridiales
3827315	0.000221429	0.000157143	9.28571e-05	Bacteria	Bacteroidetes	Bacteroidia	Bacteroidales	Bacteroidaceae	Bacteroides	caccae
4395774	0.000203571	0.000160714	0.000107143	Bacteria	Bacteroidetes	Bacteroidia	Bacteroidales	Bacteroidaceae	Bacteroides
4394977	0.000157143	0.000182143	0.000135714	Bacteria	Firmicutes	Clostridia	Clostridiales	Lachnospiraceae	Roseburia
4351665	5e-05	0.000160714	0.000271429	Bacteria	Bacteroidetes
174672	0.000107143	0.000125	0.000253571	Bacteria	Firmicutes	Clostridia	Clostridiales	Lachnospiraceae
836255	0.000185714	0.000146429	0.000160714	Bacteria	Proteobacteria	Betaproteobacteria	Burkholderiales	Comamonadaceae	Hydrogenophaga
577228	0.000164286	0.000146429	0.000182143	Bacteria	Bacteroidetes	Bacteroidia	Bacteroidales	S24-7
4401580	0.000214286	0.000157143	0.000125	Bacteria	Bacteroidetes	Bacteroidia	Bacteroidales	Bacteroidaceae	Bacteroides
173965	0.000178571	0.000192857	0.000125	Bacteria	Actinobacteria	Coriobacteriia	Coriobacteriales	Coriobacteriaceae	Adlercreutzia
4469199	0.000146429	0.000160714	0.000189286	Bacteria	Firmicutes	Clostridia	Clostridiales	Ruminococcaceae	Faecalibacterium	prausnitzii
175373	0.000139286	0.000167857	0.000189286	Bacteria	Firmicutes	Clostridia	Clostridiales	Ruminococcaceae
183487	7.5e-05	6.42857e-05	0.000360714	Bacteria	Firmicutes	Clostridia	Clostridiales	Lachnospiraceae	Blautia	producta
555547	0.000242857	0.000110714	0.00015	Bacteria	Firmicutes	Clostridia	Clostridiales	Christensenellaceae
248902	8.92857e-05	0.000178571	0.000239286	Bacteria	Firmicutes	Bacilli	Turicibacterales	Turicibacteraceae	Turicibacter
561607	0.000146429	0.000128571	0.000232143	Bacteria	Firmicutes	Clostridia	Clostridiales	Ruminococcaceae
69384	0.000160714	0.000139286	0.000214286	Bacteria	Actinobacteria	Actinobacteria	Actinomycetales	Corynebacteriaceae	Corynebacterium
199430	0.000192857	0.000171429	0.000153571	Bacteria	Firmicutes	Clostridia	Clostridiales	Ruminococcaceae	Faecalibacterium	prausnitzii
336275	0.000135714	0.000171429	0.000214286	Bacteria	Firmicutes	Clostridia	Clostridiales	Lachnospiraceae
190987	0.000114286	0.000160714	0.000246429	Bacteria	Firmicutes	Clostridia	Clostridiales	Lachnospiraceae	Blautia
8028	0.000146429	0.000142857	0.000235714	Bacteria	Proteobacteria	Gammaproteobacteria	Legionellales	Coxiellaceae	Rickettsiella
318190	0.000139286	0.000239286	0.000146429	Bacteria	Firmicutes	Clostridia	Clostridiales	Ruminococcaceae
292940	0.000225	0.000171429	0.000135714	Bacteria	Bacteroidetes	Bacteroidia	Bacteroidales	Bacteroidaceae	5-7N15
727507	0.000178571	0.000221429	0.000132143	Bacteria	Firmicutes	Clostridia	Clostridiales	Lachnospiraceae
186262	0.000132143	0.000257143	0.000146429	Bacteria	Firmicutes	Clostridia	Clostridiales	Lachnospiraceae
4463579	0.000275	8.57143e-05	0.000182143	Bacteria	Firmicutes	Bacilli	Lactobacillales	Streptococcaceae	Streptococcus
4378683	9.64286e-05	0.000235714	0.000210714	Bacteria	Firmicutes	Clostridia	Clostridiales	Lachnospiraceae
178762	0.00015	0.000135714	0.000257143	Bacteria	Firmicutes	Clostridia	Clostridiales	Lachnospiraceae	Blautia
3275938	0.000185714	0.0002	0.000160714	Bacteria	Bacteroidetes	Bacteroidia	Bacteroidales	Porphyromonadaceae	Parabacteroides	distasonis
134207	0.0002	0.000164286	0.000182143	Bacteria	Firmicutes	Clostridia	Clostridiales	Veillonellaceae
3758679	0.000225	0.000192857	0.000128571	Bacteria	Bacteroidetes	Bacteroidia	Bacteroidales	Bacteroidaceae	Bacteroides
190260	0.000246429	0.000135714	0.000167857	Bacteria	Firmicutes	Clostridia	Clostridiales	Lachnospiraceae
4391009	0.000153571	0.000253571	0.00015	Bacteria	Proteobacteria	Betaproteobacteria	Burkholderiales	Alcaligenaceae	Sutterella
351231	0.000228571	0.000178571	0.00015	Bacteria	Bacteroidetes	Bacteroidia	Bacteroidales	Bacteroidaceae	Bacteroides	fragilis
4206906	0.000160714	0.000142857	0.000264286	Bacteria	Firmicutes	Clostridia	Clostridiales	Lachnospiraceae
292725	0.000128571	0.000132143	0.000307143	Bacteria	Firmicutes	Clostridia	Clostridiales
319262	0.00015	0.000164286	0.000260714	Bacteria	Firmicutes	Clostridia	Clostridiales	Ruminococcaceae
2920309	0.000246429	0.000214286	0.000114286	Bacteria	Bacteroidetes	Bacteroidia	Bacteroidales	Bacteroidaceae	Bacteroides
260215	0.000203571	0.0002	0.000171429	Bacteria	Firmicutes	Clostridia	Clostridiales	Ruminococcaceae	Oscillospira
195494	0.000189286	0.000203571	0.000189286	Bacteria	Firmicutes	Clostridia	Clostridiales	Ruminococcaceae
525344	0.0002	0.000192857	0.000192857	Bacteria	Bacteroidetes	Bacteroidia	Bacteroidales	[Odoribacteraceae]	Butyricimonas
174008	0.00025	0.000178571	0.000167857	Bacteria	Firmicutes	Clostridia	Clostridiales	Lachnospiraceae
182723	0.000235714	0.000221429	0.000142857	Bacteria	Firmicutes	Clostridia	Clostridiales	Lachnospiraceae
36892	0.000228571	0.000157143	0.000217857	Bacteria	Firmicutes	Clostridia	Clostridiales
179601	0.0002	0.00025	0.000157143	Bacteria	Firmicutes	Clostridia	Clostridiales	Ruminococcaceae
4450010	0.000257143	0.000153571	0.000203571	Bacteria	Firmicutes	Clostridia	Clostridiales	Lachnospiraceae
188850	0.000103571	0.000157143	0.000353571	Bacteria	Firmicutes	Clostridia	Clostridiales	Lachnospiraceae	Blautia
179107	0.000167857	0.000167857	0.000278571	Bacteria	Firmicutes	Clostridia	Clostridiales	Lachnospiraceae
4465250	0.000242857	0.000217857	0.000157143	Bacteria	Bacteroidetes	Bacteroidia	Bacteroidales	Bacteroidaceae	Bacteroides
231952	0.000242857	0.000221429	0.000157143	Bacteria	Firmicutes	Clostridia	Clostridiales	Christensenellaceae
181702	0.000225	0.000171429	0.000228571	Bacteria	Firmicutes	Clostridia	Clostridiales
2656868	0.000296429	0.000214286	0.000114286	Bacteria	Bacteroidetes	Bacteroidia	Bacteroidales	Bacteroidaceae	Bacteroides
3896678	0.000182143	0.000232143	0.000214286	Bacteria	Firmicutes	Clostridia	Clostridiales	Lachnospiraceae	Blautia
174842	0.000239286	0.000207143	0.000182143	Bacteria	Bacteroidetes	Bacteroidia	Bacteroidales	Porphyromonadaceae	Parabacteroides	distasonis
3056461	0.0002	0.000228571	0.000210714	Bacteria	Bacteroidetes	Bacteroidia	Bacteroidales	Rikenellaceae
214036	0.000167857	0.000246429	0.000235714	Bacteria	Firmicutes	Clostridia	Clostridiales	[Mogibacteriaceae]
4330229	7.14286e-05	0.0001	0.000478571	Bacteria	Firmicutes	Clostridia	Clostridiales	Lachnospiraceae	Blautia
179841	0.000203571	0.000175	0.000271429	Bacteria	Firmicutes	Clostridia	Clostridiales	Ruminococcaceae
191256	0.000171429	0.000125	0.000353571	Bacteria	Firmicutes	Clostridia	Clostridiales	Lachnospiraceae
4128381	0.000189286	0.000257143	0.000221429	Bacteria	Firmicutes	Clostridia	Clostridiales	Lachnospiraceae
4451906	0.000242857	0.000228571	0.0002	Bacteria	Firmicutes	Clostridia	Clostridiales	Lachnospiraceae
270433	0.000253571	0.000257143	0.000164286	Bacteria	Firmicutes	Clostridia	Clostridiales	Ruminococcaceae
192566	0.000189286	0.00025	0.000239286	Bacteria	Firmicutes	Clostridia	Clostridiales	Ruminococcaceae	Faecalibacterium	prausnitzii
241789	0.000189286	0.000242857	0.00025	Bacteria	Proteobacteria	Gammaproteobacteria	Enterobacteriales	Enterobacteriaceae	Erwinia
4407515	0.000264286	0.000239286	0.000192857	Bacteria	Bacteroidetes	Bacteroidia	Bacteroidales	Bacteroidaceae	Bacteroides
840961	0.000189286	0.00025	0.000271429	Bacteria	Firmicutes	Clostridia	Clostridiales	Lachnospiraceae
136604	0.000221429	0.000296429	0.000192857	Bacteria	Firmicutes	Clostridia	Clostridiales	Lachnospiraceae
4028553	0.000285714	0.000264286	0.000160714	Bacteria	Firmicutes	Clostridia	Clostridiales	Lachnospiraceae
4412049	0.000303571	0.000260714	0.000153571	Bacteria	Bacteroidetes	Bacteroidia	Bacteroidales	Bacteroidaceae	Bacteroides	ovatus
176544	0.000278571	0.000221429	0.000228571	Bacteria	Firmicutes	Clostridia	Clostridiales	Lachnospiraceae
4366391	0.000246429	0.000207143	0.000275	Bacteria	Bacteroidetes	Bacteroidia	Bacteroidales	Bacteroidaceae	Bacteroides
4452400	0.000217857	0.00025	0.000271429	Bacteria	Firmicutes	Clostridia	Clostridiales	Lachnospiraceae
2996799	0.000221429	0.000278571	0.000239286	Bacteria	Firmicutes	Clostridia	Clostridiales	Lachnospiraceae
319438	0.000246429	0.000278571	0.000214286	Bacteria	Firmicutes	Clostridia	Clostridiales	Lachnospiraceae
183220	0.000207143	0.000246429	0.0003	Bacteria	Firmicutes	Clostridia	Clostridiales
4094862	0.0002	0.000275	0.000285714	Bacteria	Firmicutes	Clostridia	Clostridiales	Lachnospiraceae
4194837	0.000260714	0.000289286	0.000221429	Bacteria	Firmicutes	Clostridia	Clostridiales	Lachnospiraceae	Coprococcus
4208927	7.85714e-05	0.000203571	0.000492857	Bacteria	Firmicutes	Clostridia	Clostridiales	Lachnospiraceae	Blautia
180190	9.64286e-05	0.000142857	0.000539286	Bacteria	Firmicutes	Clostridia	Clostridiales	Lachnospiraceae	Blautia
4296689	0.000142857	0.000135714	0.000503571	Bacteria	Actinobacteria	Actinobacteria	Actinomycetales
105287	0.000221429	0.000267857	0.0003	Bacteria	Firmicutes	Clostridia	Clostridiales	Ruminococcaceae
4387205	0.000275	0.000264286	0.000253571	Bacteria	Firmicutes	Clostridia	Clostridiales	Ruminococcaceae	Ruminococcus
4357315	0.000292857	0.000321429	0.000182143	Bacteria	Firmicutes	Clostridia	Clostridiales	Ruminococcaceae	Oscillospira
363519	0.000225	0.000342857	0.000242857	Bacteria	Firmicutes	Clostridia	Clostridiales	Christensenellaceae
4321810	0.00015	0.000139286	0.00055	Bacteria	Firmicutes	Clostridia	Clostridiales	Lachnospiraceae	Blautia
4315319	0.000271429	0.000385714	0.0002	Bacteria	Proteobacteria	Betaproteobacteria	Neisseriales	Neisseriaceae	Deefgea
4404507	0.000214286	0.000196429	0.00045	Bacteria	Firmicutes	Clostridia	Clostridiales	Lachnospiraceae	Blautia
560042	0.000385714	0.000275	0.000214286	Bacteria	Firmicutes	Clostridia	Clostridiales
553150	0.000260714	0.000414286	0.000203571	Bacteria	Firmicutes	Clostridia	Clostridiales	Lachnospiraceae	Coprococcus
1860112	0.000182143	0.000303571	0.000396429	Bacteria	Firmicutes	Clostridia	Clostridiales	Lachnospiraceae
4472399	0.000178571	0.000178571	0.000525	Bacteria	Firmicutes	Clostridia	Clostridiales	Lachnospiraceae
195252	0.000289286	0.000325	0.000271429	Bacteria	Firmicutes	Clostridia	Clostridiales	Ruminococcaceae
575041	0.000410714	0.000310714	0.000185714	Bacteria	Bacteroidetes	Bacteroidia	Bacteroidales	Rikenellaceae
4189999	0.000382143	0.000285714	0.000239286	Bacteria	Bacteroidetes	Bacteroidia	Bacteroidales	Bacteroidaceae	Bacteroides
1142021	0.000360714	0.000292857	0.000253571	Bacteria	Verrucomicrobia	[Pedosphaerae]	[Pedosphaerales]
230725	0.000346429	0.000367857	0.000210714	Bacteria	Firmicutes	Clostridia	Clostridiales	Ruminococcaceae	Oscillospira
190639	0.000342857	0.000325	0.000264286	Bacteria	Bacteroidetes	Bacteroidia	Bacteroidales	[Odoribacteraceae]	Butyricimonas
1828413	0.000342857	0.000357143	0.000239286	Bacteria	Firmicutes	Clostridia	Clostridiales	Ruminococcaceae
315223	0.000353571	0.0004	0.000192857	Bacteria	Firmicutes	Clostridia	Clostridiales	Ruminococcaceae	Anaerotruncus
210092	0.000271429	0.000239286	0.000439286	Bacteria	Firmicutes	Clostridia	Clostridiales	Lachnospiraceae	Roseburia
188379	0.000167857	0.000232143	0.000553571	Bacteria	Firmicutes	Clostridia	Clostridiales	Ruminococcaceae	Faecalibacterium	prausnitzii
317636	0.000239286	0.000242857	0.000482143	Bacteria	Firmicutes	Clostridia	Clostridiales	Lachnospiraceae	Blautia
187219	0.000292857	0.000335714	0.000342857	Bacteria	Firmicutes	Clostridia	Clostridiales	Lachnospiraceae
4072222	0.000378571	0.000282143	0.000314286	Bacteria	Firmicutes	Clostridia	Clostridiales	Lachnospiraceae
4408801	0.000546429	0.000246429	0.000185714	Bacteria	Firmicutes	Clostridia	Clostridiales	Ruminococcaceae	Oscillospira
193191	0.000378571	0.00035	0.000260714	Bacteria	Firmicutes	Clostridia	Clostridiales	Lachnospiraceae	Lachnospira
182986	0.000339286	0.000364286	0.000289286	Bacteria	Firmicutes	Clostridia	Clostridiales	Ruminococcaceae	Faecalibacterium	prausnitzii
110192	0.000371429	0.00045	0.000175	Bacteria	Firmicutes	Clostridia	Clostridiales	Ruminococcaceae	Oscillospira
1050898	0.000382143	0.000225	0.000392857	Bacteria	Firmicutes	Clostridia	Clostridiales
210946	0.000325	0.000392857	0.000296429	Bacteria	Firmicutes	Clostridia	Clostridiales	Ruminococcaceae	Oscillospira
546406	0.000257143	0.000260714	0.0005	Bacteria	Firmicutes	Clostridia	Clostridiales	Lachnospiraceae
174846	0.000278571	0.000303571	0.000460714	Bacteria	Firmicutes	Clostridia	Clostridiales	Ruminococcaceae	Faecalibacterium	prausnitzii
213870	0.000439286	0.000385714	0.000217857	Bacteria	Firmicutes	Clostridia	Clostridiales	Ruminococcaceae
171772	0.0004	0.000428571	0.000225	Bacteria	Bacteroidetes	Bacteroidia	Bacteroidales	Rikenellaceae
13995	0.000285714	0.000278571	0.000492857	Bacteria	Firmicutes	Clostridia	Clostridiales	Lachnospiraceae	Blautia
4386814	0.000185714	0.000278571	0.000592857	Bacteria	Firmicutes	Clostridia	Clostridiales	Ruminococcaceae	Faecalibacterium	prausnitzii
842291	0.000235714	0.000364286	0.000467857	Bacteria	Firmicutes	Clostridia	Clostridiales	Lachnospiraceae
183401	0.000303571	0.000282143	0.000492857	Bacteria	Firmicutes	Clostridia	Clostridiales	Lachnospiraceae
178513	0.000353571	0.0004	0.000325	Bacteria	Firmicutes	Clostridia	Clostridiales
175222	0.000171429	0.000192857	0.000725	Bacteria	Firmicutes	Clostridia	Clostridiales	Lachnospiraceae	Blautia
4339144	0.000457143	0.000392857	0.000242857	Bacteria	Bacteroidetes	Bacteroidia	Bacteroidales	[Odoribacteraceae]	Butyricimonas
822744	0.000460714	0.000382143	0.000253571	Bacteria	Bacteroidetes	Bacteroidia	Bacteroidales	Rikenellaceae
191361	0.000217857	0.0003	0.000625	Bacteria	Firmicutes	Clostridia	Clostridiales	Lachnospiraceae
4453609	0.0005	0.000385714	0.000267857	Bacteria	Bacteroidetes	Bacteroidia	Bacteroidales	Rikenellaceae
366143	0.000435714	0.000335714	0.000389286	Bacteria	Firmicutes	Clostridia	Clostridiales	Ruminococcaceae	Oscillospira
185354	0.000242857	0.000571429	0.000353571	Bacteria	Firmicutes	Clostridia	Clostridiales	Lachnospiraceae
199145	0.000367857	0.000407143	0.000396429	Bacteria	Firmicutes	Clostridia	Clostridiales	Ruminococcaceae	Faecalibacterium	prausnitzii
4475642	0.000453571	0.000367857	0.000371429	Bacteria	Bacteroidetes	Bacteroidia	Bacteroidales	Bacteroidaceae	Bacteroides
175570	0.000460714	0.000471429	0.000278571	Bacteria	Firmicutes	Clostridia	Clostridiales	Ruminococcaceae	Faecalibacterium	prausnitzii
155577	0.000514286	0.000442857	0.000253571	Bacteria	Firmicutes	Clostridia	Clostridiales	Ruminococcaceae
1748738	0.000414286	0.0005	0.000314286	Bacteria	Firmicutes	Clostridia	Clostridiales	Ruminococcaceae	Faecalibacterium	prausnitzii
839964	0.000410714	0.000425	0.000414286	Bacteria	Firmicutes	Clostridia	Clostridiales	Ruminococcaceae	Oscillospira
82138	0.000514286	0.0004	0.000346429	Bacteria	Bacteroidetes	Bacteroidia	Bacteroidales	Bacteroidaceae	Bacteroides
178342	0.000392857	0.000360714	0.000510714	Bacteria	Firmicutes	Clostridia	Clostridiales	Ruminococcaceae
4359216	0.000332143	0.000382143	0.000557143	Bacteria	Firmicutes	Clostridia	Clostridiales	Ruminococcaceae	Faecalibacterium	prausnitzii
191412	0.000428571	0.000453571	0.0004	Bacteria	Firmicutes	Clostridia	Clostridiales	Lachnospiraceae
189817	0.000410714	0.000364286	0.000510714	Bacteria	Firmicutes	Clostridia	Clostridiales	Lachnospiraceae	[Ruminococcus]
161007	0.000457143	0.000457143	0.000378571	Bacteria	Bacteroidetes	Bacteroidia	Bacteroidales	Bacteroidaceae	Bacteroides
196105	0.000321429	0.00035	0.000621429	Bacteria	Firmicutes	Clostridia	Clostridiales	Lachnospiraceae	Blautia
1839271	0.000253571	0.000214286	0.000842857	Bacteria	Firmicutes	Clostridia	Clostridiales	Lachnospiraceae	Epulopiscium
175619	0.000478571	0.000521429	0.000332143	Bacteria	Firmicutes	Clostridia	Clostridiales	Ruminococcaceae	Ruminococcus
184391	0.000378571	0.000585714	0.000410714	Bacteria	Firmicutes	Clostridia	Clostridiales	Lachnospiraceae	Blautia
189053	0.000339286	0.0004	0.000635714	Bacteria	Firmicutes	Clostridia	Clostridiales	Lachnospiraceae	Blautia
322433	0.000585714	0.000560714	0.000260714	Bacteria	Firmicutes	Clostridia	Clostridiales	Ruminococcaceae
2054556	0.000489286	0.000475	0.00045	Bacteria	Firmicutes	Clostridia	Clostridiales	Ruminococcaceae
592616	0.000517857	0.000314286	0.000585714	Bacteria	Firmicutes	Erysipelotrichi	Erysipelotrichales	Erysipelotrichaceae
2415144	0.000446429	0.00055	0.000428571	Bacteria	Bacteroidetes	Bacteroidia	Bacteroidales	Bacteroidaceae	Bacteroides
183340	0.000257143	0.000335714	0.00085	Bacteria	Firmicutes	Clostridia	Clostridiales	Lachnospiraceae	Blautia
230933	0.000525	0.000557143	0.000367857	Bacteria	Firmicutes	Clostridia	Clostridiales	Ruminococcaceae
187404	0.000660714	0.000492857	0.000332143	Bacteria	Firmicutes	Clostridia	Clostridiales	Ruminococcaceae
2442706	0.000603571	0.000521429	0.000360714	Bacteria	Firmicutes	Clostridia	Clostridiales	Christensenellaceae
1766666	0.000528571	0.000539286	0.000428571	Bacteria	Firmicutes	Clostridia	Clostridiales	Lachnospiraceae
204629	0.000528571	0.000575	0.000421429	Bacteria	Firmicutes	Clostridia	Clostridiales	Ruminococcaceae
581658	0.000685714	0.000464286	0.000396429	Bacteria	Firmicutes	Clostridia	Clostridiales
198252	0.000625	0.000460714	0.000478571	Bacteria	Firmicutes	Clostridia	Clostridiales	Lachnospiraceae	Coprococcus
851865	0.000542857	0.000514286	0.000567857	Bacteria	Firmicutes	Clostridia	Clostridiales	Ruminococcaceae	Faecalibacterium	prausnitzii
195807	0.000360714	0.000446429	0.000825	Bacteria	Firmicutes	Clostridia	Clostridiales	Lachnospiraceae	Blautia
846141	0.0006	0.000528571	0.000517857	Bacteria	Firmicutes	Clostridia	Clostridiales	Lachnospiraceae
3027156	0.000475	0.000635714	0.000553571	Bacteria	Firmicutes	Clostridia	Clostridiales	Ruminococcaceae
2029459	0.000703571	0.000553571	0.000439286	Bacteria	Firmicutes	Clostridia	Clostridiales
4337431	0.000628571	0.000521429	0.00055	Bacteria	Firmicutes	Clostridia	Clostridiales	Lachnospiraceae	Epulopiscium
309929	0.000385714	0.000471429	0.000875	Bacteria	Firmicutes	Clostridia	Clostridiales	Ruminococcaceae	Ruminococcus
929836	0.000503571	0.000471429	0.000760714	Bacteria	Firmicutes	Erysipelotrichi	Erysipelotrichales	Erysipelotrichaceae	Coprobacillus	cateniformis
197329	0.000653571	0.000603571	0.000510714	Bacteria	Firmicutes	Clostridia	Clostridiales	Clostridiaceae
3604981	0.000525	0.000575	0.000710714	Bacteria	Firmicutes	Clostridia	Clostridiales	Lachnospiraceae	Blautia
266935	0.000582143	0.000428571	0.000814286	Bacteria	Firmicutes	Clostridia	Clostridiales
185486	0.000489286	0.000803571	0.000539286	Bacteria	Firmicutes	Clostridia	Clostridiales	Lachnospiraceae
356760	0.000625	0.000475	0.000732143	Bacteria	Firmicutes	Erysipelotrichi	Erysipelotrichales	Erysipelotrichaceae
843357	0.000496429	0.000732143	0.000610714	Bacteria	Firmicutes	Clostridia	Clostridiales	Lachnospiraceae
186328	0.000553571	0.000578571	0.000735714	Bacteria	Firmicutes	Clostridia	Clostridiales	Ruminococcaceae	Faecalibacterium	prausnitzii
345111	0.000703571	0.0006	0.000596429	Bacteria	Firmicutes	Clostridia	Clostridiales	Lachnospiraceae
349123	0.000710714	0.000642857	0.000567857	Bacteria	Firmicutes	Clostridia	Clostridiales
183450	0.000778571	0.00075	0.000392857	Bacteria	Firmicutes	Clostridia	Clostridiales
1820513	0.000760714	0.000735714	0.000475	Bacteria	Proteobacteria	Betaproteobacteria	Burkholderiales	Alcaligenaceae	Sutterella
185563	0.000778571	0.000692857	0.000517857	Bacteria	Firmicutes	Clostridia	Clostridiales	Lachnospiraceae	Blautia
174614	0.000682143	0.000685714	0.000646429	Bacteria	Firmicutes	Clostridia	Clostridiales	Ruminococcaceae	Ruminococcus
850218	0.000596429	0.000735714	0.000696429	Bacteria	Firmicutes	Clostridia	Clostridiales	Veillonellaceae	Phascolarctobacterium
626224	0.000539286	0.000589286	0.000903571	Bacteria	Bacteroidetes	Sphingobacteriia	Sphingobacteriales
522511	0.000653571	0.000742857	0.00065	Bacteria	Firmicutes	Clostridia	Clostridiales	Ruminococcaceae	Faecalibacterium	prausnitzii
193446	0.000428571	0.000489286	0.00113929	Bacteria	Firmicutes	Clostridia	Clostridiales
2189140	0.000753571	0.000717857	0.000632143	Bacteria	Bacteroidetes	Bacteroidia	Bacteroidales	Bacteroidaceae	Bacteroides
849723	0.000892857	0.000778571	0.000446429	Bacteria	Firmicutes	Erysipelotrichi	Erysipelotrichales	Erysipelotrichaceae
586453	0.000764286	0.000814286	0.00055	Bacteria	Firmicutes	Clostridia	Clostridiales	Christensenellaceae
194562	0.000807143	0.000825	0.000496429	Bacteria	Firmicutes	Clostridia	Clostridiales	Ruminococcaceae
175550	0.000432143	0.000414286	0.00130357	Bacteria	Firmicutes	Clostridia	Clostridiales	Ruminococcaceae
4453304	0.000832143	0.000792857	0.000539286	Bacteria	Firmicutes	Clostridia	Clostridiales	Lachnospiraceae
4379646	0.000746429	0.000721429	0.0007	Bacteria	Firmicutes	Clostridia	Clostridiales	Lachnospiraceae
4435784	0.000778571	0.000767857	0.000639286	Bacteria	Bacteroidetes	Bacteroidia	Bacteroidales	Bacteroidaceae	Bacteroides
4402834	0.000892857	0.000664286	0.000632143	Bacteria	Firmicutes	Clostridia	Clostridiales
3638321	0.000842857	0.000767857	0.000639286	Bacteria	Bacteroidetes	Bacteroidia	Bacteroidales	Bacteroidaceae	Bacteroides
4472130	0.00075	0.000735714	0.000832143	Bacteria	Firmicutes	Clostridia	Clostridiales	Lachnospiraceae
369555	0.000871429	0.000753571	0.0007	Bacteria	Firmicutes	Clostridia	Clostridiales	Ruminococcaceae	Ruminococcus
4447072	0.000814286	0.000792857	0.000725	Bacteria	Bacteroidetes	Bacteroidia	Bacteroidales	Bacteroidaceae	Bacteroides
4355086	0.00104643	0.000692857	0.000621429	Bacteria	Firmicutes	Clostridia	Clostridiales	Lachnospiraceae
2506486	0.00102857	0.000903571	0.000464286	Bacteria	Firmicutes	Clostridia	Clostridiales	Ruminococcaceae
325295	0.00103571	0.0007	0.000671429	Bacteria	Firmicutes	Clostridia	Clostridiales
4094259	0.000975	0.000796429	0.000635714	Bacteria	Firmicutes	Clostridia	Clostridiales	Ruminococcaceae
25461	0.000507143	0.000660714	0.00125714	Bacteria	Firmicutes	Clostridia	Clostridiales	Ruminococcaceae
176507	0.00101786	0.000925	0.000489286	Bacteria	Firmicutes	Clostridia	Clostridiales	Ruminococcaceae
4151662	0.0007	0.000921429	0.000864286	Bacteria	Firmicutes	Clostridia	Clostridiales	Veillonellaceae	Phascolarctobacterium
199543	0.000814286	0.000907143	0.000835714	Bacteria	Firmicutes	Clostridia	Clostridiales	Ruminococcaceae	Ruminococcus
4403691	0.000703571	0.000785714	0.00109286	Bacteria	Firmicutes	Clostridia	Clostridiales	Lachnospiraceae	Blautia
191754	0.000989286	0.000775	0.000817857	Bacteria	Firmicutes	Clostridia	Clostridiales	Ruminococcaceae	Oscillospira
4410538	0.00095	0.000707143	0.000935714	Bacteria	Firmicutes	Clostridia	Clostridiales	Ruminococcaceae
2686384	0.000817857	0.000721429	0.00105714	Bacteria	Firmicutes	Clostridia	Clostridiales	Lachnospiraceae	[Ruminococcus]	gnavus
2200896	0.00108214	0.000903571	0.000660714	Bacteria	Bacteroidetes	Bacteroidia	Bacteroidales	Bacteroidaceae	Bacteroides	fragilis
365125	0.000982143	0.000935714	0.000739286	Bacteria	Firmicutes	Clostridia	Clostridiales	Lachnospiraceae
194223	0.00112143	0.000728571	0.000842857	Bacteria	Firmicutes	Clostridia	Clostridiales	Ruminococcaceae	Ruminococcus
354574	0.000821429	0.00110357	0.000832143	Bacteria	Proteobacteria	Deltaproteobacteria	Desulfovibrionales	Desulfovibrionaceae	Bilophila
3889296	0.00116786	0.000828571	0.000782143	Bacteria	Firmicutes	Clostridia	Clostridiales	Lachnospiraceae	Roseburia
169364	0.000992857	0.00105357	0.000771429	Bacteria	Firmicutes	Clostridia	Clostridiales	Lachnospiraceae
3123133	0.000971429	0.00118214	0.000667857	Bacteria	Proteobacteria	Betaproteobacteria	Burkholderiales	Alcaligenaceae	Sutterella
4412548	0.00113929	0.000964286	0.000746429	Bacteria	Firmicutes	Clostridia	Clostridiales
179649	0.000942857	0.000964286	0.000964286	Bacteria	Firmicutes	Clostridia	Clostridiales	Ruminococcaceae	Faecalibacterium	prausnitzii
1869566	0.00131071	0.000817857	0.000778571	Bacteria	Firmicutes	Clostridia	Clostridiales	Lachnospiraceae	[Ruminococcus]	gnavus
112891	0.00109286	0.00111071	0.000746429	Bacteria	Proteobacteria	Betaproteobacteria	Burkholderiales	Alcaligenaceae	Sutterella
183817	0.00116786	0.000875	0.000921429	Bacteria	Bacteroidetes	Bacteroidia	Bacteroidales	Bacteroidaceae	Bacteroides
358939	0.00106429	0.00110714	0.000832143	Bacteria	Firmicutes	Clostridia	Clostridiales	Lachnospiraceae
190518	0.00110714	0.000782143	0.00111786	Bacteria	Firmicutes	Clostridia	Clostridiales	Ruminococcaceae	Oscillospira
2944933	0.00123214	0.00108571	0.000689286	Bacteria	Bacteroidetes	Bacteroidia	Bacteroidales	Bacteroidaceae	Bacteroides	fragilis
4375210	0.000882143	0.000707143	0.00141786	Bacteria	Proteobacteria	Deltaproteobacteria	NB1-j	JTB38
4335815	0.000746429	0.000714286	0.00156429	Bacteria	Firmicutes	Clostridia	Clostridiales	Lachnospiraceae	Roseburia
1910658	0.00120357	0.00103929	0.00085	Bacteria	Bacteroidetes	Bacteroidia	Bacteroidales	[Barnesiellaceae]
4457064	0.00122143	0.00114643	0.00075	Bacteria	Bacteroidetes	Bacteroidia	Bacteroidales	Rikenellaceae
190641	0.00107143	0.000732143	0.00135714	Bacteria	Firmicutes	Clostridia	Clostridiales	Lachnospiraceae	Coprococcus
756496	0.000921429	0.000592857	0.00177143	Bacteria	Proteobacteria	Gammaproteobacteria	Alteromonadales	Shewanellaceae	Shewanella
147702	0.00115	0.00117857	0.000967857	Bacteria	Firmicutes	Clostridia	Clostridiales	Ruminococcaceae	Faecalibacterium	prausnitzii
193575	0.00113214	0.00110714	0.001075	Bacteria	Actinobacteria	Coriobacteriia	Coriobacteriales	Coriobacteriaceae	Collinsella	aerofaciens
3563235	0.00119643	0.0012	0.000957143	Bacteria	Bacteroidetes	Bacteroidia	Bacteroidales	Bacteroidaceae	Bacteroides
174611	0.00116071	0.00125714	0.000946429	Bacteria	Firmicutes	Clostridia	Clostridiales	Ruminococcaceae	Faecalibacterium	prausnitzii
2283112	0.00156429	0.00119286	0.000625	Bacteria	Firmicutes	Clostridia	Clostridiales	Ruminococcaceae
733799	0.00114643	0.00123214	0.00101786	Bacteria	Bacteroidetes	Bacteroidia	Bacteroidales
199374	0.00150357	0.00122143	0.000875	Bacteria	Firmicutes	Clostridia	Clostridiales
3997242	0.00135714	0.00129643	0.000982143	Bacteria	Bacteroidetes	Bacteroidia	Bacteroidales	Bacteroidaceae	Bacteroides
4411522	0.00149286	0.00135	0.00085	Bacteria	Acidobacteria	Sva0725	Sva0725
4438090	0.00156786	0.0013	0.000885714	Bacteria	Firmicutes	Clostridia	Clostridiales	Lachnospiraceae
175280	0.0012	0.000978571	0.001675	Bacteria	Firmicutes	Clostridia	Clostridiales	Lachnospiraceae
4376964	0.00162143	0.001325	0.000971429	Bacteria	Bacteroidetes	Bacteroidia	Bacteroidales	Bacteroidaceae	Bacteroides	uniformis
4437368	0.00154286	0.0011	0.0013	Bacteria	Firmicutes	Clostridia	Clostridiales	Lachnospiraceae
170387	0.00119286	0.00116786	0.00160714	Bacteria	Firmicutes	Clostridia	Clostridiales	Lachnospiraceae
298514	0.00148214	0.00157143	0.000992857	Bacteria	Firmicutes	Clostridia	Clostridiales	Clostridiaceae
561036	0.00146786	0.00136786	0.00123929	Bacteria	Bacteroidetes	Bacteroidia	Bacteroidales	Prevotellaceae	Prevotella
192865	0.00176429	0.00133571	0.00100714	Bacteria	Bacteroidetes	Bacteroidia	Bacteroidales	Bacteroidaceae	Bacteroides
1062061	0.00163571	0.00139286	0.00108929	Bacteria	Firmicutes	Clostridia	Clostridiales	Ruminococcaceae
4321001	0.00154286	0.00140714	0.00130714	Bacteria	Bacteroidetes	Bacteroidia	Bacteroidales	Bacteroidaceae	Bacteroides
188454	0.00103929	0.00104643	0.00217143	Bacteria	Firmicutes	Clostridia	Clostridiales	Ruminococcaceae
4345458	0.00147857	0.001475	0.00131071	Bacteria	Bacteroidetes	Bacteroidia	Bacteroidales	Bacteroidaceae	Bacteroides
4318470	0.00155	0.00160714	0.001125	Bacteria	Bacteroidetes	Bacteroidia	Bacteroidales	Bacteroidaceae	Bacteroides
1776713	0.001475	0.0015	0.00131071	Bacteria	Bacteroidetes	Bacteroidia	Bacteroidales	Bacteroidaceae	Bacteroides	fragilis
162820	0.00107857	0.000964286	0.00232857	Bacteria	Firmicutes	Clostridia	Clostridiales	Lachnospiraceae
1895780	0.00114286	0.00129643	0.00196429	Bacteria	Firmicutes	Clostridia	Clostridiales	Lachnospiraceae
533742	0.00134286	0.00107857	0.002075	Bacteria	Planctomycetes	Phycisphaerae	MSBL9
187891	0.00112143	0.00138214	0.00203214	Bacteria	Firmicutes	Clostridia	Clostridiales	Lachnospiraceae	Blautia
333024	0.00126071	0.00085	0.00253571	Bacteria	Firmicutes	Clostridia	Clostridiales	Lachnospiraceae	Blautia
937999	0.00175714	0.00183214	0.00106786	Bacteria	Verrucomicrobia	Verrucomicrobiae	Verrucomicrobiales	Verrucomicrobiaceae
173135	0.0015	0.0016	0.00157857	Bacteria	Firmicutes	Clostridia	Clostridiales	Ruminococcaceae	Faecalibacterium	prausnitzii
188348	0.00116429	0.00113214	0.00240714	Bacteria	Firmicutes	Clostridia	Clostridiales	Ruminococcaceae
196957	0.00165	0.00168214	0.00139286	Bacteria	Firmicutes	Clostridia	Clostridiales	Ruminococcaceae
182354	0.00152857	0.00163929	0.00157143	Bacteria	Firmicutes	Clostridia	Clostridiales
302834	0.00198929	0.00169286	0.00118571	Bacteria	Firmicutes	Clostridia	Clostridiales	Ruminococcaceae
164088	0.00173214	0.00165714	0.00149286	Bacteria	Bacteroidetes	Bacteroidia	Bacteroidales	Bacteroidaceae	Bacteroides
181844	0.00126071	0.00135714	0.00231429	Bacteria	Firmicutes	Clostridia	Clostridiales	Lachnospiraceae	Blautia
4362337	0.00158929	0.00181786	0.00152857	Bacteria	Firmicutes	Clostridia	Clostridiales	Lachnospiraceae
181718	0.00110357	0.000875	0.00300714	Bacteria	Firmicutes	Clostridia	Clostridiales	Lachnospiraceae
258144	0.00158929	0.00180714	0.00165	Bacteria	Chlorobi	BSV26	A89
197943	0.00170714	0.00156071	0.00194643	Bacteria	Firmicutes	Clostridia	Clostridiales	Ruminococcaceae	Ruminococcus
4423602	0.00115714	0.00145	0.00261429	Bacteria	Bacteroidetes	Flavobacteriia	Flavobacteriales	Flavobacteriaceae
4371786	0.00216786	0.0019	0.00128929	Bacteria	Bacteroidetes	Bacteroidia	Bacteroidales	[Barnesiellaceae]
3563387	0.00188214	0.00207857	0.00139643	Bacteria	Firmicutes	Clostridia	Clostridiales	Lachnospiraceae
304427	0.00206786	0.00215357	0.00130714	Bacteria	Firmicutes	Clostridia	Clostridiales	Ruminococcaceae	Oscillospira
183686	0.00243214	0.00208571	0.0011	Bacteria	Firmicutes	Clostridia	Clostridiales	Ruminococcaceae
181903	0.00161786	0.00201786	0.00214286	Bacteria	Firmicutes	Clostridia	Clostridiales
3262250	0.00242857	0.00191429	0.00148214	Bacteria	Bacteroidetes	Bacteroidia	Bacteroidales	Bacteroidaceae	Bacteroides
186242	0.00143929	0.00152857	0.00298929	Bacteria	Firmicutes	Clostridia	Clostridiales	Lachnospiraceae	Blautia
291179	0.00214643	0.00245	0.00136786	Bacteria	Firmicutes	Clostridia	Clostridiales	Lachnospiraceae	Blautia
3613745	0.00246429	0.00198571	0.001625	Bacteria	Firmicutes	Clostridia	Clostridiales	Lachnospiraceae	Lachnospira
308081	0.00189643	0.00158214	0.00292857	Bacteria	Firmicutes	Clostridia	Clostridiales
320863	0.002075	0.00244286	0.00193571	Bacteria	Firmicutes	Clostridia	Clostridiales	Clostridiaceae	Clostridium
4421070	0.00268929	0.00234643	0.001425	Bacteria	Bacteroidetes	Bacteroidia	Bacteroidales	Bacteroidaceae	Bacteroides
185587	0.0022	0.00251071	0.00181071	Bacteria	Firmicutes	Clostridia	Clostridiales	Lachnospiraceae
178994	0.00170714	0.00186786	0.00296071	Bacteria	Firmicutes	Clostridia	Clostridiales	Lachnospiraceae	Blautia
353149	0.00174643	0.00188929	0.00308571	Bacteria	Firmicutes	Clostridia	Clostridiales	Lachnospiraceae
3851391	0.00141071	0.00134286	0.00401786	Bacteria	Firmicutes	Clostridia	Clostridiales	Lachnospiraceae	Blautia
529796	0.00238571	0.00262857	0.001775	Bacteria	Firmicutes	Clostridia	Clostridiales	Ruminococcaceae	Oscillospira
4094263	0.0028	0.00253571	0.00163571	Bacteria	Bacteroidetes	Bacteroidia	Bacteroidales	[Barnesiellaceae]
295344	0.00270357	0.00251071	0.00187143	Bacteria	Firmicutes	Clostridia	Clostridiales	Ruminococcaceae	Oscillospira
4386437	0.00285357	0.00266786	0.00164286	Bacteria	Firmicutes	Clostridia	Clostridiales	Ruminococcaceae	Oscillospira
3550159	0.00315357	0.00251429	0.00172857	Bacteria	Bacteroidetes	Bacteroidia	Bacteroidales	Bacteroidaceae	Bacteroides	fragilis
3579707	0.00255714	0.00274286	0.00221786	Bacteria	Bacteroidetes	Bacteroidia	Bacteroidales	[Odoribacteraceae]	Odoribacter
4393172	0.00320714	0.00258929	0.00182143	Bacteria	Bacteroidetes	Bacteroidia	Bacteroidales	Bacteroidaceae	Bacteroides	fragilis
2816372	0.00235357	0.00295357	0.00251071	Bacteria	Firmicutes	Clostridia	Clostridiales	Lachnospiraceae
3678917	0.00221429	0.00200357	0.00385	Bacteria	Actinobacteria	Actinobacteria	Bifidobacteriales	Bifidobacteriaceae	Bifidobacterium	longum
213671	0.00353929	0.00303571	0.00173214	Bacteria	Bacteroidetes	Bacteroidia	Bacteroidales	Rikenellaceae
4428929	0.00340714	0.00281786	0.00237857	Bacteria	Bacteroidetes	Bacteroidia	Bacteroidales	Bacteroidaceae	Bacteroides	caccae
369709	0.00226429	0.00249643	0.00418214	Bacteria	Firmicutes	Clostridia	Clostridiales	Lachnospiraceae
2066056	0.00375357	0.00329643	0.00210714	Bacteria	Firmicutes	Clostridia	Clostridiales	Ruminococcaceae
3115852	0.00303929	0.003275	0.00293571	Bacteria	Bacteroidetes	Bacteroidia	Bacteroidales	S24-7
2564727	0.00281786	0.00373929	0.00275	Bacteria	Firmicutes	Clostridia	Clostridiales	Lachnospiraceae
573189	0.00209286	0.00224286	0.00588929	Bacteria	Firmicutes	Clostridia	Clostridiales	Lachnospiraceae	Blautia
4472721	0.00364286	0.00371071	0.00300357	Bacteria	Bacteroidetes	Bacteroidia	Bacteroidales	[Odoribacteraceae]	Odoribacter
4379889	0.00256071	0.003	0.00500357	Bacteria	Firmicutes	Clostridia	Clostridiales	Lachnospiraceae
158222	0.004075	0.00401429	0.00276786	Bacteria	Firmicutes	Clostridia	Clostridiales	Ruminococcaceae	Oscillospira
174613	0.00251429	0.00316429	0.00575714	Bacteria	Firmicutes	Clostridia	Clostridiales
905774	0.003725	0.00350714	0.00446071	Bacteria	Firmicutes	Erysipelotrichi	Erysipelotrichales	Erysipelotrichaceae	[Eubacterium]	dolichum
4476561	0.00456071	0.00411429	0.00306786	Bacteria	Bacteroidetes	Bacteroidia	Bacteroidales	[Barnesiellaceae]
4433339	0.00485714	0.00404286	0.00286786	Bacteria	Bacteroidetes	Bacteroidia	Bacteroidales	Bacteroidaceae	Bacteroides	ovatus
99891	0.00313571	0.00331071	0.00561429	Bacteria	Firmicutes	Clostridia	Clostridiales	Lachnospiraceae	Blautia
340474	0.0046	0.00429286	0.00398571	Bacteria	Bacteroidetes	Bacteroidia	Bacteroidales	Bacteroidaceae	Bacteroides
199047	0.00285714	0.00361429	0.006425	Bacteria	Firmicutes	Clostridia	Clostridiales	Ruminococcaceae
192255	0.00526071	0.00447857	0.00337857	Bacteria	Bacteroidetes	Bacteroidia	Bacteroidales	Bacteroidaceae	Bacteroides
175883	0.00350357	0.00325	0.00724643	Bacteria	Firmicutes	Clostridia	Clostridiales	Lachnospiraceae	Coprococcus
175223	0.003225	0.00396429	0.00683214	Bacteria	Bacteroidetes	Flavobacteriia	Flavobacteriales	Flavobacteriaceae
1113471	0.00494643	0.00484643	0.00456786	Bacteria	Verrucomicrobia	[Pedosphaerae]	[Pedosphaerales]	Ellin515
2575651	0.00339286	0.00327857	0.00773571	Bacteria	Firmicutes	Clostridia	Clostridiales
4329571	0.00492857	0.00525714	0.00423214	Bacteria	Bacteroidetes	Bacteroidia	Bacteroidales	Porphyromonadaceae	Parabacteroides
105099	0.00547857	0.00479643	0.00418571	Bacteria	Firmicutes	Clostridia	Clostridiales	Lachnospiraceae
147105	0.00353214	0.00399643	0.00701786	Bacteria	Firmicutes	Clostridia	Clostridiales	Lachnospiraceae	Blautia
4350035	0.00437857	0.00480357	0.0069	Bacteria	Firmicutes	Clostridia	Clostridiales	Lachnospiraceae
899714	0.00523571	0.005975	0.005125	Bacteria	Verrucomicrobia	Verrucomicrobiae	Verrucomicrobiales	Verrucomicrobiaceae	Akkermansia	muciniphila
267718	0.00474643	0.00418214	0.00915	Bacteria	Firmicutes	Clostridia	Clostridiales	Ruminococcaceae
234314	0.00710714	0.00598571	0.00548929	Bacteria	Firmicutes	Clostridia	Clostridiales	Lachnospiraceae	Roseburia
182317	0.0044	0.00513571	0.00917857	Bacteria	Firmicutes	Clostridia	Clostridiales
4333379	0.00653571	0.00678929	0.00566786	Bacteria	Bacteroidetes	Bacteroidia	Bacteroidales	Porphyromonadaceae	Parabacteroides	distasonis
3682570	0.0067	0.00565357	0.00775	Bacteria	Firmicutes	Clostridia	Clostridiales
363127	0.005625	0.00625	0.00945714	Bacteria	Firmicutes	Clostridia	Clostridiales	Lachnospiraceae
273232	0.00712857	0.008025	0.006775	Bacteria	Verrucomicrobia	Verrucomicrobiae	Verrucomicrobiales	Verrucomicrobiaceae	Akkermansia	muciniphila
4217959	0.00522143	0.005475	0.0124607	Bacteria	Firmicutes	Clostridia	Clostridiales
186133	0.00733571	0.00907143	0.00696071	Bacteria	Firmicutes	Clostridia	Clostridiales	Ruminococcaceae	Ruminococcus
4418496	0.00937143	0.00956786	0.00818214	Bacteria	Bacteroidetes	Bacteroidia	Bacteroidales	Porphyromonadaceae	Parabacteroides
4325533	0.0111357	0.0095	0.00650357	Bacteria	Bacteroidetes	Bacteroidia	Bacteroidales	Rikenellaceae
2250985	0.00877143	0.0104964	0.00848214	Bacteria	Firmicutes	Clostridia	Clostridiales	Lachnospiraceae	Roseburia
361581	0.00985357	0.0114107	0.00726429	Bacteria	Firmicutes	Clostridia	Clostridiales	Ruminococcaceae	Faecalibacterium	prausnitzii
4278525	0.00964286	0.00982857	0.0105929	Bacteria	Bacteroidetes	Bacteroidia	Bacteroidales	Bacteroidaceae	Bacteroides
848669	0.0107393	0.0126536	0.00843214	Bacteria	Proteobacteria	Betaproteobacteria	Burkholderiales	Alcaligenaceae	Sutterella
4342992	0.0119071	0.011175	0.00954286	Bacteria	Bacteroidetes	Bacteroidia	Bacteroidales	Bacteroidaceae	Bacteroides
194615	0.0132893	0.0108393	0.0103786	Bacteria	Firmicutes	Clostridia	Clostridiales	Lachnospiraceae	Blautia
4369272	0.0128821	0.0129429	0.011525	Bacteria	Bacteroidetes	Bacteroidia	Bacteroidales	Porphyromonadaceae	Parabacteroides
328617	0.0116607	0.0132857	0.0131357	Bacteria	Bacteroidetes	Bacteroidia	Bacteroidales	Bacteroidaceae	Bacteroides	uniformis
2565100	0.0104536	0.0117821	0.0201536	Bacteria	Firmicutes	Clostridia	Clostridiales	Lachnospiraceae
193591	0.0157464	0.0147071	0.0128571	Bacteria	Bacteroidetes	Bacteroidia	Bacteroidales	Bacteroidaceae	Bacteroides
255359	0.0196929	0.01665	0.00874643	Bacteria	Firmicutes	Bacilli	Lactobacillales	Streptococcaceae	Streptococcus
556835	0.0149429	0.0168893	0.0137286	Bacteria	Firmicutes	Clostridia	Clostridiales	Veillonellaceae	Phascolarctobacterium
4473972	0.0172	0.0172179	0.0152357	Bacteria	Bacteroidetes	Bacteroidia	Bacteroidales	Bacteroidaceae	Bacteroides
273974	0.0235929	0.0201071	0.0104464	Bacteria	Proteobacteria	Alphaproteobacteria	Rickettsiales	Rickettsiaceae	Wolbachia
178760	0.0131786	0.0153179	0.0259321	Bacteria	Firmicutes	Clostridia	Clostridiales
4353074	0.0181821	0.0206321	0.0167786	Bacteria	Firmicutes	Clostridia	Clostridiales	Veillonellaceae	Pelosinus
191547	0.0191214	0.01995	0.0191929	Bacteria	Firmicutes	Clostridia	Clostridiales	Ruminococcaceae	Faecalibacterium	prausnitzii
339087	0.0230214	0.0245893	0.0231679	Bacteria	Firmicutes	Clostridia	Clostridiales	Ruminococcaceae	Faecalibacterium	prausnitzii
178056	0.0264	0.0299321	0.0264071	Bacteria	Firmicutes	Clostridia	Clostridiales	Ruminococcaceae	Faecalibacterium	prausnitzii
2949328	0.0542643	0.0508607	0.0461107	Bacteria	Bacteroidetes	Bacteroidia	Bacteroidales	Bacteroidaceae	Bacteroides
369109	0.0593	0.05985	0.0576107	Bacteria	Firmicutes	Clostridia	Clostridiales	Ruminococcaceae
189090	0.0646821	0.0607643	0.05455	Bacteria	Bacteroidetes	Bacteroidia	Bacteroidales	Bacteroidaceae	Bacteroides
178980	0.109561	0.112593	0.108804	Bacteria	Firmicutes	Clostridia	Clostridiales	Clostridiaceae
