# Supplementary material for: Genetic and Transcriptional Analysis of Human Host Response to Healthy Gut Microbiota
Source: mSystems. 2016 Aug 30;1(4):e00067-16. doi: 10.1128/mSystems.00067-16 (PMC5047527; doi:10.1128/mSystems.00067-16)
Supplement: Table S2 [file sys004162046st2.xlsx]

## Sheet: SuppTable2
Table S2: Differentially expressed genes in colonocytes following co-culturing.
Ensembl Transcript ID	BH p-value (Low-4)	logFC (Low-4)	BH p-value (Low-6)	logFC (Low-6)	BH p-value (High-4)	logFC (High-4)	Ensembl Gene ID	Official Gene Symbol
ENST00000000442	0.000144533	0.264087	0.94054	-0.0120208	8.14252e-05	0.257681	ENSG00000173153	ESRRA
ENST00000001146	0.00240825	0.498942	0.290238	0.251906	5.92529e-28	1.44806	ENSG00000003137	CYP26B1
ENST00000002596	0.0895541	0.228316	3.52807e-07	0.574685	9.0782e-13	0.726709	ENSG00000002587	HS3ST1
ENST00000002829	1.10697e-05	0.256022	0.187908	0.0987049	2.24274e-07	0.280452	ENSG00000001617	SEMA3F
ENST00000003834	0.18289	0.235893	0.520536	0.159705	0.0175844	0.363577	ENSG00000004139	SARM1
ENST00000004531	8.67146e-05	0.312447	6.06923e-05	0.308683	3.66582e-48	0.960945	ENSG00000003989	SLC7A2
ENST00000005286	4.69328e-07	0.321315	0.281183	0.0958756	1.90893e-22	0.551151	ENSG00000006118	TMEM132A
ENST00000005374	0.182162	-0.144564	0.913189	-0.0233902	0.00231874	-0.277081	ENSG00000006625	GGCT
ENST00000005386	0.00784321	-0.287009	0.0559629	-0.229107	0.000317665	-0.35008	ENSG00000005175	RPAP3
ENST00000006967	0.117482	-0.151084	0.0023959	0.272054	0.275486	0.10693	ENSG00000006459	KDM7A
ENST00000007264	0.0250648	0.274244	0.780999	0.0607066	0.269128	0.148008	ENSG00000007376	RPUSD1
ENST00000007414	0.256477	0.176477	0.725015	0.086276	0.00906997	0.335539	ENSG00000006025	OSBPL7
ENST00000008180	0.00501059	0.495145	0.322067	0.24902	0.000232744	0.587488	ENSG00000008517	IL32
ENST00000009105	0.974945	0.00844658	0.393936	-0.210725	0.0724067	0.307346	ENSG00000008118	CAMK1G
ENST00000010132	0.787772	0.0520318	0.0315445	-0.342016	0.528415	-0.111393	ENSG00000010219	DYRK4
ENST00000010338	2.33308e-12	0.43868	6.56284e-10	0.377869	5.30402e-75	1.03454	ENSG00000009790	TRAF3IP3
ENST00000011684	0.636836	0.0770003	0.994435	-0.00197931	0.0423434	0.251234	ENSG00000008323	PLEKHG6
ENST00000012049	0.0742611	0.214585	0.911454	-0.027487	0.00806521	0.283128	ENSG00000011478	QPCTL
ENST00000013070	0.369019	-0.138356	0.0354103	-0.2988	0.0123634	-0.314102	ENSG00000012963	UBR7
ENST00000013807	0.00218203	0.267286	0.0104621	0.233999	0.124684	0.143239	ENSG00000012061	ERCC1
ENST00000014914	1.69103e-37	0.653178	6.17329e-28	0.525308	1.50432e-186	1.40643	ENSG00000013588	GPRC5A
ENST00000020945	5.40944e-10	-0.513463	0.000656367	-0.292604	4.88089e-39	-1.00823	ENSG00000019549	SNAI2
ENST00000024061	0.016575	0.315744	0.279055	0.185404	5.47562e-10	0.669288	ENSG00000022567	SLC45A4
ENST00000031135	0.0181397	-0.221623	0.613108	-0.0763524	0.000580347	-0.288416	ENSG00000029363	BCLAF1
ENST00000040738	0.0903962	0.110881	0.0621867	0.124674	1.06721e-07	0.27983	ENSG00000038219	BOD1L1
ENST00000044462	0.0112201	-0.21107	0.00792628	-0.223063	1.3345e-05	-0.317577	ENSG00000041357	PSMA4
ENST00000045083	0.862998	0.035298	0.0371673	-0.313236	0.0965269	0.240848	ENSG00000042062	FAM65C
ENST00000045347	0.00333052	-0.46605	0.985014	0.0075092	9.86794e-05	-0.560402	ENSG00000042317	SPATA7
ENST00000052569	3.14969e-11	-0.35037	0.000276464	-0.204463	1.55022e-31	-0.572998	ENSG00000047932	GOPC
ENST00000056217	0.0462548	0.229608	0.653742	0.0839897	1.01814e-06	0.460313	ENSG00000050327	ARHGEF5
ENST00000061240	4.75202e-26	-0.800742	2.28891e-14	-0.577254	1.20866e-109	-1.69672	ENSG00000038295	TLL1
ENST00000062104	0.0288097	0.25439	0.964065	-0.0122698	0.00011628	0.384346	ENSG00000053438	NNAT
ENST00000064780	5.46481e-05	0.343726	0.71895	0.0560516	5.19245e-09	0.445632	ENSG00000054967	RELT
ENST00000066544	0.000154123	-0.259792	0.502903	-0.0717619	1.8557e-05	-0.272656	ENSG00000004897	CDC27
ENST00000072516	0.00300436	-0.171858	0.300375	-0.0792192	1.7835e-22	-0.474058	ENSG00000196083	IL1RAP
ENST00000072644	0.328088	0.117301	0.770588	0.0579265	0.00546901	0.264844	ENSG00000058799	YIPF1
ENST00000072869	0.0216048	0.288241	0.0950411	-0.241115	0.494827	0.1035	ENSG00000133597	ADCK2
ENST00000075120	2.61024e-20	0.618616	4.03252e-19	0.618678	1.25857e-53	0.961214	ENSG00000059804	SLC2A3
ENST00000155926	0.271405	-0.199849	0.185663	-0.263383	0.00166883	-0.466351	ENSG00000071575	TRIB2
ENST00000156109	0.0221876	0.330378	0.796692	0.0711688	0.804557	0.0509695	ENSG00000068394	GPKOW
ENST00000156476	0.0384402	0.291845	0.0032022	0.403442	5.92074e-08	0.625114	ENSG00000167759	KLK13
ENST00000157600	0.187653	-0.25908	0.118638	-0.336499	0.00031457	-0.583544	ENSG00000071282	LMCD1
ENST00000159087	6.72234e-05	0.411575	0.041824	0.240183	6.1095e-08	0.505999	ENSG00000074855	ANO8
ENST00000159111	0.0137939	0.172237	0.00773424	0.178542	1.58916e-09	0.353972	ENSG00000127663	KDM4B
ENST00000160298	0.00769828	0.288418	0.20969	0.167214	9.66831e-06	0.417038	ENSG00000076826	CAMSAP3
ENST00000161006	2.67506e-05	0.531926	8.14919e-07	0.568144	2.66848e-10	0.725499	ENSG00000005001	PRSS22
ENST00000161559	0.0669921	0.255857	0.0580405	0.28118	3.08137e-14	0.813585	ENSG00000079385	CEACAM1
ENST00000162044	0.0112844	0.258436	0.783456	-0.0526168	0.0888428	0.176773	ENSG00000064545	TMEM161A
ENST00000162863	0.127884	0.213026	0.0233185	0.316776	1.71322e-09	0.639559	ENSG00000186704	DTX2P1
ENST00000164133	0.00604092	0.294456	0.134794	0.188763	3.14286e-06	0.432523	ENSG00000068971	PPP2R5B
ENST00000164227	0.0845547	0.236266	0.000168376	0.469116	4.03052e-08	0.590685	ENSG00000069399	BCL3
ENST00000164305	0.0158558	-0.28238	0.3829	-0.144966	0.726303	-0.0544227	ENSG00000069943	PIGB
ENST00000165086	0.806979	0.0522776	0.698576	0.108044	0.0101603	0.371476	ENSG00000185864	NPIPB4
ENST00000166139	4.95144e-07	0.263568	0.4342	-0.0625862	0.0278885	0.124416	ENSG00000070404	FSTL3
ENST00000166345	0.63282	-0.0767467	0.051681	-0.2691	0.663526	-0.0715624	ENSG00000071539	TRIP13
ENST00000167462	2.9324e-16	0.569043	3.52113e-10	0.424243	9.53084e-38	0.83439	ENSG00000073350	LLGL2
ENST00000167825	0.000284973	0.306776	4.80308e-05	0.328133	1.96567e-18	0.62855	ENSG00000074964	ARHGEF10L
ENST00000169551	0.195654	-0.158252	0.591432	-0.0947925	6.82169e-05	-0.39338	ENSG00000075336	TIMM21
ENST00000170168	0.00936331	0.211822	0.761282	-0.0441584	0.000123005	0.276925	ENSG00000079313	REXO1
ENST00000171000	1.76254e-10	0.547428	0.15744	0.16972	3.18874e-31	0.894303	ENSG00000079337	RAPGEF3
ENST00000171887	0.857185	-0.0405205	0.0271948	-0.391597	0.581389	-0.111449	ENSG00000079308	TNS1
ENST00000173229	0.541762	0.1199	0.647751	0.125304	0.00900668	0.385293	ENSG00000065320	NTN1
ENST00000173527	0.186814	-0.225577	0.603138	-0.133541	0.0278094	-0.332307	ENSG00000066583	ISOC1
ENST00000174618	1.08812e-14	0.619291	0.000386068	0.31804	1.02544e-38	0.968598	ENSG00000070444	MNT
ENST00000174621	0.189467	0.187816	0.964067	0.0135892	0.00114016	0.37725	ENSG00000196689	TRPV1
ENST00000174653	0.106766	-0.178236	0.0305133	-0.244315	0.00641687	-0.264192	ENSG00000070718	AP3M2
ENST00000175506	0.347991	-0.126183	0.941414	0.0198312	0.00866793	-0.287397	ENSG00000070669	ASNS
ENST00000178638	0.0219592	-0.12612	0.00607891	-0.143931	5.79368e-13	-0.32674	ENSG00000074410	CA12
ENST00000182527	0.0737831	-0.167641	9.59525e-05	-0.316048	2.30769e-10	-0.481022	ENSG00000065308	TRAM2
ENST00000184266	0.000221721	-0.362521	0.301555	-0.145871	0.000475838	-0.323551	ENSG00000065518	NDUFB4
ENST00000187762	0.279651	0.219137	0.840612	0.0728097	0.0188867	0.399163	ENSG00000072954	TMEM38A
ENST00000188790	0.000306753	-0.543067	0.0842459	-0.319504	0.000780747	-0.479746	ENSG00000078098	FAP
ENST00000189444	0.0412211	0.182933	0.296563	0.120996	4.12382e-07	0.372913	ENSG00000077150	NFKB2
ENST00000189978	0.0928655	-0.301582	0.919913	-0.0372091	0.294835	-0.198117	ENSG00000030304	MUSK
ENST00000190611	0.0165724	-0.239522	0.000357109	-0.324871	1.53472e-09	-0.510667	ENSG00000079156	OSBPL6
ENST00000193029	0.182944	-0.182698	0.348959	-0.159829	0.00242834	-0.34982	ENSG00000080823	MOK
ENST00000194871	0.729205	0.031269	4.28727e-05	0.252104	0.000427816	0.214145	ENSG00000082438	COBLL1
ENST00000194900	0.677026	0.0793873	0.886743	0.044738	0.0111081	0.346699	ENSG00000082458	DLG3
ENST00000196169	0.0160583	-0.227323	0.790433	0.0472869	0.000330232	-0.30172	ENSG00000083544	TDRD3
ENST00000196371	0.011298	-0.219592	0.0040523	-0.246331	0.000176304	-0.289651	ENSG00000083720	OXCT1
ENST00000196482	0.182431	0.21812	0.544706	-0.137731	0.098016	0.251305	ENSG00000083812	ZNF324
ENST00000197268	0.642234	0.0829461	0.601967	0.118488	0.0170936	0.311962	ENSG00000084444	KIAA1467
ENST00000199936	0.577774	0.1073	0.375928	0.199404	0.000106245	0.517341	ENSG00000086696	HSD17B2
ENST00000199940	0.00170476	0.35817	1.09119e-11	0.660928	2.08465e-25	0.991119	ENSG00000078018	MAP2
ENST00000200453	5.69447e-11	0.534525	1.70412e-12	0.551145	4.31505e-27	0.802069	ENSG00000087074	PPP1R15A
ENST00000201015	0.0202096	-0.126831	9.04153e-06	-0.203218	2.8469e-29	-0.494074	ENSG00000087494	PTHLH
ENST00000201586	2.10419e-18	0.649915	3.04955e-28	0.781563	9.55142e-54	1.06361	ENSG00000088002	SULT2B1
ENST00000201647	5.1038e-10	0.573546	8.846e-07	0.432098	6.08826e-24	0.862595	ENSG00000131037	EPS8L1
ENST00000201943	0.40157	0.176581	0.5833	0.159494	0.00696496	0.446966	ENSG00000182389	CACNB4
ENST00000202028	0.0974415	0.235791	0.0297804	0.321799	2.49166e-24	1.05587	ENSG00000088367	EPB41L1
ENST00000202677	0.871325	0.0161803	3.11638e-06	0.282038	8.26755e-18	0.478676	ENSG00000188559	RALGAPA2
ENST00000202831	0.00015584	0.32421	0.00793316	0.244365	4.85305e-25	0.73766	ENSG00000089060	SLC8B1
ENST00000202917	0.0614279	0.31175	0.00244506	0.489622	6.86527e-13	0.932055	ENSG00000089127	OAS1
ENST00000203001	0.0552786	-0.194496	0.675036	-0.0702709	0.00294025	-0.267114	ENSG00000089195	TRMT6
ENST00000203556	0.531908	0.0919007	0.757827	0.0655369	0.00673536	0.297486	ENSG00000089639	GMIP
ENST00000203664	0.739487	-0.0639812	0.459784	0.157278	0.020621	0.314248	ENSG00000089723	OTUB2
ENST00000205402	0.132989	-0.135654	0.0480395	-0.180895	0.000328514	-0.270261	ENSG00000091140	DLD
ENST00000205557	0.960292	-0.0150094	0.444792	0.224558	0.0895578	0.337682	ENSG00000091262	ABCC6
ENST00000206249	0.0603502	-0.371729	0.974359	0.0154182	0.0797265	-0.337547	ENSG00000091831	ESR1
ENST00000206262	0.0109469	-0.369264	0.0771024	0.289426	2.36074e-08	-0.698287	ENSG00000091844	RGS17
ENST00000206765	0.00618664	0.334311	0.0025282	0.350454	0.000600416	0.385257	ENSG00000092295	TGM1
ENST00000207549	0.00857939	0.255342	0.230497	0.146872	0.074417	0.176115	ENSG00000092929	UNC13D
ENST00000209718	0.743639	0.0657231	0.0145995	0.373996	0.512493	0.122214	ENSG00000108244	KRT23
ENST00000210633	0.0983176	0.269168	0.519652	0.152773	0.12426	0.244581	ENSG00000095539	SEMA4G
ENST00000211314	0.379891	-0.164438	0.184286	-0.267701	0.0943868	-0.27336	ENSG00000096092	TMEM14A
ENST00000212355	0.0726749	0.297497	0.0945361	0.319142	0.325946	0.17694	ENSG00000069702	TGFBR3
ENST00000214869	0.0511088	0.254112	0.967835	0.0120385	0.970013	-0.00772161	ENSG00000099203	TMED1
ENST00000215069	0.192264	0.265647	0.566091	0.173269	0.00921247	0.452978	ENSG00000099338	CATSPERG
ENST00000215570	0.0164544	0.279622	0.984714	0.00532547	0.933099	0.0154774	ENSG00000099800	TIMM13
ENST00000215631	2.21866e-05	0.512928	0.0356405	0.309342	0.0117188	0.313879	ENSG00000099860	GADD45B
ENST00000215754	0.0796975	-0.130417	0.0652059	-0.14385	1.60699e-09	-0.362018	ENSG00000240972	MIF
ENST00000215790	0.0131267	0.256178	0.95503	0.0131458	2.98532e-05	0.373884	ENSG00000099992	TBC1D10A
ENST00000215798	0.0365047	0.304898	0.819954	-0.0623566	0.298221	0.166609	ENSG00000099999	RNF215
ENST00000215855	0.520649	0.154193	0.660878	0.149571	9.88007e-07	0.820764	ENSG00000100053	CRYBB3
ENST00000215906	0.97566	0.00712929	0.03156	-0.351278	0.408777	-0.145939	ENSG00000128203	ASPHD2
ENST00000215909	0.755019	-0.0427519	0.0211977	-0.256611	0.0990922	-0.173938	ENSG00000100097	LGALS1
ENST00000216034	0.297295	-0.131169	0.506695	-0.112353	0.00467809	-0.291088	ENSG00000100216	TOMM22
ENST00000216061	0.00104844	0.222397	0.288601	0.0961237	5.51963e-05	0.250044	ENSG00000100239	PPP6R2
ENST00000216064	5.52486e-05	0.277597	0.626466	0.0574655	1.52876e-06	0.304185	ENSG00000100242	SUN2
ENST00000216115	0.599181	0.113645	0.306285	0.242032	0.064518	0.314255	ENSG00000100290	BIK
ENST00000216117	0.501969	0.137818	0.036891	0.389091	0.0110956	0.399715	ENSG00000100292	HMOX1
ENST00000216124	0.000304542	0.360294	0.376945	0.128174	0.0201916	0.235646	ENSG00000100299	ARSA
ENST00000216180	0.00125778	0.242211	0.844098	-0.0302835	3.01316e-05	0.284405	ENSG00000100344	PNPLA3
ENST00000216214	0.156022	0.147845	0.761571	0.0540669	0.00142029	0.275199	ENSG00000100376	FAM118A
ENST00000216218	0.0125766	-0.17797	0.678156	-0.0499436	6.50866e-06	-0.27995	ENSG00000100380	ST13
ENST00000216237	0.00562118	0.25626	0.496846	0.095499	0.107708	0.155429	ENSG00000100395	L3MBTL2
ENST00000216259	0.0357794	0.291447	0.984159	0.00634682	0.00184076	0.382651	ENSG00000100417	PMM1
ENST00000216271	0.000695261	0.35738	0.69506	0.0728848	0.000703817	0.335011	ENSG00000100429	HDAC10
ENST00000216274	0.129326	0.284698	0.788378	0.0897706	0.0112735	0.416017	ENSG00000129465	RIPK3
ENST00000216281	0.036765	-0.116722	6.72682e-08	-0.239323	3.10131e-08	-0.257926	ENSG00000080824	HSP90AA1
ENST00000216294	0.00958583	-0.280944	0.433976	-0.123767	9.82302e-05	-0.374968	ENSG00000023608	SNAPC1
ENST00000216327	0.673965	0.0931889	0.259709	0.25959	0.000780662	0.51046	ENSG00000100439	ABHD4
ENST00000216373	0.000977214	-0.280044	0.757657	0.0486496	0.0148197	-0.203167	ENSG00000100485	SOS2
ENST00000216410	0.00592467	-0.222889	0.597843	-0.0681985	4.87477e-07	-0.355471	ENSG00000100522	GNPNAT1
ENST00000216442	0.0653576	-0.1623	0.294138	-0.118746	0.000341195	-0.270838	ENSG00000100554	ATP6V1D
ENST00000216446	9.79712e-06	-0.324865	5.04456e-10	-0.41437	3.86518e-26	-0.692322	ENSG00000100558	PLEK2
ENST00000216452	0.281845	-0.174969	0.057392	-0.304447	0.091051	-0.246541	ENSG00000100564	PIGH
ENST00000216554	0.0245315	-0.164575	0.0161784	-0.173673	2.01834e-05	-0.270033	ENSG00000100664	EIF5
ENST00000216639	0.000191248	-0.34425	0.899203	-0.0259347	0.0748551	-0.173757	ENSG00000100749	VRK1
ENST00000216743	0.0078981	-0.26742	0.916931	-0.0233724	0.821452	-0.0322766	ENSG00000100852	ARHGAP5
ENST00000216797	0.579093	-0.0575166	3.83393e-12	0.478482	9.09281e-10	0.412668	ENSG00000100906	NFKBIA
ENST00000216807	0.0633672	-0.257013	0.712951	-0.0874437	0.135464	-0.204564	ENSG00000100916	BRMS1L
ENST00000216862	0.00135266	-0.325174	6.42615e-08	-0.522137	0.000596365	-0.325008	ENSG00000019186	CYP24A1
ENST00000217130	8.94139e-05	0.251978	0.623967	0.0527734	3.02967e-05	0.251185	ENSG00000196700	ZNF512B
ENST00000217159	0.0519294	0.289269	0.0161247	0.358035	0.0404074	0.288238	ENSG00000101187	SLCO4A1
ENST00000217185	0.00207626	0.334645	0.189503	0.183687	0.000605295	0.343872	ENSG00000101213	PTK6
ENST00000217224	0.0309266	0.290277	0.999323	0.000280116	0.00888298	0.321683	ENSG00000101246	ARFRP1
ENST00000217233	0.980211	0.00437046	0.967324	-0.0111671	0.0115024	-0.2751	ENSG00000101255	TRIB3
ENST00000217246	1.6749e-05	-0.244584	0.458072	-0.0657171	2.79883e-14	-0.38687	ENSG00000172264	MACROD2
ENST00000217254	0.0588593	0.348616	0.917883	0.0402636	0.0344106	0.366285	ENSG00000101276	SLC52A3
ENST00000217289	3.85561e-15	-0.36455	2.13922e-20	-0.398315	2.05923e-66	-0.753291	ENSG00000101311	FERMT1
ENST00000217740	0.890843	-0.0331455	0.475317	-0.181276	0.0996636	-0.284625	ENSG00000101695	RNF125
ENST00000217800	0.0590115	-0.295455	0.626752	-0.121574	0.00163841	-0.434391	ENSG00000101751	POLI
ENST00000217958	0.800815	-0.0403948	0.202906	-0.19595	0.0108325	-0.284947	ENSG00000101843	PSMD10
ENST00000217961	0.375511	0.156027	0.779674	0.0791165	0.0138603	0.348653	ENSG00000101846	STS
ENST00000218004	0.169263	-0.273322	0.671818	-0.135817	0.0735512	-0.32887	ENSG00000101888	NXT2
ENST00000218056	0.0108155	0.266933	0.957243	0.0132414	0.106838	0.174079	ENSG00000101940	WDR13
ENST00000218147	0.315369	0.143665	0.211921	0.197084	0.000156787	0.41093	ENSG00000085185	BCORL1
ENST00000218348	0.00151235	0.422354	0.746675	0.0818627	0.000242624	0.448842	ENSG00000102226	USP11
ENST00000218364	0.209225	-0.136134	0.193854	-0.160753	0.00214055	-0.276583	ENSG00000102241	HTATSF1
ENST00000218507	0.130948	-0.201814	0.0112959	-0.323867	0.0757119	-0.221814	ENSG00000102384	CENPI
ENST00000219066	0.0971206	0.283645	0.9787	0.010535	0.338152	0.176693	ENSG00000065057	NTHL1
ENST00000219097	0.187152	-0.189003	0.111918	-0.241549	0.00977447	-0.317791	ENSG00000091651	ORC6
ENST00000219150	0.408936	0.169247	0.505986	0.169059	0.000605959	0.525626	ENSG00000102879	CORO1A
ENST00000219168	0.205368	0.198728	0.0356375	0.340309	1.37416e-06	0.578362	ENSG00000102897	LYRM1
ENST00000219172	0.000913633	0.289392	0.563311	0.0807898	0.00372367	0.243795	ENSG00000102901	CENPT
ENST00000219204	0.239394	-0.144968	0.399765	-0.135938	0.00681961	-0.279302	ENSG00000102931	ARL2BP
ENST00000219271	0.0742495	0.292846	0.46618	-0.17072	0.696051	0.0824587	ENSG00000102996	MMP15
ENST00000219299	0.534598	-0.130053	0.567228	-0.158195	0.0131522	-0.404238	ENSG00000103021	CCDC113
ENST00000219302	0.0255456	0.315	0.240968	-0.210971	0.768877	0.0578301	ENSG00000103024	NME3
ENST00000219320	0.00137753	0.258551	0.920724	0.0179752	0.000281937	0.270204	ENSG00000103042	SLC38A7
ENST00000219322	2.05404e-09	0.287775	0.0326574	0.117241	4.88794e-113	0.95277	ENSG00000103044	HAS3
ENST00000219334	0.109752	0.22435	0.0961663	0.254501	0.00242867	0.364921	ENSG00000103056	SMPD3
ENST00000219368	0.000181219	0.516752	9.71609e-05	0.555226	2.33236e-32	1.35514	ENSG00000103089	FA2H
ENST00000219479	0.0397967	0.265433	0.516684	0.122073	0.471793	0.109413	ENSG00000103202	NME4
ENST00000219869	4.9674e-06	-0.359872	0.761571	0.0471654	6.97697e-11	-0.467825	ENSG00000134138	MEIS2
ENST00000220003	6.14946e-05	0.281129	0.444028	0.0830541	0.0403186	0.151544	ENSG00000103653	CSK
ENST00000220507	0.00549992	0.358918	0.763164	0.0737093	0.191635	0.184839	ENSG00000104140	RHOV
ENST00000220509	0.016154	0.249264	0.756422	0.0578274	0.00673873	0.260011	ENSG00000104142	VPS18
ENST00000220597	0.000947873	-0.257307	0.350655	-0.102068	8.23462e-19	-0.593331	ENSG00000076641	PAG1
ENST00000220763	0.0742552	-0.321889	0.821205	0.0771928	0.00101914	-0.516148	ENSG00000104324	CPQ
ENST00000220772	0.225172	-0.162388	0.599933	-0.102725	6.90522e-05	-0.427022	ENSG00000104332	SFRP1
ENST00000220809	0.0668303	0.181659	0.256797	0.136453	2.99945e-06	0.380906	ENSG00000104368	PLAT
ENST00000220931	0.0355018	0.290778	0.107631	0.260859	0.0262398	0.289345	ENSG00000104490	NCALD
ENST00000220966	0.969766	-0.00914447	0.21659	-0.244709	0.0434765	-0.312429	ENSG00000104524	PYCRL
ENST00000221086	0.006938	-0.227204	0.172998	-0.140255	0.00062529	-0.261334	ENSG00000104643	MTMR9
ENST00000221264	1.82179e-24	0.744536	7.507e-20	0.645041	3.19716e-108	1.49981	ENSG00000011422	PLAUR
ENST00000221307	0.443075	0.136853	0.289426	0.217391	0.000125429	0.501286	ENSG00000186529	CYP4F3
ENST00000221448	5.20585e-07	0.337093	0.843734	0.0276282	2.54779e-05	0.275802	ENSG00000104852	SNRNP70
ENST00000221452	0.233392	0.16205	0.0420589	0.274634	0.00566001	0.310593	ENSG00000104856	RELB
ENST00000221455	0.000605039	0.268329	0.518186	0.0802688	0.00465774	0.215137	ENSG00000104859	CLASRP
ENST00000221466	0.190745	0.221871	0.912201	0.0371818	0.0277509	0.32633	ENSG00000104870	FCGRT
ENST00000221486	0.710994	-0.0786512	0.0684194	-0.339881	0.190521	-0.22819	ENSG00000104889	RNASEH2A
ENST00000221504	5.83998e-05	0.290491	0.812158	-0.0348706	0.614113	0.0506928	ENSG00000104907	TRMT1
ENST00000221557	0.0010111	0.29731	0.797065	0.0443112	0.0397853	0.190503	ENSG00000104960	PTOV1
ENST00000221740	0.781173	-0.056747	0.596002	0.135157	0.00725115	-0.385424	ENSG00000105141	CASP14
ENST00000221855	0.00191283	0.305585	0.684945	-0.0718008	0.101413	0.171004	ENSG00000105254	TBCB
ENST00000221899	0.00787628	0.293414	0.841261	-0.0434414	0.0808484	0.197072	ENSG00000105298	CACTIN
ENST00000221980	0.0338414	0.387041	0.163204	0.312852	1.62596e-07	0.791427	ENSG00000105376	ICAM5
ENST00000222308	0.00100077	0.278886	0.851717	0.0326762	0.189357	0.12463	ENSG00000105701	FKBP8
ENST00000222345	0.116174	0.0868994	0.847651	0.0194235	8.26731e-17	0.34976	ENSG00000105738	SIPA1L3
ENST00000222374	0.00178866	0.419365	0.157439	0.241264	1.0311e-06	0.576955	ENSG00000105767	CADM4
ENST00000222399	0.019384	-0.142071	8.37448e-06	-0.226806	1.73745e-13	-0.36949	ENSG00000091136	LAMB1
ENST00000222402	0.000721702	0.430759	0.00805877	0.367638	3.55683e-15	0.844802	ENSG00000078967	UBE2D4
ENST00000222543	0.427235	0.109247	0.432074	0.123982	1.02552e-09	0.595901	ENSG00000105825	TFPI2
ENST00000222553	2.47506e-07	-0.338158	0.832033	-0.0296789	1.68575e-05	-0.272871	ENSG00000105835	NAMPT
ENST00000222567	0.0110656	-0.265425	0.575919	-0.0918393	0.000248684	-0.342047	ENSG00000105849	TWISTNB
ENST00000222573	0.120115	0.117239	6.3773e-09	0.354576	9.07718e-18	0.484349	ENSG00000105855	ITGB8
ENST00000222574	0.639085	0.0516962	0.0552612	0.186335	2.12725e-06	0.344489	ENSG00000105856	HBP1
ENST00000222584	0.0982414	-0.296258	0.338043	-0.225595	0.216756	-0.225448	ENSG00000105866	SP4
ENST00000222644	0.00960865	-0.19122	0.821904	0.0320588	4.89504e-06	-0.294348	ENSG00000105926	MPP6
ENST00000222690	0.110905	-0.151129	0.172125	-0.152901	0.000239331	-0.291871	ENSG00000105968	H2AFV
ENST00000222693	2.29055e-11	-0.32158	0.0118703	-0.138553	1.16614e-22	-0.439923	ENSG00000105971	CAV2
ENST00000222725	0.0463575	-0.262218	6.2482e-16	-0.851432	3.23705e-22	-1.05211	ENSG00000106003	LFNG
ENST00000222753	0.0794477	-0.308068	0.591943	-0.142807	0.00225186	-0.470537	ENSG00000106031	HOXA13
ENST00000222792	0.285253	-0.234717	0.506512	-0.197999	0.00427966	-0.517209	ENSG00000106069	CHN2
ENST00000222990	0.0700582	0.225822	0.653504	0.0910095	0.00389982	0.314947	ENSG00000106266	SNX8
ENST00000223095	3.67022e-34	-0.598535	2.14244e-74	-0.793801	3.59387e-206	-1.45282	ENSG00000106366	SERPINE1
ENST00000223122	4.11e-05	-0.342793	0.00686421	-0.238357	8.39227e-16	-0.598793	ENSG00000106392	C1GALT1
ENST00000223129	0.054292	-0.257659	0.993861	0.00231268	0.977239	-0.00593511	ENSG00000106399	RPA3
ENST00000223208	0.652096	-0.0786679	0.139442	-0.246496	0.0388302	-0.276304	ENSG00000106477	CEP41
ENST00000223215	0.0268516	-0.279332	0.00861048	-0.328175	6.10996e-07	-0.53661	ENSG00000106484	MEST
ENST00000223398	0.00350067	0.298144	0.30623	0.142019	7.17404e-09	0.504494	ENSG00000106665	CLIP2
ENST00000223791	0.607879	0.101151	0.852268	0.0596246	0.0491148	0.299408	ENSG00000106948	AKNA
ENST00000223836	0.0240648	0.361437	0.866341	-0.0561772	0.914332	-0.0266917	ENSG00000106992	AK1
ENST00000223864	0.0253793	-0.259162	0.165853	-0.19621	0.000545519	-0.355312	ENSG00000107020	PLGRKT
ENST00000223951	0.876794	0.0344922	0.165855	0.273194	0.0065136	0.38745	ENSG00000107105	ELAVL2
ENST00000224237	0.0700582	-0.15949	1.57151e-07	-0.378779	9.47908e-07	-0.357139	ENSG00000026025	VIM
ENST00000224337	0.638733	0.0700457	0.00257411	0.357853	1.08601e-09	0.578215	ENSG00000095585	BLNK
ENST00000224721	1.82093e-05	0.480018	0.0110856	0.314357	1.21994e-34	1.15172	ENSG00000107736	CDH23
ENST00000224950	0.153819	-0.180761	0.929091	-0.0228252	0.00231415	-0.32765	ENSG00000107960	OBFC1
ENST00000225276	0.00417224	0.190523	0.065503	0.141928	5.07988e-16	0.444699	ENSG00000070731	ST6GALNAC2
ENST00000225298	0.0406966	-0.189448	0.352765	-0.117615	0.000477165	-0.28211	ENSG00000011260	UTP18
ENST00000225396	0.0110768	-0.292177	0.758038	0.0671738	0.447273	-0.101953	ENSG00000108264	TADA2A
ENST00000225410	0.274685	-0.156081	0.0870116	-0.254318	0.0956485	-0.214274	ENSG00000108278	ZNHIT3
ENST00000225430	0.216721	-0.0950205	0.792217	-0.0330514	2.82725e-06	-0.282841	ENSG00000108298	RPL19
ENST00000225519	0.412528	0.112401	0.547619	0.106357	0.00232733	0.317447	ENSG00000197417	SHPK
ENST00000225573	0.842749	-0.0332029	0.680496	-0.086356	0.00623075	-0.30993	ENSG00000108439	PNPO
ENST00000225576	0.613638	0.0552284	0.0579995	0.182019	0.000199455	0.280766	ENSG00000175106	TVP23C
ENST00000225698	0.033764	-0.168799	4.36489e-07	-0.346537	3.32098e-09	-0.390305	ENSG00000108561	C1QBP
ENST00000225964	0.826321	-0.0284224	0.165675	-0.155918	0.000829618	-0.286244	ENSG00000108821	COL1A1
ENST00000225969	0.958916	-0.00978982	0.90491	-0.0326012	0.0141913	-0.291298	ENSG00000108826	MRPL27
ENST00000225983	0.111309	0.223666	0.446134	0.151098	0.0397158	0.263921	ENSG00000108840	HDAC5
ENST00000226105	0.0901627	0.321027	0.958645	0.021969	0.47862	0.154174	ENSG00000108961	RANGRF
ENST00000226230	0.0424362	-0.241106	0.00182663	-0.34501	7.54769e-05	-0.404885	ENSG00000109084	TMEM97
ENST00000226299	0.407334	-0.112082	0.459624	-0.126523	0.00203966	-0.325957	ENSG00000002549	LAP3
ENST00000226319	0.266417	-0.161776	0.979749	0.00789797	0.00357466	-0.349237	ENSG00000077684	JADE1
ENST00000226574	0.125567	-0.108423	0.039422	0.145199	3.07139e-07	0.282828	ENSG00000109320	NFKB1
ENST00000226796	0.0272425	-0.213623	0.604437	-0.080537	0.00210132	-0.267418	ENSG00000109534	GAR1
ENST00000227135	0.302687	-0.213544	0.232173	-0.284428	0.0698156	-0.331785	ENSG00000064199	SPA17
ENST00000227155	5.87986e-08	0.37701	0.0442908	0.163769	7.84048e-06	0.303603	ENSG00000085117	CD82
ENST00000227266	0.109052	0.102311	0.0452039	0.122791	8.85557e-12	0.340198	ENSG00000109861	CTSC
ENST00000227378	0.000106492	-0.198406	3.35632e-05	-0.191915	9.0251e-24	-0.447541	ENSG00000109971	HSPA8
ENST00000227451	0.0721198	0.17349	0.0161944	0.226442	3.15054e-15	0.580251	ENSG00000110042	DTX4
ENST00000227471	0.0403833	0.285379	0.80406	0.0643929	0.00401175	0.359523	ENSG00000110057	UNC93B1
ENST00000227507	0.751497	-0.0247728	0.57121	-0.050671	2.01204e-11	-0.331786	ENSG00000110092	CCND1
ENST00000228140	0.00183022	-0.222651	0.300698	-0.0990508	1.18245e-05	-0.282741	ENSG00000110700	RPS13
ENST00000228280	0.0921729	-0.258134	0.580422	-0.125145	0.263518	-0.177605	ENSG00000049130	KITLG
ENST00000228468	0.00283883	0.29917	0.527604	0.098696	0.00578879	0.264283	ENSG00000110881	ASIC1
ENST00000228606	0.6245	0.0863845	0.358054	-0.172292	0.0138756	-0.330531	ENSG00000111012	CYP27B1
ENST00000228843	0.57923	-0.110902	0.648537	-0.123111	0.0901243	-0.277118	ENSG00000111247	RAD51AP1
ENST00000228862	0.774086	0.0294393	0.000205275	0.271789	3.12296e-05	0.2748	ENSG00000111266	DUSP16
ENST00000228887	0.0200682	0.342186	0.18967	0.249035	2.98641e-21	1.08566	ENSG00000111291	GPRC5D
ENST00000228916	7.14645e-09	0.452206	3.64218e-07	0.394018	2.65682e-49	1.01515	ENSG00000111319	SCNN1A
ENST00000228928	0.412166	0.110815	0.32374	0.153582	5.29222e-06	0.440018	ENSG00000111331	OAS3
ENST00000229022	0.556427	-0.0592731	0.0838133	-0.160643	7.53327e-05	-0.28651	ENSG00000111424	VDR
ENST00000229030	1.725e-06	-0.686066	0.0208113	-0.3782	1.06199e-14	-1.01635	ENSG00000111432	FZD10
ENST00000229043	0.4442	-0.131906	0.851953	-0.0543093	0.0681784	-0.26492	ENSG00000111445	RFC5
ENST00000229201	0.862323	-0.026339	0.441336	-0.121484	0.00384936	-0.289595	ENSG00000111602	TIMELESS
ENST00000229239	0.356559	-0.0580152	0.288309	-0.0711863	5.97824e-11	-0.297992	ENSG00000111640	GAPDH
ENST00000229264	0.404949	0.157926	0.82517	0.0696015	0.0356081	0.325846	ENSG00000111664	GNB3
ENST00000229416	0.944978	0.0072928	0.383084	0.0859294	2.81888e-15	0.441604	ENSG00000001084	GCLC
ENST00000229583	0.0640913	-0.255057	0.0590378	-0.283889	5.07406e-08	-0.622341	ENSG00000111863	ADTRP
ENST00000229595	0.00250637	-0.376313	0.855	0.0484678	0.0101382	-0.30587	ENSG00000111875	ASF1A
ENST00000229758	0.43691	-0.151977	0.197196	-0.271998	0.0182114	-0.373037	ENSG00000112029	FBXO5
ENST00000229854	0.47286	-0.0778538	0.0229212	-0.209305	4.52497e-05	-0.325387	ENSG00000112118	MCM3
ENST00000229955	0.220567	-0.211532	0.789243	-0.0788235	0.0153775	-0.360009	ENSG00000112218	GPR63
ENST00000229971	0.000625677	-0.261213	0.824725	0.0351167	0.000886862	-0.239131	ENSG00000112234	FBXL4
ENST00000230056	0.000788036	-0.438692	0.0117303	-0.351965	0.0221643	-0.295045	ENSG00000112312	GMNN
ENST00000230173	0.000280239	-0.232814	0.469456	0.0714538	3.20191e-06	-0.27257	ENSG00000112414	GPR126
ENST00000230361	0.583349	0.118921	0.148541	0.312029	0.0342159	0.353525	ENSG00000112599	GUCA1B
ENST00000230480	0.00413606	0.282699	0.142265	0.171411	2.73659e-05	0.368909	ENSG00000112715	VEGFA
ENST00000230792	0.00293104	-0.348052	0.175589	-0.200154	0.000454869	-0.374868	ENSG00000112874	NUDT12
ENST00000230882	4.59603e-05	-0.372833	0.362305	-0.124333	2.15343e-13	-0.600253	ENSG00000112964	GHR
ENST00000230990	0.19221	0.124552	5.89684e-17	0.59061	2.081e-70	1.15147	ENSG00000113070	HBEGF
ENST00000231004	0.0349983	-0.333369	0.902339	0.041086	0.551508	-0.112421	ENSG00000113083	LOX
ENST00000231061	0.636272	-0.0507567	0.000369769	-0.267343	0.116932	-0.136371	ENSG00000113140	SPARC
ENST00000231509	0.00374918	-0.196882	0.932467	-0.0125285	2.85604e-10	-0.368255	ENSG00000113580	NR3C1
ENST00000231512	9.19684e-05	-0.281373	0.0928344	-0.146047	0.00035831	-0.24329	ENSG00000113583	C5orf15
ENST00000231524	0.0340043	-0.28216	0.946836	0.0196836	0.300778	-0.148974	ENSG00000113595	TRIM23
ENST00000231790	0.166703	-0.149035	0.17437	-0.16679	2.32056e-05	-0.36873	ENSG00000076242	MLH1
ENST00000232375	0.00120296	-0.237831	8.21926e-17	-0.500811	2.83388e-18	-0.549482	ENSG00000114268	PFKFB4
ENST00000232424	0.00802185	0.263283	0.0140138	0.253989	0.000297276	0.322143	ENSG00000114315	HES1
ENST00000232564	5.72491e-05	-0.356441	0.00214245	-0.285894	5.37349e-10	-0.494506	ENSG00000114450	GNB4
ENST00000233025	0.199581	-0.120082	0.297889	-0.117642	6.79507e-05	-0.299812	ENSG00000114902	SPCS1
ENST00000233078	0.000121326	0.20561	0.834054	0.0225506	5.13259e-08	0.263588	ENSG00000071626	DAZAP1
ENST00000233084	0.0338414	-0.137078	0.000199073	-0.216922	3.9513e-08	-0.295791	ENSG00000079785	DDX1
ENST00000233114	3.6288e-05	-0.306806	0.0397942	-0.181097	1.82866e-08	-0.379674	ENSG00000014641	MDH1
ENST00000233146	0.0136113	-0.285059	0.132798	-0.204546	0.00770184	-0.286825	ENSG00000095002	MSH2
ENST00000233330	0.991808	-0.000959404	0.00952231	-0.159151	1.29273e-06	-0.260275	ENSG00000114993	RTKN
ENST00000233336	0.0180164	-0.179688	0.0909738	-0.144027	1.12108e-07	-0.34231	ENSG00000114999	TTL
ENST00000233468	3.01075e-10	-0.508252	0.775862	-0.0506108	1.23962e-14	-0.582025	ENSG00000115128	SF3B14
ENST00000233575	0.512608	-0.077911	0.333584	-0.127781	0.00496138	-0.255272	ENSG00000115234	SNX17
ENST00000233627	0.0299648	0.252505	0.508875	-0.113259	0.400231	0.112511	ENSG00000115286	NDUFS7
ENST00000233712	0.466761	-0.0878823	0.976695	0.00702938	3.14007e-05	-0.370338	ENSG00000115363	EVA1A
ENST00000233741	7.64063e-05	-0.257516	0.892802	0.0196661	2.8157e-05	-0.253608	ENSG00000115392	FANCL
ENST00000233946	0.651357	0.0803288	0.0590173	0.292067	0.000354426	0.43159	ENSG00000115594	IL1R1
ENST00000233954	0.151082	0.288256	0.0511111	0.393526	2.51125e-09	0.933924	ENSG00000115602	IL1RL1
ENST00000233957	0.784508	-0.0543811	0.85323	-0.055307	0.0410361	0.287219	ENSG00000115604	IL18R1
ENST00000234111	0.000656096	-0.260834	0.0573843	-0.165224	5.50913e-11	-0.440524	ENSG00000115758	ODC1
ENST00000234170	0.0239767	-0.181002	0.776949	-0.0403853	0.000134241	-0.268885	ENSG00000115816	CEBPZ
ENST00000234256	0.732078	-0.0612873	0.0230013	-0.33077	0.164179	-0.199863	ENSG00000115902	SLC1A4
ENST00000234389	0.10493	-0.237737	0.00457823	-0.381962	0.693274	-0.0714615	ENSG00000116032	GRIN3B
ENST00000234626	0.0632348	-0.227198	0.107758	-0.220818	0.00333079	-0.317535	ENSG00000097046	CDC7
ENST00000234800	0.0147499	0.218752	0.501621	0.0912975	0.000675579	0.2717	ENSG00000189339	SLC35E2B
ENST00000234816	0.650218	0.0963194	0.00584255	0.472933	8.9765e-11	0.868868	ENSG00000116194	ANGPTL1
ENST00000235150	0.922663	0.0156302	0.997601	-0.000813305	0.0021142	0.300091	ENSG00000116514	RNF19B
ENST00000235307	0.000664652	-0.25167	0.262519	-0.110497	2.30541e-05	-0.286047	ENSG00000116667	C1orf21
ENST00000235332	9.65519e-05	0.423082	0.983556	0.00578342	0.00263732	0.320465	ENSG00000116691	MIIP
ENST00000235382	0.000905587	0.3503	3.2961e-07	0.489463	0.0135014	0.258969	ENSG00000116741	RGS2
ENST00000236017	2.99765e-05	0.35099	0.776379	-0.0469145	0.243475	0.117008	ENSG00000117362	APH1A
ENST00000236040	0.747712	-0.045053	0.0134104	-0.261175	0.0185392	-0.239037	ENSG00000117385	LEPRE1
ENST00000236255	1.00166e-15	0.517749	1.45954e-28	0.697988	1.96617e-83	1.12443	ENSG00000158055	GRHL3
ENST00000236918	0.0365142	0.329556	0.0445396	0.353415	0.000139951	0.515388	ENSG00000118194	TNNT2
ENST00000236925	3.59112e-05	-0.237972	0.421601	-0.0682863	1.49694e-10	-0.333613	ENSG00000118200	CAMSAP2
ENST00000236959	0.0431071	-0.167094	0.399838	-0.0961789	2.57309e-07	-0.35533	ENSG00000138363	ATIC
ENST00000237019	0.0153916	-0.341339	0.729905	-0.0858673	0.000155853	-0.472539	ENSG00000118276	B4GALT6
ENST00000237289	0.136759	0.100275	7.65321e-33	0.569332	2.35738e-32	0.584258	ENSG00000118503	TNFAIP3
ENST00000237305	0.00226393	-0.288344	0.385825	-0.116491	1.03085e-23	-0.812048	ENSG00000118515	SGK1
ENST00000237353	0.258038	0.202903	0.775817	0.0873647	0.00166743	0.454564	ENSG00000118557	PMFBP1
ENST00000237364	0.00262011	-0.251476	0.117512	-0.153859	6.14654e-06	-0.336206	ENSG00000109689	STIM2
ENST00000237500	4.37971e-05	-0.267803	0.654518	-0.0521079	1.19301e-08	-0.340152	ENSG00000118680	MYL12B
ENST00000237696	0.998124	0.000440774	0.174507	0.220141	0.00455005	0.322421	ENSG00000118849	RARRES1
ENST00000237853	1.13543e-13	-0.300872	0.524575	-0.0436249	4.53941e-38	-0.489887	ENSG00000118985	ELL2
ENST00000238018	0.0257148	0.243229	7.64469e-06	0.44878	4.62997e-15	0.674023	ENSG00000119125	GDA
ENST00000238091	0.10561	0.147037	0.934707	0.0152311	0.00082829	0.256949	ENSG00000119185	ITGB1BP1
ENST00000238667	0.059625	0.291982	0.499304	0.159048	0.681889	0.0817058	ENSG00000119686	FLVCR2
ENST00000238682	0.0916157	0.328669	0.962086	0.0210752	0.783492	0.0722021	ENSG00000119699	TGFB3
ENST00000238688	0.590574	-0.0746662	0.170962	-0.191919	0.0164037	-0.253894	ENSG00000119705	SLIRP
ENST00000238699	0.165119	-0.205464	0.0157251	-0.346279	0.000341955	-0.438958	ENSG00000119714	GPR68
ENST00000238875	0.00201922	0.251552	0.00104168	0.26626	0.00800762	0.209288	ENSG00000119862	LGALSL
ENST00000238994	0.547592	-0.116535	0.910808	0.0386791	3.61844e-05	-0.57929	ENSG00000119938	PPP1R3C
ENST00000239007	0.00646022	-0.268596	0.713474	0.0674133	0.473267	-0.0847395	ENSG00000119950	MXI1
ENST00000239026	0.0813898	-0.204417	0.140738	-0.193937	0.018468	-0.250583	ENSG00000119969	HELLS
ENST00000239117	0.351781	0.158501	0.944388	-0.0234573	0.00279077	0.397846	ENSG00000120049	KCNIP2
ENST00000239223	4.7203e-05	0.330033	0.000479486	0.287632	3.83538e-07	0.377703	ENSG00000120129	DUSP1
ENST00000239367	0.000310251	0.168911	1.51005e-05	0.189849	1.55858e-29	0.443385	ENSG00000120256	LRP11
ENST00000239906	0.0109236	0.225144	0.77978	0.0452325	0.000438768	0.277353	ENSG00000120709	FAM53C
ENST00000239938	0.698727	0.0503924	0.00236385	0.293298	0.949962	-0.00989275	ENSG00000120738	EGR1
ENST00000239940	0.016764	-0.1809	0.0767108	-0.153954	3.71846e-08	-0.353147	ENSG00000070087	PFN2
ENST00000240055	0.0377287	-0.28009	0.122731	-0.240962	0.0170901	-0.297963	ENSG00000120837	NFYB
ENST00000240093	0.00213995	-0.293575	0.660391	0.0713358	0.12506	-0.154043	ENSG00000104290	FZD3
ENST00000240100	0.000128287	-0.206825	8.61944e-07	-0.239503	5.47312e-67	-0.813273	ENSG00000120875	DUSP4
ENST00000240101	0.00116434	-0.286387	0.0104777	-0.230628	5.0191e-29	-0.84722	ENSG00000120875	DUSP4
ENST00000240139	0.000166335	-0.267218	0.959523	-0.00875644	1.63612e-05	-0.282093	ENSG00000120910	PPP3CC
ENST00000240316	0.404788	-0.106657	0.916237	0.0256702	0.00786546	-0.271349	ENSG00000121058	COIL
ENST00000240364	0.0529113	0.300749	0.191097	0.250955	0.00354145	0.400522	ENSG00000121104	FAM117A
ENST00000240487	0.00562922	-0.239874	0.290171	-0.122278	4.65026e-22	-0.705446	ENSG00000121210	KIAA0922
ENST00000240488	0.597348	-0.0977422	0.687225	-0.102681	0.0746999	-0.264734	ENSG00000121211	MND1
ENST00000240587	0.621051	-0.0931621	0.17222	-0.250753	0.0337348	-0.309213	ENSG00000121297	TSHZ3
ENST00000240618	0.0825826	-0.234568	0.0165648	-0.324896	0.0918289	-0.218834	ENSG00000213809	KLRK1
ENST00000241051	0.0255873	-0.322827	0.507102	-0.14571	1.25431e-07	-0.651044	ENSG00000121690	DEPDC7
ENST00000241124	0.00102248	-0.209889	0.0612575	-0.131119	4.38575e-27	-0.584175	ENSG00000121742	GJB6
ENST00000241261	9.04496e-05	-0.533996	0.870052	-0.0508184	7.98249e-05	-0.502854	ENSG00000121858	TNFSF10
ENST00000241312	0.222218	-0.209086	0.668298	-0.113147	0.00465066	-0.40781	ENSG00000121904	CSMD2
ENST00000241391	0.00722771	-0.229122	0.990222	-0.00249542	0.000248237	-0.281836	ENSG00000121964	GTDC1
ENST00000241436	1.84792e-05	-0.34935	0.158095	-0.150107	2.14005e-11	-0.493186	ENSG00000122008	POLK
ENST00000242057	0.00251772	-0.253815	0.935456	0.014995	0.0171975	-0.195129	ENSG00000106546	AHR
ENST00000242108	0.767379	-0.0605335	0.518733	0.151094	0.05895	0.28245	ENSG00000122547	EEPD1
ENST00000242159	0.355842	-0.204064	0.92516	-0.0396513	0.0790637	-0.339647	ENSG00000122592	HOXA7
ENST00000242365	0.249417	-0.144747	0.234316	-0.170006	0.00029076	-0.365248	ENSG00000122778	KIAA1549
ENST00000242576	0.527703	-0.101745	0.396553	-0.161591	0.0235611	-0.287992	ENSG00000076248	UNG
ENST00000242577	0.179844	-0.103688	0.319416	-0.0950079	2.01111e-11	-0.398114	ENSG00000088986	DYNLL1
ENST00000242591	0.00337973	-0.338976	0.027428	-0.279962	0.0504622	-0.225285	ENSG00000122970	IFT81
ENST00000242872	0.0641418	-0.258854	0.114639	-0.244078	0.00960303	-0.327591	ENSG00000123219	CENPK
ENST00000243077	1.44565e-05	0.295364	0.226776	0.110329	5.29851e-17	0.50265	ENSG00000123384	LRP1
ENST00000243186	0.00286187	-0.514435	0.0988144	-0.349218	0.00494487	-0.460324	ENSG00000188672	RHCE
ENST00000243222	0.111172	-0.329336	0.924167	0.0412287	0.0183836	-0.440011	ENSG00000123500	COL10A1
ENST00000243286	0.598952	-0.104751	0.781613	-0.0850197	0.00911224	-0.392039	ENSG00000196507	TCEAL3
ENST00000243498	0.0493124	-0.224406	0.0223772	-0.2654	0.00049825	-0.346151	ENSG00000123737	EXOSC9
ENST00000243662	0.477866	0.0651178	0.00021724	0.255622	1.55429e-19	0.549884	ENSG00000123892	RAB38
ENST00000243706	0.105743	-0.191535	0.160071	-0.191487	0.00725477	-0.279152	ENSG00000214367	HAUS3
ENST00000243967	0.0153245	0.231333	0.484916	0.0996928	6.67695e-08	0.430394	ENSG00000124143	ARHGAP40
ENST00000243997	0.0240523	-0.25426	0.377822	-0.13842	0.00205537	-0.314341	ENSG00000124172	ATP5E
ENST00000244047	0.294788	0.179382	0.0976156	0.302007	0.00612518	0.378641	ENSG00000124215	CDH26
ENST00000244070	0.0130342	-0.279897	0.679835	-0.0809985	0.0176185	-0.252662	ENSG00000124224	PPP4R1L
ENST00000244137	0.0783408	0.162296	0.411093	0.105079	0.00161924	0.250208	ENSG00000124299	PEPD
ENST00000244230	0.0709637	-0.177986	0.485444	-0.0975025	0.0021142	-0.264898	ENSG00000124383	MPHOSPH10
ENST00000244289	0.061694	0.228537	0.644099	0.0945286	4.10121e-08	0.534596	ENSG00000079435	LIPE
ENST00000244333	4.37111e-05	0.397293	0.023102	0.235935	0.00012972	0.357433	ENSG00000124466	LYPD3
ENST00000244364	1.33639e-15	-0.310635	9.23337e-07	-0.184902	1.08127e-45	-0.519779	ENSG00000151914	DST
ENST00000244745	0.312658	0.0887219	0.836822	0.0305209	9.52473e-06	0.294226	ENSG00000124766	SOX4
ENST00000244869	0.489584	-0.0647089	0.125131	0.133902	6.94787e-29	0.671064	ENSG00000124882	EREG
ENST00000245105	1.24256e-07	0.280596	0.34674	0.0754532	3.65289e-06	0.237111	ENSG00000125089	SH3TC1
ENST00000245157	0.0426203	-0.225552	0.47749	-0.115509	0.00115937	-0.318803	ENSG00000125124	BBS2
ENST00000245185	7.06805e-07	-0.325212	1.29969e-08	-0.33924	1.93937e-13	-0.442329	ENSG00000125148	MT2A
ENST00000245222	0.241638	0.186592	0.862964	-0.0498974	0.0576433	0.267255	ENSG00000063176	SPHK2
ENST00000245414	0.62421	0.106697	0.0487652	0.37667	5.23754e-05	0.596836	ENSG00000125347	IRF1
ENST00000245479	0.00947854	0.261303	0.361074	0.130539	4.01217e-07	0.433678	ENSG00000125398	SOX9
ENST00000245541	0.0125737	0.190173	0.46375	0.0818591	0.000181608	0.251533	ENSG00000125447	GGA3
ENST00000245618	1.0557e-16	0.599565	1.0101e-10	0.447443	6.95882e-38	0.875824	ENSG00000131037	EPS8L1
ENST00000245787	0.590353	0.0555432	0.0249838	0.193473	1.22898e-08	0.383299	ENSG00000125629	INSIG2
ENST00000245907	0.136584	0.223023	0.202046	0.224515	1.44137e-10	0.725665	ENSG00000125730	C3
ENST00000246024	0.39259	-0.115714	0.00179657	-0.344838	0.00244395	-0.32294	ENSG00000125827	TMX4
ENST00000246043	3.14923e-06	0.237342	0.430779	0.0603519	4.05822e-16	0.371177	ENSG00000125844	RRBP1
ENST00000246069	4.57115e-08	-0.277855	0.904646	-0.0145599	4.24211e-17	-0.392163	ENSG00000125868	DSTN
ENST00000246071	0.0239853	-0.22738	0.00064341	-0.331246	2.00784e-06	-0.409448	ENSG00000125870	SNRPB2
ENST00000246117	4.6922e-08	0.293858	0.974716	0.0043572	3.58166e-05	0.219226	ENSG00000125912	NCLN
ENST00000246166	0.139294	0.154375	0.234563	0.150687	9.18311e-05	0.329948	ENSG00000257365	FNTB
ENST00000246229	0.0504735	0.182212	0.183124	0.150025	9.93833e-08	0.400792	ENSG00000126003	PLAGL2
ENST00000246337	0.921192	-0.0149496	0.832487	-0.0428962	0.00390341	-0.275511	ENSG00000126088	UROD
ENST00000246635	0.000602811	0.413111	0.000250687	0.410293	1.71839e-13	0.772241	ENSG00000171401	KRT13
ENST00000246672	0.0136418	0.441588	0.0438793	0.408854	0.466811	0.157799	ENSG00000126368	NR1D1
ENST00000246784	0.0352891	0.316307	0.8646	-0.0509142	0.0495083	0.284704	ENSG00000126453	BCL2L12
ENST00000246785	0.0352833	0.281114	0.552939	-0.119449	0.0949273	0.22204	ENSG00000126453	BCL2L12
ENST00000246794	0.0608938	0.304338	0.891171	0.0461797	0.000660709	0.474066	ENSG00000126460	PRRG2
ENST00000246841	0.446686	0.12756	0.050289	0.305067	0.132233	0.217597	ENSG00000126500	FLRT1
ENST00000246868	0.248765	-0.11335	0.996873	-0.000818377	0.00113658	-0.260167	ENSG00000126524	SBDS
ENST00000247087	0.0075792	0.209326	0.00466888	0.213143	4.70243e-07	0.341964	ENSG00000126705	AHDC1
ENST00000247191	0.0297144	-0.277604	0.000215246	-0.449737	0.0710937	-0.224733	ENSG00000126787	DLGAP5
ENST00000247194	0.0238231	-0.235911	0.877308	0.0330261	7.27334e-05	-0.360812	ENSG00000126790	L3HYPDH
ENST00000247226	0.000577613	0.193685	0.34066	0.0738615	2.02384e-12	0.341585	ENSG00000126822	PLEKHG3
ENST00000247291	0.00823487	0.334169	0.303201	0.179676	0.135055	0.199393	ENSG00000126878	AIF1L
ENST00000247655	0.00186846	-0.232433	0.154657	-0.136949	3.82853e-07	-0.335607	ENSG00000127184	COX7C
ENST00000247833	0.194461	0.175061	0.00383319	0.357605	3.24811e-14	0.742583	ENSG00000127328	RAB3IP
ENST00000247986	0.698888	0.094562	0.0480867	0.415701	0.879407	-0.0431204	ENSG00000117245	KIF17
ENST00000248041	0.475318	0.114906	0.946969	0.0201861	3.98063e-07	0.560354	ENSG00000171903	CYP4F11
ENST00000248054	3.52368e-08	0.308202	0.0135202	0.153352	1.78957e-19	0.457504	ENSG00000127511	SIN3B
ENST00000248070	0.0555252	0.151009	0.300344	0.102273	1.28565e-06	0.313279	ENSG00000127527	EPS15L1
ENST00000248089	0.0357009	0.387552	0.789457	-0.091606	0.0481511	0.352447	ENSG00000103145	HCFC1R1
ENST00000248104	0.443509	0.123356	0.957065	-0.0165956	0.0369238	0.272181	ENSG00000059145	UNKL
ENST00000248142	0.0252931	0.316335	0.666757	0.102807	0.899485	-0.0275063	ENSG00000127580	WDR24
ENST00000248211	0.0240927	-0.236	0.584705	-0.0904864	0.000431739	-0.325623	ENSG00000256223	ZNF10
ENST00000248244	0.00495688	0.278177	0.357201	0.127583	1.46146e-06	0.411981	ENSG00000127666	TICAM1
ENST00000248248	0.537807	0.0699234	0.0576859	0.189185	0.00161924	0.259973	ENSG00000103111	MON1B
ENST00000248420	0.00787628	0.293414	0.841261	-0.0434414	0.0808484	0.197072	ENSG00000105298	CACTIN
ENST00000248437	0.0542394	-0.109253	4.68479e-07	-0.237122	3.45191e-39	-0.585114	ENSG00000127824	TUBA4A
ENST00000248444	0.0218425	-0.382187	0.805898	-0.0785769	0.0774435	-0.291409	ENSG00000127831	VIL1
ENST00000248450	0.000320969	0.293173	0.174873	0.141882	0.0720493	0.156487	ENSG00000127837	AAMP
ENST00000248451	0.0531956	0.302171	0.0372617	0.352151	3.17227e-06	0.596653	ENSG00000127838	PNKD
ENST00000248550	0.0042385	-0.280078	0.0406499	-0.218944	3.40581e-05	-0.362855	ENSG00000006576	PHTF2
ENST00000248594	0.363517	-0.0755104	1.1584e-05	0.268349	1.05343e-09	0.363866	ENSG00000127947	PTPN12
ENST00000248600	0.849547	0.0254347	0.259697	0.143153	0.00376414	0.252024	ENSG00000127952	STYXL1
ENST00000248673	0.00327471	0.246498	6.07903e-05	0.305377	1.97903e-07	0.377444	ENSG00000128016	ZFP36
ENST00000248923	0.265999	0.173083	0.946033	0.0215965	0.0181705	0.308029	ENSG00000100031	GGT1
ENST00000249005	0.00163389	0.469995	0.666189	0.112696	0.000519613	0.480131	ENSG00000128274	A4GALT
ENST00000249014	9.91958e-05	0.358606	0.698113	0.0651311	1.48939e-14	0.614131	ENSG00000128283	CDC42EP1
ENST00000249066	9.81529e-05	0.297956	2.2199e-05	0.315355	3.33768e-22	0.632341	ENSG00000128335	APOL2
ENST00000249363	0.519021	0.127725	0.0686185	0.337735	0.00313156	0.434372	ENSG00000128594	LRRC4
ENST00000249375	0.361211	0.196098	0.744761	0.109844	0.0393224	0.371465	ENSG00000128604	IRF5
ENST00000249601	0.768512	-0.0409263	0.0381077	-0.231763	3.80716e-07	-0.460909	ENSG00000128805	ARHGAP22
ENST00000249883	2.66487e-07	0.319499	4.32376e-05	0.253038	1.05478e-06	0.289592	ENSG00000114019	AMOTL2
ENST00000250101	0.00915345	-0.228183	0.000243555	-0.301108	3.90147e-06	-0.353157	ENSG00000129235	TXNDC17
ENST00000250160	0.722508	0.0845987	0.0143607	0.473348	1.03685e-05	0.681099	ENSG00000104415	WISP1
ENST00000250173	0.00686213	-0.406413	0.41044	-0.179954	4.90497e-05	-0.544386	ENSG00000129295	LRRC6
ENST00000250237	0.0160994	0.262309	0.697876	0.0730144	0.977174	0.00513982	ENSG00000213339	QTRT1
ENST00000250351	0.0256731	0.319129	0.048218	0.304899	0.983813	-0.00476436	ENSG00000186474	KLK12
ENST00000250352	0.0231431	0.319454	0.0428723	0.305443	0.868918	-0.03465	ENSG00000186474	KLK12
ENST00000250373	0.0231442	0.365023	0.903702	-0.0435506	0.501386	0.13115	ENSG00000100968	NFATC4
ENST00000250405	2.90776e-05	0.287761	0.601051	0.0613158	1.46349e-07	0.331219	ENSG00000129473	BCL2L2
ENST00000250448	0.642663	0.0847084	0.0880459	0.275849	8.3768e-13	0.805025	ENSG00000129514	FOXA1
ENST00000250457	0.0138822	-0.264431	0.00509032	0.308875	6.10327e-15	-0.702325	ENSG00000129521	EGLN3
ENST00000250894	1.76282e-06	0.288336	0.236407	0.0959936	1.65316e-09	0.336105	ENSG00000138834	MAPK8IP3
ENST00000250896	3.62046e-07	0.335146	3.0558e-05	0.264123	5.16348e-10	0.380833	ENSG00000099875	MKNK2
ENST00000250974	0.00338768	0.282081	0.742789	0.0552946	0.00456943	0.2588	ENSG00000129968	ABHD17A
ENST00000251038	0.00715745	-0.190873	0.480618	-0.0752562	2.99976e-08	-0.337893	ENSG00000100722	ZC3H14
ENST00000251074	0.161142	-0.170285	0.605241	-0.0957721	0.00870942	-0.275298	ENSG00000075188	NUP37
ENST00000251091	0.0763497	0.125324	1.26459e-06	0.277745	1.5503e-08	0.323077	ENSG00000020577	SAMD4A
ENST00000251157	0.000778587	-0.253461	0.0576579	-0.159971	0.000125787	-0.26733	ENSG00000116641	DOCK7
ENST00000251166	0.00474647	0.225456	0.990903	0.00205228	9.61047e-05	0.277783	ENSG00000262246	CORO7
ENST00000251181	0.0728969	0.284492	0.591205	0.128398	0.528049	0.118405	ENSG00000099814	CEP170B
ENST00000251195	0.712052	-0.0550004	0.0186326	-0.281116	0.012112	-0.272219	ENSG00000092853	CLSPN
ENST00000251241	0.00635584	-0.334289	0.357161	-0.162435	0.000707245	-0.377953	ENSG00000108406	DHX40
ENST00000251250	0.0123667	-0.280066	0.0905677	-0.221036	0.000859839	-0.336431	ENSG00000104047	DTWD1
ENST00000251268	0.0145167	0.221998	0.964907	0.00902136	0.000206209	0.297988	ENSG00000105429	MEGF8
ENST00000251312	0.0104218	0.33359	0.480067	0.136337	5.05723e-06	0.512789	ENSG00000108272	DHRS11
ENST00000251496	6.30758e-05	-0.423017	0.00342041	-0.32452	6.87707e-07	-0.481883	ENSG00000109805	NCAPG
ENST00000251546	0.0221533	0.331164	0.930989	0.0271111	0.238299	0.185439	ENSG00000132879	FBXO44
ENST00000251547	0.0109653	0.346249	0.855936	0.0499294	0.10144	0.229806	ENSG00000132879	FBXO44
ENST00000251636	0.118332	-0.128494	0.521141	-0.0751163	0.000130657	-0.261584	ENSG00000067248	DHX29
ENST00000251691	0.731193	0.0755483	0.00385469	0.487185	0.0144164	0.380642	ENSG00000112379	KIAA1244
ENST00000251808	0.892506	0.0111225	0.00142765	0.16913	9.8639e-09	0.273774	ENSG00000083307	GRHL2
ENST00000251810	0.110184	-0.18608	0.221848	-0.178034	1.58041e-06	-0.457048	ENSG00000048392	RRM2B
ENST00000251973	4.14513e-07	0.273982	0.662409	-0.0427295	1.62824e-25	0.498624	ENSG00000100065	CARD10
ENST00000252029	0.000875634	0.337094	0.19002	0.172589	1.11273e-10	0.561586	ENSG00000025708	TYMP
ENST00000252244	0.455814	-0.16255	0.623691	-0.143647	0.000710916	-0.560001	ENSG00000167768	KRT1
ENST00000252245	0.0291622	0.445174	0.063699	0.423409	5.81159e-05	0.715674	ENSG00000170454	KRT75
ENST00000252250	0.695752	-0.0578662	0.826655	-0.0481175	5.47139e-06	-0.45463	ENSG00000170465	KRT6C
ENST00000252444	3.37504e-05	0.193673	0.599144	0.0402072	3.83686e-10	0.264181	ENSG00000130164	LDLR
ENST00000252455	1.2865e-10	0.352719	0.536052	-0.0574842	0.000519215	0.197363	ENSG00000130175	PRKCSH
ENST00000252483	6.52424e-12	0.433977	0.000235628	0.246644	4.98459e-36	0.721491	ENSG00000130202	PVRL2
ENST00000252485	9.60345e-15	0.478679	0.000650372	0.23097	1.01998e-39	0.750019	ENSG00000130202	PVRL2
ENST00000252512	0.0158787	-0.160565	0.877817	0.0214377	9.29576e-06	-0.255759	ENSG00000130227	XPO7
ENST00000252576	0.00353111	0.314256	0.355657	-0.141045	0.341244	0.120615	ENSG00000186010	NDUFA13
ENST00000252595	0.0408685	0.216149	0.925376	-0.0218533	6.42977e-08	0.463895	ENSG00000130304	SLC27A1
ENST00000252602	0.0721681	-0.318776	0.80854	-0.0808608	0.114478	-0.274197	ENSG00000130312	MRPL34
ENST00000252674	1.12058e-05	0.367993	0.0713572	0.180274	2.40201e-07	0.398746	ENSG00000130382	MLLT1
ENST00000252699	1.25233e-12	0.270245	0.00172363	0.126337	1.07296e-15	0.291537	ENSG00000130402	ACTN4
ENST00000252744	3.90573e-05	-0.27104	0.936683	0.0119152	0.000542806	-0.221079	ENSG00000130449	ZSWIM6
ENST00000252785	0.205636	0.188605	0.796009	-0.0669024	0.0118399	0.317129	ENSG00000130489	SCO2
ENST00000252818	0.109066	0.237834	0.292394	0.196303	0.0513543	0.268333	ENSG00000130522	JUND
ENST00000252826	3.65045e-06	0.275078	0.194361	0.103637	1.34101e-15	0.422172	ENSG00000130529	TRPM4
ENST00000252891	0.164264	0.197127	0.651021	0.0988921	0.00407964	0.342314	ENSG00000105245	NUMBL
ENST00000252984	0.0136423	0.361251	0.739503	0.0870995	0.127414	0.232501	ENSG00000239382	ALKBH6
ENST00000252999	3.17254e-06	0.267424	0.74453	0.0346693	6.08889e-06	0.248223	ENSG00000130702	LAMA5
ENST00000253083	0.00183285	0.226646	0.191741	0.118858	8.09327e-05	0.260146	ENSG00000130787	HIP1R
ENST00000253115	0.0296248	0.24581	0.119089	0.208388	2.4552e-07	0.480907	ENSG00000130818	ZNF426
ENST00000253122	5.18065e-05	0.267281	0.340582	0.0885631	0.0104425	0.172073	ENSG00000130821	SLC6A8
ENST00000253247	0.0362715	-0.175665	0.0503283	-0.178648	1.20957e-05	-0.312772	ENSG00000130935	NOL11
ENST00000253270	0.149737	0.150623	0.736129	-0.0583767	0.00015635	0.318849	ENSG00000130958	SLC35D2
ENST00000253475	0.00095597	0.269756	0.618058	0.0683062	0.334291	0.0940009	ENSG00000131165	CHMP1A
ENST00000253692	0.00106136	-0.205227	0.771703	0.0339665	2.11963e-06	-0.267489	ENSG00000131374	TBC1D5
ENST00000253789	0.61954	-0.0889114	0.00809785	-0.372758	0.843005	-0.0405837	ENSG00000131470	PSMC3IP
ENST00000253799	0.497564	0.128117	0.461742	0.171834	0.00806044	0.379459	ENSG00000131480	AOC2
ENST00000254043	1.56208e-10	0.520158	7.35765e-08	0.435123	1.74382e-82	1.36568	ENSG00000171346	KRT15
ENST00000254051	0.883231	0.0102365	0.221459	-0.0704235	1.77154e-12	-0.285793	ENSG00000131746	TNS4
ENST00000254101	0.00977571	-0.204828	0.0021449	-0.238239	2.08682e-12	-0.468925	ENSG00000131791	PRKAB2
ENST00000254109	0.226663	0.181756	0.985192	0.0059276	0.000192424	0.438613	ENSG00000131797	CLUHP3
ENST00000254235	0.00064356	0.24186	0.846216	0.0281596	2.82152e-05	0.270078	ENSG00000121281	ADCY7
ENST00000254260	8.25716e-06	0.422181	0.000911626	0.332431	2.40314e-23	0.815226	ENSG00000131941	RHPN2
ENST00000254299	0.39172	0.164348	0.189116	0.26826	0.00275226	0.444423	ENSG00000131979	GCH1
ENST00000254322	0.000718038	0.243919	0.410924	0.0851581	5.1476e-06	0.298151	ENSG00000132002	DNAJB1
ENST00000254323	0.00272503	0.247566	5.56392e-06	0.350311	7.71754e-30	0.747399	ENSG00000132003	ZSWIM4
ENST00000254488	0.157662	0.105254	0.0171046	0.166326	1.23585e-05	0.259613	ENSG00000132164	SLC6A11
ENST00000254579	0.0201863	0.20145	0.574923	0.0762042	4.93553e-10	0.439739	ENSG00000179532	DNHD1
ENST00000254644	0.252559	-0.1429	0.262094	-0.163327	0.00100216	-0.333403	ENSG00000132313	MRPL35
ENST00000254675	0.146372	-0.0947773	0.00133865	-0.183511	1.70557e-07	-0.270722	ENSG00000132341	RAN
ENST00000254759	0.719987	-0.07394	0.424955	-0.186732	0.0625926	-0.294091	ENSG00000132423	COQ3
ENST00000254799	0.00241026	-0.191632	0.288583	-0.0910814	3.53726e-06	-0.259869	ENSG00000132463	GRSF1
ENST00000254940	0.879045	0.0209462	0.00147023	-0.291518	0.305713	-0.110915	ENSG00000132603	NIP7
ENST00000254941	0.930349	0.0130342	0.00227825	-0.293184	0.223797	-0.132262	ENSG00000132603	NIP7
ENST00000254958	6.55547e-19	-0.423247	2.52828e-27	-0.462656	3.66359e-146	-1.17936	ENSG00000101384	JAG1
ENST00000254977	0.0129569	-0.182875	0.825926	0.0317204	2.49499e-07	-0.324899	ENSG00000132640	BTBD3
ENST00000255078	2.81186e-05	0.365055	0.870671	-0.0310712	0.00221811	0.264213	ENSG00000132740	IGHMBP2
ENST00000255476	0.102088	-0.312044	0.194414	-0.293511	0.0612464	-0.336399	ENSG00000133111	RFXAP
ENST00000255486	0.0116821	-0.225813	0.00367117	-0.268902	0.336383	-0.0969138	ENSG00000133121	STARD13
ENST00000255499	3.88747e-05	-0.520165	0.516304	-0.132176	4.56267e-06	-0.538021	ENSG00000133135	RNF128
ENST00000255613	0.0321092	0.350074	0.843734	-0.0637997	0.0010275	0.474714	ENSG00000133247	SUV420H2
ENST00000255674	3.93684e-05	-0.279968	0.601217	-0.0595554	1.25745e-06	-0.304647	ENSG00000176225	RTTN
ENST00000255681	0.00514899	0.201916	0.000129132	0.254686	1.59518e-07	0.325657	ENSG00000133315	MACROD1
ENST00000255784	0.24701	0.177067	0.918646	0.0302192	0.0393199	0.272617	ENSG00000100147	CCDC134
ENST00000256062	0.812936	0.0345788	0.0043245	0.306674	0.0837244	0.184048	ENSG00000133687	TMTC1
ENST00000256084	0.616598	-0.0927378	0.595635	0.119391	0.0769107	-0.262761	ENSG00000133710	SPINK5
ENST00000256108	0.0175234	-0.289817	0.000160733	-0.424922	2.40427e-05	-0.449964	ENSG00000133731	IMPA1
ENST00000256186	0.192079	-0.119231	0.000266773	-0.285056	0.174933	-0.118879	ENSG00000133808	MICALCL
ENST00000256194	3.12633e-06	-0.219011	1.13994e-09	-0.257138	7.16231e-36	-0.519959	ENSG00000133816	MICAL2
ENST00000256343	0.25403	0.18183	0.522579	0.136973	1.28892e-05	0.530441	ENSG00000133962	CATSPERB
ENST00000256367	0.0498821	0.222632	0.0034583	0.314266	1.14065e-08	0.520143	ENSG00000133985	TTC9
ENST00000256383	0.000515959	-0.230283	0.0124121	-0.175547	8.72133e-07	-0.294399	ENSG00000134001	EIF2S1
ENST00000256433	0.00739512	-0.279569	0.385681	-0.131447	0.00447008	-0.276411	ENSG00000134049	IER3IP1
ENST00000256442	0.297034	-0.124557	2.97378e-06	-0.433698	0.00904032	-0.258261	ENSG00000134057	CCNB1
ENST00000256443	0.69603	0.0444674	0.0934961	0.16905	4.76768e-06	0.338901	ENSG00000134058	CDK7
ENST00000256458	0.0761456	-0.211915	0.00115821	0.355467	0.490136	0.0931479	ENSG00000134070	IRAK2
ENST00000256495	0.0141551	0.169864	0.176891	0.11121	7.8103e-08	0.314508	ENSG00000134107	BHLHE40
ENST00000256538	0.001154	-0.325816	0.553513	-0.0986186	0.0120179	-0.245326	ENSG00000134146	DPH6
ENST00000256594	0.553924	-0.0972408	0.0125593	-0.356794	9.12757e-06	-0.52296	ENSG00000134202	GSTM3
ENST00000256637	0.10738	0.148086	0.00320625	0.259216	0.0549659	0.164053	ENSG00000134243	SORT1
ENST00000256640	0.0115674	0.30601	0.0145525	0.308089	3.43056e-14	0.736595	ENSG00000134245	WNT2B
ENST00000256644	0.605356	-0.0710919	0.299058	0.156192	0.0131501	-0.257248	ENSG00000134248	LAMTOR5
ENST00000256658	0.978012	-0.00581311	0.8984	-0.0368147	0.000666166	-0.421774	ENSG00000134262	AP4B1
ENST00000256692	0.0459793	-0.328084	0.921438	-0.0352881	0.121806	-0.252983	ENSG00000134297	PLEKHA8P1
ENST00000256720	0.594334	-0.047444	0.286505	-0.0975827	2.12136e-06	0.282292	ENSG00000134324	LPIN1
ENST00000256733	0.910171	-0.0309355	0.400476	-0.235166	0.0822695	-0.332369	ENSG00000134339	SAA2
ENST00000256737	0.653882	-0.0915317	0.97461	-0.012683	0.0747511	-0.286706	ENSG00000134343	ANO3
ENST00000256759	7.77814e-05	0.375816	0.00406376	0.272326	4.38808e-06	0.407791	ENSG00000134363	FST
ENST00000256830	0.517171	0.0627505	0.0062139	0.209979	2.44152e-07	0.347996	ENSG00000049759	NEDD4L
ENST00000256832	0.696782	0.0377932	0.011965	0.185405	1.55017e-07	0.331192	ENSG00000049759	NEDD4L
ENST00000256935	0.0227171	-0.288661	0.00712089	-0.347004	0.0424106	-0.247114	ENSG00000134516	DOCK2
ENST00000256951	2.04173e-06	0.516307	3.8607e-09	0.568102	5.03097e-29	1.08026	ENSG00000134531	EMP1
ENST00000257100	0.0148516	0.266355	0.0117335	0.273521	7.3397e-28	0.934425	ENSG00000134668	SPOCD1
ENST00000257189	0.0133515	0.159366	6.6304e-05	0.220949	2.83475e-06	0.262023	ENSG00000134757	DSG3
ENST00000257190	0.0375316	-0.24095	0.827208	-0.0487675	0.000817005	-0.341776	ENSG00000134758	RNF138
ENST00000257192	0.608	-0.0607138	0.0328343	-0.216296	3.97934e-08	-0.442851	ENSG00000134760	DSG1
ENST00000257197	0.0266204	-0.376809	0.248834	-0.249525	0.000760766	-0.512486	ENSG00000134765	DSC1
ENST00000257198	0.0266204	-0.376809	0.248834	-0.249525	0.000760766	-0.512486	ENSG00000134765	DSC1
ENST00000257209	1.73947e-09	-0.360814	2.86586e-15	-0.430814	7.75396e-15	-0.435978	ENSG00000134775	FHOD3
ENST00000257262	0.668466	0.064527	0.00777635	-0.317762	0.240924	-0.150585	ENSG00000134825	TMEM258
ENST00000257264	0.220026	-0.253602	0.369335	-0.240374	0.00508977	-0.48926	ENSG00000134827	TCN1
ENST00000257287	0.0067288	-0.284769	0.0861542	-0.207851	5.81818e-06	-0.41907	ENSG00000174799	CEP135
ENST00000257347	0.0852404	0.123186	0.329093	0.0879602	2.58765e-08	0.315964	ENSG00000134905	CARS2
ENST00000257430	0.00178193	-0.234979	0.290042	-0.106669	5.13003e-06	-0.306653	ENSG00000134982	APC
ENST00000257435	0.00135703	-0.496885	0.0744013	-0.333506	9.66484e-07	-0.681053	ENSG00000134986	NREP
ENST00000257504	0.488016	0.0927891	0.573628	0.0983158	0.0019828	0.30817	ENSG00000135052	GOLM1
ENST00000257536	0.579791	0.093271	0.918989	0.0294606	0.00309552	0.358778	ENSG00000135083	CCNJL
ENST00000257626	0.751719	0.0389488	0.000461558	0.314902	4.01859e-12	0.516536	ENSG00000186088	GSAP
ENST00000257694	0.59828	-0.0662791	0.825801	0.0437046	0.000486926	0.305046	ENSG00000135241	PNPLA8
ENST00000257724	0.000778428	-0.277028	0.787974	0.0439228	1.36552e-05	-0.324848	ENSG00000135272	MDFIC
ENST00000257749	0.956279	-0.00948953	0.101849	0.22559	5.22289e-05	0.394872	ENSG00000112182	BACH2
ENST00000257766	0.0433934	-0.265669	0.880099	0.0407793	0.229989	-0.164591	ENSG00000135315	KIAA1009
ENST00000257770	0.0600812	-0.143883	0.0142169	-0.176096	0.000138749	-0.250351	ENSG00000135318	NT5E
ENST00000257776	0.63517	-0.115677	0.885368	-0.0594271	0.0182807	-0.434854	ENSG00000135324	MRAP2
ENST00000257831	0.000398034	0.179936	2.94266e-11	0.290759	7.2751e-44	0.585483	ENSG00000135373	EHF
ENST00000257894	0.137585	0.236868	0.301314	0.206863	0.00966652	0.356436	ENSG00000135436	FAM186B
ENST00000257935	0.465853	0.146805	0.651199	-0.126293	2.75062e-05	0.601093	ENSG00000135477	KRT121P
ENST00000258014	0.0608102	0.320431	0.000899241	0.537786	6.26227e-11	0.873234	ENSG00000135549	PKIB
ENST00000258062	0.85935	0.0168459	0.00320929	0.191677	5.04323e-06	0.262744	ENSG00000135597	REPS1
ENST00000258148	0.716779	0.0363127	1.38824e-06	0.325003	1.76197e-08	0.359312	ENSG00000135679	MDM2
ENST00000258149	0.6759	-0.0320555	1.13788e-07	0.268551	1.43785e-05	0.221893	ENSG00000135679	MDM2
ENST00000258187	0.0737831	0.266314	0.905562	-0.0380859	0.0105745	0.340559	ENSG00000103034	NDRG4
ENST00000258201	0.110546	-0.168034	9.14217e-09	-0.474688	9.60926e-12	-0.57166	ENSG00000135723	FHOD1
ENST00000258349	0.928673	0.00987625	0.0844476	0.144202	1.92177e-05	0.271188	ENSG00000135870	RC3H1
ENST00000258381	0.00218105	-0.389906	0.0104268	-0.347031	4.92105e-08	-0.611793	ENSG00000135899	SP110
ENST00000258382	0.00525876	-0.392049	0.0614783	-0.300038	1.20311e-05	-0.546855	ENSG00000135899	SP110
ENST00000258405	4.55406e-11	-0.442761	3.80747e-21	-0.569317	1.06313e-29	-0.709145	ENSG00000135919	SERPINE2
ENST00000258412	1.91366e-09	0.334512	0.178503	0.0981255	8.85656e-12	0.360576	ENSG00000135926	TMBIM1
ENST00000258436	0.703182	0.0576822	0.121511	0.206633	6.75005e-05	0.395348	ENSG00000135953	MFSD9
ENST00000258443	0.0920822	0.297231	0.494553	0.176898	1.34763e-08	0.786613	ENSG00000135960	EDAR
ENST00000258597	0.0905641	-0.238521	0.488402	-0.142523	0.00382693	-0.357098	ENSG00000136098	NEK3
ENST00000258607	0.000207768	-0.326652	0.000116174	-0.33294	2.0475e-05	-0.344904	ENSG00000136108	CKAP2
ENST00000258646	0.49003	-0.0938836	0.00402818	-0.324293	0.0130169	-0.264971	ENSG00000136144	RCBTB1
ENST00000258704	0.212781	0.212855	0.838016	0.0653422	0.0180897	0.344764	ENSG00000136206	SPDYE1
ENST00000258733	0.991589	-0.00254661	0.0543748	0.362101	0.990882	0.00302162	ENSG00000136235	GPNMB
ENST00000258796	4.37114e-05	0.291114	0.753921	0.040831	5.11924e-06	0.303349	ENSG00000136295	TTYH3
ENST00000258807	3.15268e-06	0.308514	0.0316572	0.164049	4.34797e-14	0.446785	ENSG00000136305	CIDEB
ENST00000258884	0.666864	0.0456644	2.83636e-05	0.310916	0.000460017	0.253303	ENSG00000136379	ABHD17C
ENST00000258969	0.020609	0.320413	0.943121	0.0227372	7.58158e-05	0.474188	ENSG00000136457	CHAD
ENST00000258991	0.560257	-0.0467458	0.028033	-0.147477	6.66503e-07	-0.277942	ENSG00000136478	TEX2
ENST00000259008	0.00698625	-0.252098	0.596172	-0.0786589	0.115886	-0.15272	ENSG00000136492	BRIP1
ENST00000259038	0.403918	-0.112801	0.996783	0.00116568	0.00996641	-0.279251	ENSG00000136522	MRPL47
ENST00000259043	0.0156055	-0.22883	0.77552	-0.0496566	1.01179e-07	-0.430444	ENSG00000136527	TRA2B
ENST00000259056	1.4713e-33	0.57693	1.21442e-43	0.607944	8.83915e-144	1.15829	ENSG00000136542	GALNT5
ENST00000259119	4.93524e-09	-0.36027	3.06143e-06	-0.290592	1.48802e-10	-0.371175	ENSG00000136603	SKIL
ENST00000259205	0.237556	0.171994	2.74074e-05	0.511357	4.57111e-19	0.911847	ENSG00000136688	IL36G
ENST00000259206	1.25458e-22	0.542231	3.29964e-46	0.717464	9.77836e-105	1.12723	ENSG00000136689	IL1RN
ENST00000259238	0.924519	0.0147477	0.00747675	-0.278856	0.00350473	-0.287596	ENSG00000136717	BIN1
ENST00000259241	0.340457	0.0839288	0.499519	-0.0755583	3.60134e-08	0.34971	ENSG00000136720	HS6ST1
ENST00000259324	1.41792e-23	0.456043	4.42385e-09	0.261023	1.8341e-48	0.632921	ENSG00000136802	LRRC8A
ENST00000259351	0.10075	0.234157	0.474223	0.147003	7.77029e-11	0.712125	ENSG00000136828	RALGPS1
ENST00000259365	0.00362334	-0.492499	0.918109	-0.0401103	0.0417401	-0.342963	ENSG00000136842	TMOD1
ENST00000259371	0.00241829	0.189537	0.691593	0.0434676	8.24408e-26	0.533254	ENSG00000136848	DAB2IP
ENST00000259467	0.921472	-0.0198195	0.0493724	-0.300319	0.723738	-0.0651606	ENSG00000136940	PDCL
ENST00000259711	0.301624	-0.0729767	0.977608	-0.0039995	5.17041e-07	-0.268312	ENSG00000137177	KIF13A
ENST00000259939	0.461056	0.059194	6.51741e-06	0.268573	0.0262014	0.143578	ENSG00000137393	RNF144B
ENST00000259963	0.00482827	-0.277602	0.896363	-0.0271997	0.00220508	-0.278495	ENSG00000137414	FAM8A1
ENST00000260008	0.173003	-0.179636	0.814843	-0.0540324	0.030178	-0.253273	ENSG00000137460	FHDC1
ENST00000260045	0.0300535	-0.236346	0.0985243	-0.207506	0.000632444	-0.328958	ENSG00000137492	PRKRIR
ENST00000260102	0.054523	-0.21591	0.304284	-0.153045	1.08334e-06	-0.458353	ENSG00000137547	MRPL15
ENST00000260128	0.849534	-0.0286399	0.00480203	0.321934	0.0168743	0.241324	ENSG00000137573	SULF1
ENST00000260276	0.348959	-0.205786	0.934198	-0.036099	0.0435967	-0.378931	ENSG00000137720	C11orf1
ENST00000260318	0.148347	-0.212856	0.208396	-0.220297	0.0424149	-0.270617	ENSG00000137760	ALKBH8
ENST00000260323	0.989043	0.0040388	0.188837	0.322951	2.10056e-05	0.702814	ENSG00000137766	UNC13C
ENST00000260356	0.0893495	-0.109003	2.03843e-14	-0.358074	8.63873e-41	-0.653855	ENSG00000137801	THBS1
ENST00000260403	0.606801	0.0821433	0.0122718	0.326178	1.34044e-07	0.549141	ENSG00000137842	TMEM62
ENST00000260505	0.0540082	-0.281104	0.0572622	-0.303338	1.96347e-05	-0.530383	ENSG00000137941	TTLL7
ENST00000260563	0.0881063	-0.15858	0.874879	-0.0291056	0.00189233	-0.25026	ENSG00000137996	RTCA
ENST00000260630	0.138834	0.127006	8.97405e-06	0.320449	8.27522e-85	1.18037	ENSG00000138061	CYP1B1
ENST00000260649	0.00932898	-0.259971	0.908228	-0.0255057	0.012703	-0.234966	ENSG00000138079	SLC3A1
ENST00000260746	0.148892	-0.230462	0.0281084	-0.358712	0.0447563	-0.290681	ENSG00000138175	ARL3
ENST00000260762	0.825518	-0.0352165	0.778663	0.0600853	0.000104482	0.383937	ENSG00000138190	EXOC6
ENST00000260795	1.17467e-05	0.335702	0.00309063	0.22899	0.000621218	0.257815	ENSG00000068078	FGFR3
ENST00000260867	0.715057	-0.0603948	0.985169	-0.00564133	0.0352748	-0.261098	ENSG00000138297	TIMM23
ENST00000260947	0.995626	-0.000980637	0.884334	-0.0373317	0.00940843	0.291198	ENSG00000138376	BARD1
ENST00000260952	0.441505	-0.0943584	0.794585	-0.0504229	0.0018928	-0.293443	ENSG00000138381	ASNSD1
ENST00000260953	0.00309002	-0.262184	0.00269522	-0.269258	9.4121e-06	-0.349898	ENSG00000138382	METTL5
ENST00000260956	0.0352211	-0.170685	0.0213678	-0.186473	1.47023e-07	-0.357447	ENSG00000138385	SSB
ENST00000261015	0.128028	-0.12327	0.505772	-0.07593	0.000152175	-0.254194	ENSG00000138442	WDR12
ENST00000261023	7.3072e-07	-0.271494	0.152849	-0.0983406	0.234206	-0.0786736	ENSG00000138448	ITGAV
ENST00000261034	0.0152457	-0.290308	0.931341	-0.0233182	2.76206e-05	-0.439411	ENSG00000138459	SLC35A5
ENST00000261037	7.95915e-22	-0.574146	6.25343e-14	-0.42635	1.31692e-103	-1.26244	ENSG00000144810	COL8A1
ENST00000261169	0.513679	-0.113099	0.0717994	0.296001	0.414191	0.133656	ENSG00000048540	LMO3
ENST00000261173	0.00197008	-0.198436	0.000324438	-0.218112	7.43532e-10	-0.342849	ENSG00000070961	ATP2B1
ENST00000261178	0.740535	0.0309977	3.19826e-08	0.325382	3.6053e-15	0.450557	ENSG00000029153	ARNTL2
ENST00000261182	0.000216	-0.21747	0.0135884	-0.151713	3.71319e-08	-0.292337	ENSG00000187109	NAP1L1
ENST00000261187	0.112403	-0.279596	0.569704	-0.148374	0.0838918	-0.288679	ENSG00000118596	SLC16A7
ENST00000261192	0.000117214	-0.293274	0.292341	-0.113255	1.32104e-08	-0.390812	ENSG00000060982	BCAT1
ENST00000261210	0.190475	-0.158419	0.377435	-0.135437	0.00637601	-0.280801	ENSG00000120802	TMPO
ENST00000261211	0.000560695	-0.276827	0.92581	0.0163795	3.58166e-05	-0.306141	ENSG00000059758	CDK17
ENST00000261226	1.19877e-08	0.441602	1.48481e-11	0.479318	2.10141e-61	1.13363	ENSG00000057704	TMCC3
ENST00000261249	0.00302939	-0.297797	0.304554	-0.143172	0.0157903	-0.233781	ENSG00000126814	TRMT5
ENST00000261250	0.114142	-0.165891	0.733537	-0.0595089	0.00517184	-0.255414	ENSG00000047621	C12orf4
ENST00000261252	3.40365e-10	0.630581	3.91937e-09	0.626316	2.93362e-46	1.27422	ENSG00000111218	PRMT8
ENST00000261275	0.15015	-0.222786	0.267986	-0.205752	0.000236682	-0.473025	ENSG00000104059	FAM189A1
ENST00000261296	0.0184374	-0.289295	0.99264	0.0025938	0.167102	-0.176528	ENSG00000088451	TGDS
ENST00000261302	2.02486e-05	-0.248982	0.826476	-0.027153	2.3312e-11	-0.35169	ENSG00000053254	FOXN3
ENST00000261313	0.531945	-0.0541125	0.939961	-0.0119921	1.9891e-05	-0.264441	ENSG00000089220	PEBP1
ENST00000261366	0.275397	-0.147461	0.00042737	-0.40255	0.00327788	-0.32608	ENSG00000113368	LMNB1
ENST00000261377	0.726927	0.074601	0.310357	0.228221	0.000896411	0.479157	ENSG00000005189	AC004381.6
ENST00000261381	4.25747e-10	-0.419415	3.04549e-14	-0.485742	1.90945e-30	-0.715233	ENSG00000103489	XYLT1
ENST00000261402	3.90617e-11	-0.481357	0.000517236	-0.280086	4.13785e-59	-1.12116	ENSG00000074590	NUAK1
ENST00000261435	7.98032e-05	-0.405042	0.487986	-0.111576	0.000195561	-0.360332	ENSG00000078177	N4BP2
ENST00000261458	0.835451	-0.0395144	0.772944	-0.0758256	0.00513475	-0.362012	ENSG00000054392	HHAT
ENST00000261464	0.178618	-0.177606	0.351691	-0.15775	2.93721e-09	-0.616506	ENSG00000082512	TRAF5
ENST00000261465	7.32447e-14	0.707719	1.97918e-11	0.636447	2.22398e-83	1.63062	ENSG00000117594	HSD11B1
ENST00000261488	9.98168e-06	-0.428605	0.439231	-0.123993	2.19922e-11	-0.588722	ENSG00000120658	ENOX1
ENST00000261489	8.96459e-05	-0.296486	3.40903e-06	-0.333077	1.38271e-29	-0.751751	ENSG00000102804	TSC22D1
ENST00000261503	0.000299936	-0.270454	5.62005e-05	-0.28935	1.87941e-07	-0.351247	ENSG00000128487	SPECC1
ENST00000261509	2.6979e-10	-0.288417	0.0322476	-0.115894	4.86457e-21	-0.400203	ENSG00000129116	PALLD
ENST00000261523	0.665581	0.0675705	0.20057	0.201125	0.00465392	0.311981	ENSG00000069667	RORA
ENST00000261569	0.259361	0.0821522	2.43635e-09	0.313533	1.03345e-25	0.546141	ENSG00000069020	MAST4
ENST00000261574	0.00023937	-0.228702	0.0438568	-0.13915	4.15226e-11	-0.364312	ENSG00000065150	IPO5
ENST00000261593	0.0381729	-0.235358	0.685291	-0.0778485	0.000339845	-0.35533	ENSG00000134758	RNF138
ENST00000261622	0.00119446	0.179628	0.671818	-0.0383941	2.0431e-08	0.275539	ENSG00000103257	SLC7A5
ENST00000261623	0.000395722	0.269354	0.712527	-0.0494712	1.19926e-05	0.305388	ENSG00000051523	CYBA
ENST00000261636	0.00272572	-0.27318	0.340587	-0.121095	2.44454e-06	-0.38173	ENSG00000120805	ARL1
ENST00000261644	0.5444	0.134754	0.342256	0.245651	0.000581984	0.550096	ENSG00000241322	CDRT1
ENST00000261646	3.77434e-08	0.302053	0.448268	0.0666139	2.16867e-09	0.309905	ENSG00000072310	SREBF1
ENST00000261653	0.14673	-0.143404	0.015025	-0.229702	2.78629e-06	-0.372899	ENSG00000111450	STX2
ENST00000261657	0.176948	0.116467	0.0946521	0.151089	0.000102253	0.267744	ENSG00000038532	CLEC16A
ENST00000261673	9.75558e-05	0.274575	0.816962	0.0328121	1.29177e-06	0.312009	ENSG00000112787	FBRSL1
ENST00000261700	0.0203892	-0.230921	0.891698	-0.029365	6.02652e-05	-0.348886	ENSG00000087302	C14orf166
ENST00000261714	0.453727	-0.0958164	0.423226	-0.125665	0.00660788	-0.271911	ENSG00000108578	BLMH
ENST00000261726	0.0192543	-0.244192	0.0295394	-0.25562	6.68577e-21	-0.812718	ENSG00000111249	CUX2
ENST00000261729	0.152415	0.282953	0.398284	0.223066	0.0101707	0.440915	ENSG00000111344	RASAL1
ENST00000261769	2.81359e-10	0.239938	1.47762e-10	0.222187	1.15302e-38	0.452388	ENSG00000039068	CDH1
ENST00000261839	1.24284e-05	0.4577	9.11401e-05	0.41584	1.60975e-19	0.822571	ENSG00000128833	MYO5C
ENST00000261867	0.853389	-0.0278779	0.320557	-0.144474	1.97323e-06	0.424647	ENSG00000104154	SLC30A4
ENST00000261908	0.0235866	-0.333177	0.383684	-0.180043	0.00762463	-0.362821	ENSG00000067141	NEO1
ENST00000261918	0.0694707	0.157347	0.516811	-0.0792257	0.000435232	0.2599	ENSG00000138623	SEMA7A
ENST00000261970	0.0835366	0.117688	0.0334561	0.144352	1.56395e-10	0.341684	ENSG00000080815	PSEN1
ENST00000261978	0.0103541	-0.156942	6.45217e-09	-0.299867	1.13015e-22	-0.494479	ENSG00000119681	LTBP2
ENST00000262030	0.364806	-0.054779	0.457406	-0.0551364	1.66013e-10	-0.279249	ENSG00000110955	ATP5B
ENST00000262031	0.258687	0.0850941	0.0155396	0.165358	6.54054e-08	0.304741	ENSG00000076067	RBMS2
ENST00000262032	0.92839	-0.0215504	0.552212	0.149848	0.0859774	0.275747	ENSG00000123411	IKZF4
ENST00000262053	0.00134665	-0.302649	0.496511	-0.101444	0.000147725	-0.327553	ENSG00000123268	ATF1
ENST00000262059	0.00174232	0.268182	0.0992432	0.172347	0.00155185	0.254717	ENSG00000012822	CALCOCO1
ENST00000262065	0.0535253	-0.284604	0.0247952	-0.34043	0.94632	0.0147671	ENSG00000108960	MMD
ENST00000262096	0.00574577	-0.370238	0.160999	-0.234329	0.139581	-0.207	ENSG00000104219	ZDHHC2
ENST00000262105	0.107338	-0.152801	0.000277388	-0.297687	1.43703e-07	-0.403742	ENSG00000104738	MCM4
ENST00000262134	0.000713369	-0.2555	0.00514798	-0.219977	2.02363e-12	-0.462838	ENSG00000087253	LPCAT2
ENST00000262135	0.000922238	-0.361544	0.00208171	-0.337787	0.000126071	-0.384307	ENSG00000103494	RPGRIP1L
ENST00000262158	0.00026603	-0.439776	0.000292321	-0.431972	5.77863e-08	-0.590069	ENSG00000101665	SMAD7
ENST00000262233	0.490391	-0.105799	0.360732	-0.165286	1.80007e-08	-0.618803	ENSG00000066629	EML1
ENST00000262244	1.03116e-06	-0.297931	2.68471e-05	-0.249008	1.32255e-35	-0.679103	ENSG00000120162	MOB3B
ENST00000262265	0.00246826	0.321165	0.638021	0.0854587	0.0127618	0.257165	ENSG00000104872	PIH1D1
ENST00000262302	0.0481461	0.251225	0.798775	-0.0589187	0.74313	0.0560159	ENSG00000095906	NUBP2
ENST00000262315	0.00860626	0.298006	0.197468	-0.177385	0.0034804	0.306912	ENSG00000127586	CHTF18
ENST00000262316	0.0535676	0.193405	0.0591801	0.195392	0.00172379	0.274068	ENSG00000007384	RHBDF1
ENST00000262319	0.000524289	0.3359	0.86295	-0.0348058	0.0935276	0.17478	ENSG00000100726	TELO2
ENST00000262345	0.0851601	0.173039	0.854312	0.0366048	0.000560419	0.292969	ENSG00000081985	IL12RB2
ENST00000262360	0.00121373	-0.355138	0.172058	-0.192655	4.10405e-12	-0.664832	ENSG00000044459	CNTLN
ENST00000262370	0.00148589	0.230411	0.177152	0.122174	1.08006e-07	0.336649	ENSG00000102858	MGRN1
ENST00000262395	0.00659618	0.215861	0.392298	-0.094443	7.10472e-05	0.279539	ENSG00000076604	TRAF4
ENST00000262396	0.00757437	0.229617	0.571791	-0.0753123	0.000287091	0.279257	ENSG00000076604	TRAF4
ENST00000262429	1.77261e-12	0.390697	7.07629e-18	0.455078	3.70337e-39	0.659476	ENSG00000064270	ATP2C2
ENST00000262430	0.425738	0.140115	0.768855	0.0823182	0.0275207	0.312195	ENSG00000103150	MLYCD
ENST00000262435	7.46261e-09	-0.357248	0.00112786	-0.208583	5.1982e-16	-0.465208	ENSG00000108854	SMURF2
ENST00000262467	0.000877578	-0.226871	1.44406e-09	-0.371432	2.88839e-46	-0.834019	ENSG00000091592	NLRP1
ENST00000262487	0.696953	0.0807496	0.95323	0.0221296	0.0444868	0.31043	ENSG00000101230	ISM1
ENST00000262498	0.748511	0.0612505	0.0247568	-0.350401	0.214357	-0.195116	ENSG00000070761	C16orf80
ENST00000262542	0.935178	-0.0113003	0.234634	0.14444	0.00191984	0.255784	ENSG00000119471	HSDL2
ENST00000262547	0.55441	-0.102984	0.188385	-0.238997	0.0586351	-0.265838	ENSG00000089091	DZANK1
ENST00000262551	0.0376795	-0.35729	0.856495	-0.064181	0.0225405	-0.367298	ENSG00000106809	OGN
ENST00000262577	0.0883913	0.1589	0.270267	0.122314	0.000453401	0.27553	ENSG00000014164	ZC3H3
ENST00000262585	0.854391	-0.0268427	0.737713	0.0647356	0.00225889	0.284669	ENSG00000105339	DENND3
ENST00000262605	0.276152	-0.0880539	0.00743193	-0.192891	2.32226e-10	-0.383446	ENSG00000124120	TTPAL
ENST00000262643	0.77067	-0.0584576	0.753567	-0.0866124	0.0420664	-0.30132	ENSG00000105173	CCNE1
ENST00000262648	0.0778092	-0.299142	0.580062	-0.1427	0.296268	-0.187576	ENSG00000011201	KAL1
ENST00000262650	0.444431	-0.0517678	0.10502	0.102925	2.04673e-08	0.265971	ENSG00000078747	ITCH
ENST00000262710	8.6808e-05	0.216557	0.397117	0.0679894	8.50055e-08	0.268958	ENSG00000100813	ACIN1
ENST00000262719	0.391453	-0.0729988	0.0571621	0.153209	7.65728e-07	0.298785	ENSG00000081913	PHLPP1
ENST00000262722	0.00777837	0.272119	0.457155	0.11256	2.99485e-05	0.37228	ENSG00000077942	FBLN1
ENST00000262726	0.0181465	-0.438349	0.985326	0.00842893	0.0763348	-0.329339	ENSG00000186976	EFCAB6
ENST00000262738	1.66315e-07	0.252584	0.163022	0.0869361	2.93114e-21	0.412101	ENSG00000075275	CELSR1
ENST00000262741	0.0324592	-0.238437	0.588132	-0.0933215	1.13799e-06	-0.460416	ENSG00000117461	PIK3R3
ENST00000262746	0.260928	-0.0829333	0.000681281	-0.206463	6.01189e-06	-0.259069	ENSG00000117450	PRDX1
ENST00000262752	0.00792472	-0.404433	0.446858	0.175147	0.0756395	-0.271181	ENSG00000072133	RPS6KA6
ENST00000262765	0.00148325	0.342967	0.786189	0.0569282	3.40331e-15	0.710175	ENSG00000129646	QRICH2
ENST00000262768	0.0315181	0.310636	0.100703	0.262466	0.00396499	0.379556	ENSG00000035862	TIMP2
ENST00000262795	0.000755967	0.263708	0.961405	0.00895862	3.99715e-05	0.293174	ENSG00000251322	SHANK3
ENST00000262815	0.0113396	0.204502	0.082372	0.156903	6.0961e-07	0.342572	ENSG00000129933	MAU2
ENST00000262816	0.0113251	0.274301	0.200757	0.171374	9.2219e-05	0.372411	ENSG00000129933	MAU2
ENST00000262858	0.304782	0.15892	0.789264	0.0683575	0.000208341	0.442845	ENSG00000013619	MAMLD1
ENST00000262861	0.276078	-0.123342	0.700741	-0.0664252	3.55814e-06	-0.406247	ENSG00000116991	SIPA1L2
ENST00000262888	0.0516932	0.312823	0.0104432	0.413692	4.11648e-12	0.870785	ENSG00000104783	KCNN4
ENST00000262891	0.000718548	0.217149	0.755968	0.0371675	4.50351e-06	0.265032	ENSG00000007047	MARK4
ENST00000262894	0.510214	-0.138879	0.988042	-0.00639008	0.0280825	-0.370663	ENSG00000256294	ZNF225
ENST00000262915	0.00438819	-0.210616	0.0941218	-0.143426	3.05648e-08	-0.354996	ENSG00000126091	ST3GAL3
ENST00000262935	0.420815	0.157223	0.640845	-0.129	0.0170869	0.370347	ENSG00000106351	AGFG2
ENST00000262948	0.000729668	0.251754	0.9002	0.0206287	1.83612e-05	0.289806	ENSG00000126934	MAP2K2
ENST00000262966	0.1684	0.219422	0.838765	0.0611964	0.00682302	0.3653	ENSG00000008382	MPND
ENST00000262982	1.67982e-06	-0.279297	0.00240753	-0.186582	3.07903e-08	-0.300268	ENSG00000124207	CSE1L
ENST00000262992	9.20494e-07	-0.296955	0.937216	-0.0109317	1.58288e-12	-0.393347	ENSG00000109452	INPP4B
ENST00000263033	0.224005	0.150539	0.362683	0.140376	7.35399e-16	0.705662	ENSG00000102362	SYTL4
ENST00000263038	0.922965	-0.0251793	0.981748	-0.00994108	0.0729468	-0.321324	ENSG00000107537	PHYH
ENST00000263056	0.00424735	0.403187	2.15942e-09	0.759912	1.61597e-33	1.3478	ENSG00000107968	MAP3K8
ENST00000263073	0.305622	0.0784527	0.129926	0.116381	1.78512e-10	0.354883	ENSG00000070366	SMG6
ENST00000263088	0.00153073	0.276142	0.169413	0.150362	5.01329e-11	0.488759	ENSG00000129219	PLD2
ENST00000263095	0.440339	0.102246	0.664719	0.0820346	0.0106937	0.262784	ENSG00000083844	ZNF264
ENST00000263103	0.567871	-0.138979	0.917507	-0.0450194	0.0210729	-0.437017	ENSG00000122870	BICC1
ENST00000263125	0.326132	-0.133995	0.224731	-0.188369	2.66264e-12	-0.70969	ENSG00000065675	PRKCQ
ENST00000263181	0.0793483	-0.255554	0.249548	-0.209137	0.199475	-0.188929	ENSG00000121621	KIF18A
ENST00000263182	0.737103	0.0785086	0.4656	0.198391	0.0219443	0.38653	ENSG00000129151	BBOX1
ENST00000263200	0.0119093	-0.178219	0.000624647	-0.22742	1.20349e-28	-0.649496	ENSG00000070371	CLTCL1
ENST00000263212	3.21826e-06	0.302149	0.445866	0.0773152	0.000139425	0.239734	ENSG00000100034	PPM1F
ENST00000263228	0.8962	-0.0125174	0.0195527	0.158173	2.77713e-10	0.34329	ENSG00000107341	UBE2R2
ENST00000263265	0.452505	0.166885	0.841623	0.0761262	0.00181042	0.52386	ENSG00000105559	PLEKHA4
ENST00000263268	0.848077	0.0256917	0.0526296	0.202054	1.52522e-05	0.357079	ENSG00000118242	MREG
ENST00000263273	0.000403162	0.262205	0.752134	0.0431658	4.00694e-06	0.311563	ENSG00000104805	NUCB1
ENST00000263280	0.000297809	0.254208	0.783597	0.0368332	0.000190209	0.246241	ENSG00000090372	STRN4
ENST00000263281	0.00410973	0.414749	0.0689364	0.310948	1.13452e-05	0.559282	ENSG00000010310	GIPR
ENST00000263341	4.51268e-07	0.298741	1.09056e-16	0.456072	1.78126e-65	0.863571	ENSG00000125538	IL1B
ENST00000263347	0.000453851	0.227268	0.785894	0.0340608	2.28038e-05	0.25166	ENSG00000141002	TCF25
ENST00000263370	0.000251722	0.254148	0.00179012	0.221732	1.23877e-18	0.519136	ENSG00000086544	ITPKC
ENST00000263388	2.18924e-07	0.325314	0.0129929	0.168495	2.19925e-05	0.260553	ENSG00000074181	NOTCH3
ENST00000263408	1.62629e-07	0.673982	1.28084e-15	1.00822	6.64744e-93	2.1683	ENSG00000113600	C9
ENST00000263409	0.00865787	-0.369274	0.033648	-0.328617	5.51944e-05	-0.504078	ENSG00000113594	LIFR
ENST00000263433	0.00427296	0.226739	0.391983	0.0941844	4.83539e-05	0.28785	ENSG00000125503	PPP1R12C
ENST00000263468	0.0731602	-0.272901	0.0242966	-0.352058	0.0494613	-0.281112	ENSG00000110318	KIAA1377
ENST00000263549	0.598952	0.0687485	0.87881	0.0335101	0.00347068	0.27498	ENSG00000059378	PARP12
ENST00000263563	0.666407	0.0983524	0.665761	-0.134199	0.00161559	0.499838	ENSG00000107719	PALD1
ENST00000263577	0.117137	-0.296624	0.587543	-0.154348	0.0239915	-0.386683	ENSG00000064309	CDON
ENST00000263630	3.18868e-06	-0.316612	0.00481469	-0.202248	9.46448e-29	-0.6764	ENSG00000115355	CCDC88A
ENST00000263642	0.707783	0.0789358	0.850013	0.063173	0.00847544	0.394141	ENSG00000115267	IFIH1
ENST00000263665	0.0082455	0.400325	0.000137559	0.561669	1.1114e-06	0.631205	ENSG00000113805	CNTN3
ENST00000263666	0.0668832	-0.366582	0.726907	-0.124655	0.142917	-0.294386	ENSG00000121440	PDZRN3
ENST00000263707	0.212956	0.11633	0.179331	0.140795	1.16322e-06	0.345511	ENSG00000115112	TFCP2L1
ENST00000263713	0.00647663	0.209023	8.25517e-08	0.361417	1.5485e-26	0.654041	ENSG00000115109	EPB41L5
ENST00000263717	0.00601168	-0.288449	0.871694	0.0362258	0.0108513	-0.253834	ENSG00000122432	SPATA1
ENST00000263754	0.791793	-0.0484154	0.0817841	0.266184	0.531492	-0.104353	ENSG00000114166	KAT2B
ENST00000263780	0.00212554	-0.272079	0.661911	-0.067292	0.0497221	-0.174975	ENSG00000083937	CHMP2B
ENST00000263795	0.501005	-0.132207	0.334514	-0.214282	0.0378351	-0.330188	ENSG00000092470	WDR76
ENST00000263849	0.0117452	-0.28001	0.000296623	-0.392226	0.00171527	-0.317517	ENSG00000104427	ZC2HC1A
ENST00000263895	0.245907	0.0783476	0.00035199	0.200748	1.54794e-15	0.387564	ENSG00000115963	RND3
ENST00000263955	0.000437404	-0.331171	0.000263199	-0.334489	8.81195e-10	-0.512028	ENSG00000081320	STK17B
ENST00000263962	0.275135	-0.179574	0.172105	-0.251253	0.084492	-0.255074	ENSG00000114757	PEX5L
ENST00000263981	3.65318e-05	-0.3251	0.854849	-0.0313417	0.000811064	-0.252763	ENSG00000109670	FBXW7
ENST00000264012	1.79118e-10	0.266231	2.46006e-05	0.171889	4.70324e-27	0.415852	ENSG00000062038	CDH3
ENST00000264025	3.58384e-28	0.459445	4.21107e-13	0.28629	3.71273e-47	0.577186	ENSG00000110400	PVRL1
ENST00000264028	0.0157289	-0.171944	0.117408	-0.126989	8.50295e-07	-0.301315	ENSG00000095139	ARCN1
ENST00000264036	0.778532	-0.0538467	0.112975	-0.266644	0.0150131	-0.332409	ENSG00000076706	MCAM
ENST00000264039	3.75817e-07	0.274813	0.840437	0.0226309	0.000765651	0.183278	ENSG00000063660	GPC1
ENST00000264088	0.000133181	0.425585	6.40999e-06	0.484323	1.57408e-10	0.628584	ENSG00000125648	SLC25A23
ENST00000264090	0.187836	-0.139944	0.0602578	-0.206775	5.60888e-07	-0.419509	ENSG00000065911	MTHFD2
ENST00000264106	0.00441371	-0.179817	5.54332e-07	-0.262318	1.62111e-12	-0.379569	ENSG00000091409	ITGA6
ENST00000264107	0.00435499	-0.179928	5.46409e-07	-0.262278	1.5814e-12	-0.379482	ENSG00000091409	ITGA6
ENST00000264110	0.000111993	-0.343014	0.479632	-0.0960118	1.64773e-08	-0.452635	ENSG00000115966	ATF2
ENST00000264122	0.00138807	-0.252613	0.290121	-0.118128	1.61371e-08	-0.39195	ENSG00000114423	CBLB
ENST00000264126	0.0772203	-0.127997	0.438579	-0.0775102	7.76433e-08	-0.317069	ENSG00000121957	GPSM2
ENST00000264128	0.000110627	-0.27872	0.413582	-0.0880557	2.32878e-05	-0.28405	ENSG00000085491	SLC25A24
ENST00000264156	0.0342212	-0.234592	0.318386	-0.142663	3.80375e-05	-0.393009	ENSG00000076003	MCM6
ENST00000264159	0.0216408	-0.203606	0.187908	-0.14348	2.53872e-07	-0.388437	ENSG00000121988	ZRANB3
ENST00000264160	0.000317699	-0.228722	0.614398	-0.0532018	9.23942e-08	-0.305577	ENSG00000048991	R3HDM1
ENST00000264170	0.666672	-0.0580108	0.00242299	0.320858	1.54838e-06	0.417765	ENSG00000115919	KYNU
ENST00000264187	0.192885	0.225614	0.394838	0.193058	7.33854e-05	0.540106	ENSG00000116962	NID1
ENST00000264218	0.432656	0.173813	0.0109976	0.501634	0.000159123	0.616659	ENSG00000109255	NMU
ENST00000264220	0.00986052	-0.229373	0.0258789	-0.21329	3.3638e-06	-0.359353	ENSG00000128059	PPAT
ENST00000264221	6.6732e-06	-0.259042	0.000945111	-0.1963	1.6415e-11	-0.35149	ENSG00000128050	PAICS
ENST00000264234	0.00150027	0.174961	0.671611	0.0389036	4.90107e-13	0.341892	ENSG00000114638	UPK1B
ENST00000264249	0.388571	-0.166608	0.385035	-0.19926	0.00301005	-0.454972	ENSG00000115526	CHST10
ENST00000264254	0.397147	-0.137415	0.665105	-0.104603	0.00663405	-0.352172	ENSG00000115539	PDCL3
ENST00000264255	0.0207493	-0.273838	0.256173	-0.172861	0.0223047	-0.256275	ENSG00000115514	TXNDC9
ENST00000264263	0.0152015	-0.183628	0.197277	-0.120366	0.000161644	-0.252479	ENSG00000168827	GFM1
ENST00000264331	3.31939e-05	-0.232555	0.0350274	-0.134228	7.47728e-08	-0.275962	ENSG00000077097	TOP2B
ENST00000264344	0.021601	-0.188701	0.60481	0.0666326	7.33239e-05	-0.28484	ENSG00000138640	FAM13A
ENST00000264345	0.00659475	-0.178357	0.643704	0.050933	7.46505e-09	-0.325467	ENSG00000138641	HERC3
ENST00000264346	0.445358	-0.152429	0.335338	0.226571	0.0991466	0.276817	ENSG00000138642	HERC6
ENST00000264357	9.69213e-05	-0.309314	0.0218744	-0.201214	1.12693e-21	-0.66644	ENSG00000125675	GRIA3
ENST00000264366	0.263406	-0.159241	0.272986	0.182557	0.0340698	-0.26108	ENSG00000145362	ANK2
ENST00000264381	0.0363121	-0.36378	0.123157	-0.317367	0.00470204	-0.445997	ENSG00000114200	BCHE
ENST00000264399	0.909052	0.0269071	0.602213	-0.139122	0.0183476	0.356565	ENSG00000138669	PRKG2
ENST00000264400	0.648613	-0.104395	0.0219639	0.44376	0.0360588	0.360072	ENSG00000138670	RASGEF1B
ENST00000264409	0.901209	0.0344582	0.252649	0.285623	0.000293103	0.609107	ENSG00000138678	AGPAT9
ENST00000264431	0.0504755	0.147044	0.00015213	0.257916	5.7714e-27	0.612642	ENSG00000109756	RAPGEF2
ENST00000264433	0.703746	-0.0419539	0.921252	0.0178793	0.000497892	-0.266213	ENSG00000052795	FNIP2
ENST00000264444	0.252396	0.0917385	0.000422887	0.239829	5.32534e-24	0.567387	ENSG00000059728	MXD1
ENST00000264448	0.000273526	-0.303983	0.0801693	-0.175814	0.00349248	-0.235491	ENSG00000116127	ALMS1
ENST00000264449	0.0686032	-0.342948	0.725449	0.116708	0.961603	-0.0136538	ENSG00000124406	ATP8A1
ENST00000264474	0.72429	-0.0636882	0.95867	-0.0158103	0.0153375	-0.319241	ENSG00000121552	CSTA
ENST00000264487	0.976874	-0.00563423	0.64481	-0.0939903	0.0169477	-0.288913	ENSG00000109321	AREG
ENST00000264498	0.748083	-0.0782299	0.0690427	-0.387469	0.612998	-0.119359	ENSG00000138685	FGF2
ENST00000264499	0.00963424	-0.281781	0.132939	-0.198362	0.00599984	-0.278576	ENSG00000138686	BBS7
ENST00000264538	0.605381	-0.086886	0.274311	-0.198712	0.00550532	-0.347312	ENSG00000114446	IFT57
ENST00000264605	0.201918	-0.169999	0.772612	-0.0645151	0.00233983	-0.338781	ENSG00000115648	MLPH
ENST00000264634	1.86913e-08	-0.46293	9.49912e-15	-0.597365	1.78703e-28	-0.841387	ENSG00000114251	WNT5A
ENST00000264637	0.0774947	0.324682	0.912278	0.0429543	0.872722	0.0424375	ENSG00000126351	THRA
ENST00000264644	9.39859e-08	0.386931	0.0227492	0.192245	7.96156e-15	0.514949	ENSG00000108352	RAPGEFL1
ENST00000264658	0.480018	-0.080144	0.0152013	0.239968	0.000392254	0.291396	ENSG00000108306	FBXL20
ENST00000264674	0.0520805	-0.26516	0.596006	0.110681	0.928455	-0.0180574	ENSG00000085276	MECOM
ENST00000264718	0.112528	-0.15181	0.11474	-0.168311	0.000232669	-0.295165	ENSG00000198522	GPN1
ENST00000264731	2.94616e-26	-0.504898	2.55658e-11	-0.30526	1.13771e-82	-0.881103	ENSG00000073282	TP63
ENST00000264741	0.0231869	0.399676	0.983927	0.00879604	0.936773	0.0220445	ENSG00000144668	ITGA9
ENST00000264748	0.091096	0.211143	0.185868	0.197274	5.00743e-05	0.413988	ENSG00000127418	FGFRL1
ENST00000264808	0.00974508	-0.272	0.942652	-0.0168348	0.00474852	-0.275512	ENSG00000138738	PRDM5
ENST00000264818	0.010246	0.214113	0.872826	-0.0268629	1.72229e-05	0.310648	ENSG00000105397	TYK2
ENST00000264827	0.000768443	0.253839	0.991548	0.00197119	0.00555566	0.203095	ENSG00000095066	HOOK2
ENST00000264832	1.04651e-08	0.783306	1.62948e-06	0.685804	3.70451e-41	1.60384	ENSG00000090339	ICAM1
ENST00000264848	0.0031854	-0.267646	0.182573	-0.157597	0.00683463	-0.232017	ENSG00000114529	C3orf52
ENST00000264866	0.000464182	-0.318831	0.349076	0.12325	5.03058e-07	-0.411639	ENSG00000109680	TBC1D19
ENST00000264903	0.00214617	-0.26795	0.672756	0.0636578	0.028565	-0.18854	ENSG00000138767	CNOT6L
ENST00000264926	0.00802032	-0.248859	0.589188	-0.0811638	0.000598658	-0.291123	ENSG00000070950	RAD18
ENST00000264930	0.00374015	0.231362	0.919913	0.0172847	8.29181e-10	0.412913	ENSG00000113504	SLC12A7
ENST00000264935	0.12952	0.182119	0.989321	0.00346871	0.0056929	0.285293	ENSG00000112877	CEP72
ENST00000264938	0.00014467	0.311727	0.994435	0.00131225	1.37289e-12	0.508765	ENSG00000066230	SLC9A3
ENST00000264982	0.697232	-0.0645934	0.910131	0.0317554	0.0379086	0.253125	ENSG00000114107	CEP70
ENST00000265012	0.0222815	0.424973	0.00345816	0.549933	1.39165e-21	1.3844	ENSG00000111846	GCNT2
ENST00000265026	0.394093	0.085608	0.0760868	0.178461	5.36815e-26	0.700745	ENSG00000073803	MAP3K13
ENST00000265044	0.000681945	-0.209103	0.000316029	-0.204527	2.80006e-06	-0.262054	ENSG00000114850	SSR3
ENST00000265056	0.910015	0.0214531	0.0072496	-0.349762	0.0128345	-0.310006	ENSG00000073111	MCM2
ENST00000265085	0.182957	0.103153	7.20631e-06	0.28692	0.00251815	0.194334	ENSG00000113742	CPEB4
ENST00000265087	0.000115836	0.374402	0.000663915	0.343375	3.09328e-06	0.415299	ENSG00000113739	STC2
ENST00000265113	0.0186589	-0.228508	0.172446	-0.166709	1.78993e-07	-0.432152	ENSG00000079215	SLC1A3
ENST00000265136	0.00171884	0.381815	2.82657e-05	0.49627	3.25933e-17	0.847248	ENSG00000106078	COBL
ENST00000265138	7.63355e-08	-0.537173	0.882189	-0.0342846	2.75683e-09	-0.553408	ENSG00000113369	ARRDC3
ENST00000265140	0.00972814	-0.354768	0.630486	-0.107996	0.101834	-0.22888	ENSG00000133302	ANKRD32
ENST00000265261	0.552286	-0.0630991	0.000165951	0.289635	0.59867	-0.0571322	ENSG00000064225	ST3GAL6
ENST00000265277	0.00232499	-0.269447	0.475044	0.0937355	0.455629	-0.0804041	ENSG00000108061	SHOC2
ENST00000265295	0.0111915	-0.267791	0.000107297	-0.371739	0.0030274	-0.287984	ENSG00000040275	SPDL1
ENST00000265316	0.863869	-0.0302557	0.377698	-0.154186	0.0311972	-0.262803	ENSG00000115657	ABCB6
ENST00000265333	0.0901237	-0.113174	0.435413	-0.0697519	9.05587e-07	-0.26823	ENSG00000213585	VDAC1
ENST00000265335	0.00160152	-0.227803	0.365381	-0.0926018	1.36592e-06	-0.311134	ENSG00000113522	RAD50
ENST00000265340	0.0322666	0.215699	1.16217e-05	0.383832	0.000133726	0.331318	ENSG00000069011	PITX1
ENST00000265342	0.155763	-0.197691	0.770092	-0.0717244	0.000394862	-0.410246	ENSG00000053108	FSTL4
ENST00000265346	2.38865e-05	0.367971	0.00752318	0.250161	4.85676e-10	0.487102	ENSG00000122515	ZMIZ2
ENST00000265361	2.01807e-18	-0.410919	0.000348094	-0.174469	6.91957e-33	-0.535852	ENSG00000075223	SEMA3C
ENST00000265362	3.32528e-07	0.52077	1.41254e-09	0.559592	4.62077e-33	1.0867	ENSG00000075213	SEMA3A
ENST00000265368	9.11958e-05	-0.464873	0.000436294	-0.431366	1.32895e-14	-0.817527	ENSG00000131018	SYNE1
ENST00000265382	0.120292	-0.238956	0.815368	0.0652652	0.0029322	-0.395182	ENSG00000107242	PIP5K1B
ENST00000265384	0.0253459	0.164559	1.16417e-09	0.371234	3.20668e-16	0.478606	ENSG00000119139	TJP2
ENST00000265395	5.16133e-05	-0.339179	0.722656	0.0572575	0.0023198	-0.248288	ENSG00000106049	HIBADH
ENST00000265433	0.00271861	-0.254211	0.453415	-0.0964625	7.61065e-08	-0.399006	ENSG00000104320	NBN
ENST00000265447	9.89273e-17	0.440826	1.59288e-10	0.332342	1.79445e-84	0.94897	ENSG00000122359	ANXA11
ENST00000265450	0.000772106	0.235992	0.862197	0.0252832	4.40221e-06	0.289724	ENSG00000108219	TSPAN14
ENST00000265523	0.0318962	-0.26828	0.0260451	-0.295567	0.000157967	-0.412078	ENSG00000106605	BLVRA
ENST00000265577	0.951658	0.0100622	0.00650419	0.300147	0.0147381	0.246313	ENSG00000003147	ICA1
ENST00000265616	0.382901	-0.149765	0.572271	-0.132176	0.0738061	-0.263638	ENSG00000104691	UBXN8
ENST00000265626	8.84484e-28	-0.444562	1.81426e-60	-0.599312	1.15448e-294	-1.4602	ENSG00000124225	PMEPA1
ENST00000265686	5.97515e-07	0.385273	0.490395	0.0838535	3.71965e-07	0.371359	ENSG00000110719	TCIRG1
ENST00000265720	0.0844994	-0.279475	0.948611	0.0226623	0.109876	-0.251731	ENSG00000105865	DUS4L
ENST00000265735	0.0178418	-0.301835	0.28948	-0.179609	0.0789515	-0.221551	ENSG00000127990	SGCE
ENST00000265741	1.90406e-13	-0.540231	8.9842e-08	-0.385755	4.65271e-45	-0.975843	ENSG00000058091	CDK14
ENST00000265745	0.962704	-0.00868126	0.967443	0.0117621	0.0187146	0.266428	ENSG00000006715	VPS41
ENST00000265755	0.00192777	0.189301	1.45672e-07	0.287534	5.94885e-23	0.496301	ENSG00000006704	GTF2IRD1
ENST00000265810	1.21667e-06	0.425738	0.00728189	0.264165	2.8001e-05	0.354271	ENSG00000120913	PDLIM2
ENST00000265827	0.00237048	-0.258208	0.92584	0.0172857	0.564666	-0.0620052	ENSG00000048405	ZNF800
ENST00000265838	0.0567279	-0.228877	0.854271	-0.0435248	0.0230708	-0.252338	ENSG00000075239	ACAT1
ENST00000265843	0.414469	0.0926356	0.113938	0.183914	0.00172745	0.27116	ENSG00000110723	EXPH5
ENST00000265846	0.0794145	0.226358	0.255937	0.178029	4.2698e-07	0.518524	ENSG00000105963	ADAP1
ENST00000265854	0.00296592	0.183803	0.016811	0.149684	5.89568e-09	0.310006	ENSG00000002822	MAD1L1
ENST00000265857	0.00148312	0.256542	0.446635	0.0921823	6.42242e-07	0.353226	ENSG00000239857	GET4
ENST00000265896	0.000264686	-0.189619	4.68479e-07	-0.229217	1.53325e-10	-0.295884	ENSG00000104549	SQLE
ENST00000265986	6.11755e-06	-0.31476	0.997968	0.000468004	1.42124e-05	-0.284546	ENSG00000119912	IDE
ENST00000265997	0.997799	-0.000490011	0.00931883	0.318351	7.92184e-06	0.448673	ENSG00000107864	CPEB3
ENST00000266095	0.000311908	0.288853	0.811563	0.0385077	3.35246e-09	0.415946	ENSG00000241878	PISD
ENST00000266126	0.756792	-0.0509716	0.668646	-0.0918995	0.0396404	-0.250779	ENSG00000119718	EIF2B2
ENST00000266214	0.0384587	0.393363	0.523989	0.181051	0.313038	0.212456	ENSG00000244486	SCARF2
ENST00000266383	1.72311e-05	0.294969	4.43465e-08	0.343922	4.1142e-13	0.444212	ENSG00000139044	B4GALNT3
ENST00000266458	0.966061	0.0093911	0.312565	0.20375	0.0693768	0.255716	ENSG00000139112	GABARAPL1
ENST00000266503	0.701713	0.0354016	6.44139e-08	0.319083	6.28892e-15	0.447874	ENSG00000029153	ARNTL2
ENST00000266529	0.194353	-0.186487	0.66746	-0.0969298	0.00828886	-0.324734	ENSG00000139168	ZCRB1
ENST00000266534	0.144702	-0.0986399	1.49825e-07	0.279681	0.113802	-0.102072	ENSG00000139173	TMEM117
ENST00000266546	4.22484e-06	0.363631	0.665212	0.0626825	1.37682e-06	0.357198	ENSG00000139182	CLSTN3
ENST00000266560	0.113223	0.211468	0.380973	0.153726	0.00529126	0.321415	ENSG00000139194	RBP5
ENST00000266581	1.68828e-26	-0.544888	4.31151e-37	-0.606477	4.45519e-164	-1.39044	ENSG00000139211	AMIGO2
ENST00000266604	0.0885135	-0.22718	0.464255	-0.13687	0.0175848	-0.286643	ENSG00000139233	LLPH
ENST00000266673	0.15712	-0.159877	0.0296147	-0.243381	0.00385588	-0.278098	ENSG00000139291	TMEM19
ENST00000266682	0.0023582	-0.208729	3.23199e-06	-0.290813	1.23422e-08	-0.341095	ENSG00000072041	SLC6A15
ENST00000266712	1.60584e-06	-0.285623	0.0007843	-0.204304	0.000129684	-0.22016	ENSG00000139324	TMTC3
ENST00000266754	0.81917	0.0530373	0.272288	0.254405	0.0967212	0.282631	ENSG00000139354	GAS2L3
ENST00000266943	0.0537428	-0.30522	0.189716	-0.253098	2.03681e-09	-0.7881	ENSG00000139508	SLC46A3
ENST00000266984	0.166772	0.125084	0.750007	0.0468573	3.17035e-06	0.329155	ENSG00000139537	CCDC65
ENST00000266987	0.0555997	0.276985	0.80806	-0.0661437	0.587901	0.0964838	ENSG00000139546	TARBP2
ENST00000267082	0.0103694	0.406872	0.601086	0.136393	1.81389e-09	0.794098	ENSG00000139626	ITGB7
ENST00000267101	2.05366e-07	0.405194	1.52526e-08	0.420222	5.94846e-32	0.803318	ENSG00000065361	ERBB3
ENST00000267102	0.00106897	0.29131	0.373489	0.114273	4.55578e-09	0.449409	ENSG00000139636	LMBR1L
ENST00000267197	5.17305e-05	0.312161	0.297912	0.111839	0.000134547	0.279612	ENSG00000139718	SETD1B
ENST00000267205	1.42715e-05	0.332089	0.13087	0.147165	6.72753e-14	0.505856	ENSG00000139725	RHOF
ENST00000267415	1.17934e-05	0.403993	0.00938655	0.275434	6.19057e-13	0.586323	ENSG00000092330	TINF2
ENST00000267425	4.22279e-07	0.309768	0.0438858	0.145499	2.95037e-12	0.390853	ENSG00000196943	NOP9
ENST00000267430	0.147823	-0.164309	0.734906	-0.0633508	0.00167157	-0.301308	ENSG00000187790	FANCM
ENST00000267488	0.0161392	-0.273301	0.902451	0.0296328	0.436151	-0.102594	ENSG00000139974	SLC38A6
ENST00000267512	0.884838	0.0355768	0.185868	0.29162	0.0218298	0.370198	ENSG00000139998	RAB15
ENST00000267522	0.0315974	-0.299572	0.91829	0.0313003	0.173709	-0.195739	ENSG00000140006	WDR89
ENST00000267540	2.16591e-08	-0.361768	8.51409e-05	-0.250166	6.65591e-36	-0.738425	ENSG00000140022	STON2
ENST00000267569	0.702	-0.0839587	0.947417	0.0255649	0.0127618	-0.401318	ENSG00000140044	JDP2
ENST00000267803	0.000447899	0.301492	0.00664567	0.241381	1.65177e-08	0.431267	ENSG00000140254	DUOXA1
ENST00000267807	0.00882391	-0.272835	0.764141	-0.057151	0.0360271	-0.213727	ENSG00000137871	ZNF280D
ENST00000267811	2.32919e-06	-0.255705	0.907401	-0.014297	0.000852487	-0.178746	ENSG00000140262	TCF12
ENST00000267853	0.1173	0.176185	8.85588e-05	0.38961	2.3458e-23	0.818004	ENSG00000263155	MYZAP
ENST00000267868	0.0559829	-0.27452	0.948776	-0.0203099	0.0272527	-0.294517	ENSG00000051180	RAD51
ENST00000267884	0.128799	-0.133705	0.212563	-0.132743	5.19515e-06	-0.325609	ENSG00000140319	SRP14
ENST00000267974	0.357597	0.141522	0.319663	0.178529	0.00878611	0.321553	ENSG00000140396	NCOA2
ENST00000267978	2.15991e-05	0.298174	0.81194	0.0334835	0.000110181	0.260304	ENSG00000140400	MAN2C1
ENST00000267996	0.0128061	-0.16945	0.0128199	-0.168015	1.05296e-05	-0.262606	ENSG00000140416	TPM1
ENST00000268043	0.011153	0.312009	0.431335	-0.141674	0.0148549	0.28534	ENSG00000140451	PIF1
ENST00000268070	0.454764	0.145331	0.00577279	0.473932	7.77264e-05	0.556361	ENSG00000140470	ADAMTS17
ENST00000268122	0.370997	0.121343	0.0272951	0.257362	0.070608	0.212741	ENSG00000140519	RHCG
ENST00000268138	0.581253	0.0723546	0.702382	0.0689769	2.00929e-06	0.420727	ENSG00000140534	TICRR
ENST00000268150	0.00086439	0.293808	0.976601	-0.00644024	0.293813	0.108782	ENSG00000140545	MFGE8
ENST00000268151	0.000828728	0.294302	0.975704	-0.00669629	0.296486	0.10817	ENSG00000140545	MFGE8
ENST00000268154	0.00311992	0.169518	0.000101962	0.208226	2.00553e-11	0.32547	ENSG00000140548	ZNF710
ENST00000268296	0.0135276	0.464919	0.502725	0.196521	0.0719008	0.342448	ENSG00000140678	ITGAX
ENST00000268314	0.0431233	0.31085	0.880797	-0.0470851	0.772822	0.0611765	ENSG00000140691	ARMC5
ENST00000268459	0.740551	-0.0804884	0.784611	0.0963962	0.0863252	-0.322243	ENSG00000140807	NKD1
ENST00000268603	0.00516926	-0.538418	0.444846	-0.223576	2.19996e-05	-0.732548	ENSG00000140937	CDH11
ENST00000268720	5.03555e-05	0.304616	0.514133	0.0763407	0.0324234	0.168866	ENSG00000178773	CPNE7
ENST00000268763	0.00327471	0.301853	0.00860123	0.291054	3.01527e-13	0.622574	ENSG00000141068	KSR1
ENST00000268850	0.798529	-0.0296653	0.0157417	0.210962	1.42112e-17	0.570667	ENSG00000092871	RFFL
ENST00000268989	0.000794334	0.258228	0.0335775	0.178229	1.17986e-08	0.383545	ENSG00000141258	SGSM2
ENST00000269159	0.101814	0.192041	0.317362	0.162296	7.49986e-12	0.610577	ENSG00000141401	IMPA2
ENST00000269190	3.71154e-05	0.390444	6.32459e-18	0.729198	6.95691e-32	0.93282	ENSG00000134769	DTNA
ENST00000269191	0.00113292	0.418792	1.51184e-12	0.811018	4.53681e-22	1.01522	ENSG00000134769	DTNA
ENST00000269192	0.00149926	0.460147	2.74648e-09	0.800663	3.14494e-19	1.06051	ENSG00000134769	DTNA
ENST00000269209	0.989575	-0.00161668	3.45339e-11	0.447343	8.3364e-21	0.597877	ENSG00000141441	GAREM
ENST00000269228	0.0931327	0.115566	0.000688671	0.20531	2.50994e-13	0.389176	ENSG00000141458	NPC1
ENST00000269260	0.173013	0.24608	0.701145	0.11234	0.0447863	0.325078	ENSG00000141480	ARRB2
ENST00000269280	0.000853941	-0.235716	6.28223e-09	-0.371942	9.03609e-44	-0.841745	ENSG00000091592	NLRP1
ENST00000269373	0.196081	0.180524	0.0271198	-0.305524	0.853619	-0.0347091	ENSG00000141560	FN3KRP
ENST00000269394	1.64194e-05	0.364638	3.02025e-08	0.462237	1.8078e-22	0.705987	ENSG00000141579	ZNF750
ENST00000269554	0.887723	0.0167073	0.433766	-0.0924348	0.00071351	-0.253345	ENSG00000141720	PIP4K2B
ENST00000269576	0.192063	-0.202233	0.329675	-0.178468	5.88613e-05	-0.503161	ENSG00000186395	KRT10
ENST00000269703	0.663363	0.0864637	0.534075	0.151017	0.0676884	-0.286048	ENSG00000171954	CYP4F22
ENST00000269724	0.413739	0.130976	0.741243	-0.0810993	0.0676395	-0.252808	ENSG00000141858	SAMD1
ENST00000269814	0.0268811	0.255508	0.837311	-0.0459323	0.138052	0.175757	ENSG00000175221	MED16
ENST00000269886	1.1305e-05	0.284669	3.99691e-07	0.302416	1.46219e-07	0.315613	ENSG00000141985	SH3GL1
ENST00000269980	0.105572	0.243467	0.879138	-0.0454178	0.00164416	0.402373	ENSG00000248098	BCKDHA
ENST00000270142	0.682253	-0.0479038	0.00688199	-0.250426	0.0126409	-0.214111	ENSG00000142168	SOD1
ENST00000270189	0.06167	0.18403	0.257655	0.135859	3.40162e-06	0.377827	ENSG00000104368	PLAT
ENST00000270190	0.597997	0.115279	0.770532	0.0960978	0.0189396	0.384963	ENSG00000142197	DOPEY2
ENST00000270233	7.10827e-05	0.312165	0.00401902	0.228384	2.3242e-08	0.398068	ENSG00000187244	BCAM
ENST00000270238	0.000314911	0.429677	0.270557	0.185806	2.75583e-14	0.775328	ENSG00000142235	LMTK3
ENST00000270279	2.77252e-10	0.312918	0.00047309	0.182996	1.08309e-38	0.582342	ENSG00000142273	CBLC
ENST00000270361	0.0271831	0.257307	0.958356	0.0137918	0.0483464	0.222587	ENSG00000142330	CAPN10
ENST00000270451	0.0901627	0.286822	0.934024	0.0293226	0.698468	0.08379	ENSG00000171425	ZNF581
ENST00000270583	0.00179459	0.231577	0.234765	0.115795	9.22191e-09	0.368098	ENSG00000104731	KLHDC4
ENST00000270708	0.424991	0.134207	0.296593	0.195453	0.0100441	0.339298	ENSG00000116213	WRAP73
ENST00000270824	4.09617e-05	0.388534	0.64481	0.0752969	2.70889e-08	0.475622	ENSG00000142694	EVA1B
ENST00000271002	0.0247658	-0.266159	0.542133	-0.109675	0.359036	-0.121242	ENSG00000142856	ITGB3BP
ENST00000271029	0.120218	0.123318	3.4556e-12	0.417218	2.06343e-12	0.430821	ENSG00000117114	LPHN2
ENST00000271064	0.000399604	0.224182	0.393543	0.0768535	1.66225e-45	0.742218	ENSG00000142910	TINAGL1
ENST00000271227	0.401821	0.0979102	0.169413	0.169209	0.005733	0.251073	ENSG00000143036	SLC44A3
ENST00000271348	0.198188	0.264145	0.00288445	-0.556172	0.944937	0.0204533	ENSG00000143140	GJA5
ENST00000271357	0.318659	0.138318	0.294921	-0.170885	0.0134666	0.2788	ENSG00000143147	GPR161
ENST00000271469	0.264313	-0.0962405	0.0566812	-0.160052	5.32254e-05	-0.273675	ENSG00000117143	UAP1
ENST00000271636	6.60605e-15	0.63727	2.45925e-12	0.56428	7.91636e-38	0.970204	ENSG00000143375	CGN
ENST00000271638	0.0390206	-0.1352	0.979749	-0.00370893	4.37764e-10	-0.336245	ENSG00000163191	S100A11
ENST00000271643	4.20625e-13	0.536571	7.69888e-05	0.301478	7.68609e-19	0.622238	ENSG00000143382	ADAMTSL4
ENST00000271745	0.806515	-0.0629857	0.00638354	0.530472	0.00119021	0.54723	ENSG00000143469	SYT14
ENST00000271835	0.756156	-0.0659634	0.626719	0.13138	0.0191762	-0.361966	ENSG00000143536	CRNN
ENST00000272198	0.001495	0.309988	0.0555485	0.216655	2.05266e-07	0.44327	ENSG00000143847	PPFIA4
ENST00000272203	0.00263477	0.26075	2.03948e-06	0.369898	2.05839e-15	0.566028	ENSG00000143850	PLEKHA6
ENST00000272217	0.0134672	0.280035	0.586455	-0.0991035	0.00163794	0.323733	ENSG00000143862	ARL8A
ENST00000272233	0.204506	-0.137718	0.0398307	-0.215699	5.62004e-08	-0.45903	ENSG00000143878	RHOB
ENST00000272249	0.0739775	-0.21384	0.622451	-0.0923143	0.0193006	-0.255054	ENSG00000143889	HNRNPLL
ENST00000272298	0.386703	-0.0639111	0.205233	-0.0966885	2.10994e-07	-0.280966	ENSG00000143933	CALM2
ENST00000272321	0.0306358	-0.205037	0.777726	-0.0492987	0.0019136	-0.26345	ENSG00000143951	WDPCP
ENST00000272424	0.330732	-0.142474	0.00119623	-0.407883	0.286665	-0.150249	ENSG00000144034	TPRKB
ENST00000272570	0.0163337	-0.224948	0.775533	-0.0503096	0.00157295	-0.267578	ENSG00000144161	ZC3H8
ENST00000272610	0.0971434	-0.329343	0.872082	-0.0640535	0.610223	-0.121851	ENSG00000144199	FAHD2B
ENST00000272746	0.0791413	-0.329265	0.746088	-0.107578	0.00126017	-0.527008	ENSG00000115935	WIPF1
ENST00000272928	0.00439616	-0.270627	0.272994	-0.138003	8.87058e-09	-0.473047	ENSG00000144476	ACKR3
ENST00000273067	0.451017	-0.113843	0.0178405	-0.313077	2.0166e-05	-0.478173	ENSG00000144583	42433
ENST00000273077	1.63008e-09	0.332301	0.161049	0.0998569	2.56503e-12	0.365214	ENSG00000127838	PNKD
ENST00000273130	0.18006	-0.145373	0.151861	-0.173517	0.000255217	-0.324572	ENSG00000144635	DYNC1LI1
ENST00000273145	0.858324	-0.036968	0.0547192	0.323753	0.116254	0.234883	ENSG00000144648	ACKR2
ENST00000273183	2.93223e-07	0.660271	1.1149e-09	0.787957	1.87365e-19	1.03296	ENSG00000144681	STAC
ENST00000273258	0.000677606	-0.253459	0.00242621	-0.22457	0.0012447	-0.227948	ENSG00000144746	ARL6IP5
ENST00000273342	1.28916e-22	-0.607779	7.02257e-12	-0.410707	6.51209e-123	-1.45588	ENSG00000144810	COL8A1
ENST00000273347	0.442886	-0.112788	0.318663	-0.172587	0.0177198	-0.27987	ENSG00000144815	NXPE3
ENST00000273359	0.0788412	-0.245601	0.0295261	-0.310327	0.00142634	-0.387089	ENSG00000144827	ABHD10
ENST00000273395	0.479895	-0.146939	0.956222	0.0222205	1.63407e-05	-0.661272	ENSG00000144857	BOC
ENST00000273482	0.0167688	-0.237367	0.180189	-0.162781	3.21033e-06	-0.39938	ENSG00000144935	TRPC1
ENST00000273512	0.691588	0.0503122	0.266247	0.136042	8.44882e-08	0.437876	ENSG00000144959	NCEH1
ENST00000273582	0.000890314	0.243595	0.0012479	0.233443	1.23061e-16	0.509008	ENSG00000145016	KIAA0226
ENST00000273610	0.0140908	-0.32652	2.84358e-06	-0.541173	8.24654e-12	-0.773064	ENSG00000145040	UCN2
ENST00000273739	0.068382	0.255726	1.3127e-05	0.541125	0.0036733	0.357598	ENSG00000145147	SLIT2
ENST00000273814	0.00387944	0.266747	0.697512	0.0603749	9.84655e-06	0.357588	ENSG00000145214	DGKQ
ENST00000273859	0.000962871	-0.189593	0.00427912	-0.166209	4.39095e-20	-0.450165	ENSG00000145246	ATP10D
ENST00000273860	0.171439	-0.100596	0.0105544	-0.175384	1.09805e-05	-0.258901	ENSG00000145247	OCIAD2
ENST00000273905	0.928964	-0.0248455	0.257996	0.280155	0.00455697	0.486966	ENSG00000145283	SLC10A6
ENST00000273908	0.0629563	0.144742	0.000549558	0.244136	1.62388e-08	0.354084	ENSG00000145284	SCD5
ENST00000273968	0.0911	-0.204199	0.68378	-0.0799567	0.0141948	-0.265865	ENSG00000145337	PYURF
ENST00000274026	0.0299595	-0.288033	0.0290117	-0.302341	0.00569338	-0.335577	ENSG00000145386	CCNA2
ENST00000274030	0.569531	0.0458689	3.88574e-05	0.238477	3.23868e-10	0.337054	ENSG00000145390	USP53
ENST00000274065	0.00344878	-0.196125	0.709001	-0.0444832	2.01985e-05	-0.256278	ENSG00000145425	RPS3A
ENST00000274071	1.86469e-21	-0.569941	6.73074e-13	-0.414283	3.75818e-75	-1.06326	ENSG00000145431	PDGFC
ENST00000274192	0.299645	0.116636	0.59033	0.0851227	8.95852e-07	0.408042	ENSG00000145545	SRD5A1
ENST00000274276	0.87959	-0.0125952	0.0729463	0.112372	1.61024e-09	0.290872	ENSG00000145623	OSMR
ENST00000274327	0.0248609	-0.297783	0.887072	0.0393032	0.368528	-0.13349	ENSG00000113595	TRIM23
ENST00000274335	1.09176e-11	-0.451473	0.00783891	-0.195635	1.29168e-28	-0.689923	ENSG00000145675	PIK3R1
ENST00000274456	0.000193186	-0.265724	0.873332	0.0247095	0.00725015	-0.18806	ENSG00000145779	TNFAIP8
ENST00000274565	0.0680564	-0.266871	0.230497	0.217585	0.000341959	-0.451726	ENSG00000145879	SPINK7
ENST00000274569	0.966653	0.00728398	0.0449307	-0.258731	0.128286	-0.179398	ENSG00000145882	PCYOX1L
ENST00000274605	0.836138	0.0520465	0.00794409	0.486513	0.185533	0.254802	ENSG00000145911	N4BP3
ENST00000275015	0.535221	0.133558	0.2906	0.24865	0.00338663	0.467042	ENSG00000146232	NFKBIE
ENST00000275053	0.00607321	-0.233422	0.375251	-0.103502	1.94024e-05	-0.322234	ENSG00000146263	MMS22L
ENST00000275159	0.00197551	-0.283202	0.953641	-0.0127149	0.000205607	-0.310959	ENSG00000146350	TBC1D32
ENST00000275184	0.0530031	-0.181815	0.970499	0.00816753	9.69113e-06	-0.350713	ENSG00000146373	RNF217
ENST00000275230	0.00380955	0.489322	0.0277632	0.418478	3.73916e-24	1.37708	ENSG00000146411	SLC2A12
ENST00000275262	0.00028074	-0.254506	0.618058	0.0580545	0.00378487	-0.197545	ENSG00000112531	QKI
ENST00000275300	1.99957e-06	-0.294745	0.00940118	-0.176572	1.64138e-35	-0.68956	ENSG00000146477	SLC22A3
ENST00000275358	0.0373015	-0.3106	0.719279	-0.0940836	0.0519169	-0.278488	ENSG00000146530	VWDE
ENST00000275428	0.185086	-0.143735	0.909105	-0.0245351	0.00241089	-0.276211	ENSG00000006625	GGCT
ENST00000275521	0.945604	-0.0134645	0.876958	0.0400595	1.03868e-05	0.501265	ENSG00000146674	IGFBP3
ENST00000275569	0.256032	0.133065	0.210043	0.170494	0.00402556	0.272758	ENSG00000146707	POMZP3
ENST00000275575	0.00720116	-0.254701	0.0961616	-0.1814	0.000149871	-0.322209	ENSG00000006576	PHTF2
ENST00000275635	0.293615	0.220486	0.778615	0.0988862	0.0522517	0.353849	ENSG00000086730	LAT2
ENST00000275767	0.746275	-0.0597417	0.863256	-0.049373	0.0389147	-0.283719	ENSG00000146859	TMEM140
ENST00000275815	0.000184336	0.276828	0.180379	0.126897	1.12698e-06	0.327258	ENSG00000146904	EPHA1
ENST00000276052	0.0012603	0.296575	0.798274	0.0467014	0.00268586	0.262661	ENSG00000102225	CDK16
ENST00000276141	0.179063	0.145325	0.475249	0.104831	2.21586e-17	0.658397	ENSG00000102362	SYTL4
ENST00000276282	0.195239	0.11121	0.00703362	0.211222	4.68965e-16	0.503463	ENSG00000147324	MFHAS1
ENST00000276297	0.0273292	-0.282844	0.172474	-0.214335	0.0867925	-0.217458	ENSG00000164741	DLC1
ENST00000276416	0.0922934	0.141775	0.140336	0.138223	5.3443e-05	0.280136	ENSG00000147439	BIN3
ENST00000276569	0.160153	-0.162024	0.992395	-0.00234432	0.00339748	-0.287582	ENSG00000104442	ARMC1
ENST00000276602	0.0564659	-0.259958	0.731936	0.080776	0.00758534	-0.328463	ENSG00000147601	TERF1
ENST00000276603	0.127339	-0.22694	0.878316	0.044797	0.021146	-0.307095	ENSG00000147601	TERF1
ENST00000276646	0.660564	-0.0858052	0.237418	-0.237789	0.0689913	-0.277964	ENSG00000147642	SYBU
ENST00000276681	0.00808677	0.162988	1.47468e-14	0.389794	7.5566e-13	0.364944	ENSG00000147676	MAL2
ENST00000276708	0.0528993	0.140867	0.0198999	0.167941	3.21051e-07	0.304322	ENSG00000147697	GSDMC
ENST00000276914	0.171672	-0.178489	0.583257	-0.106945	1.38421e-05	0.436479	ENSG00000147872	PLIN2
ENST00000276925	0.266729	-0.12089	0.693597	-0.066941	0.00236646	-0.270343	ENSG00000147883	CDKN2B
ENST00000276943	0.00557668	-0.519486	0.47125	-0.208244	1.03403e-06	-0.807346	ENSG00000147896	IFNK
ENST00000277198	0.510191	0.0568194	0.0123216	0.185005	3.59229e-06	0.278955	ENSG00000148120	C9orf3
ENST00000277225	0.000294794	-0.210656	0.118317	-0.111812	3.21335e-09	-0.307106	ENSG00000148143	ZNF462
ENST00000277475	0.00089419	0.338743	0.443031	0.115746	1.26659e-05	0.401546	ENSG00000148343	FAM73B
ENST00000277541	2.23657e-07	0.311708	0.0537041	0.134412	7.48435e-11	0.364471	ENSG00000148400	NOTCH1
ENST00000277570	0.404357	0.0686794	0.168295	0.117243	8.8668e-11	0.373205	ENSG00000148426	PROSER2
ENST00000277575	0.848425	0.0252948	0.00044823	0.311556	1.73416e-11	0.516717	ENSG00000148429	USP6NL
ENST00000277657	0.0663089	-0.299436	0.784777	0.0816285	0.301351	-0.179392	ENSG00000216937	CCDC7
ENST00000277874	0.0148252	-0.227648	0.705315	0.0606708	1.84616e-10	-0.502165	ENSG00000148680	HTR7
ENST00000277945	0.136551	0.228909	0.495434	0.15278	0.0028276	0.387122	ENSG00000148737	TCF7L2
ENST00000278060	0.116211	0.290657	0.328573	0.235918	0.000129234	0.580112	ENSG00000148832	PAOX
ENST00000278175	2.41084e-06	0.354018	5.65513e-09	0.396868	2.4707e-24	0.66675	ENSG00000148926	ADM
ENST00000278499	1.53766e-07	-0.479932	0.0481941	-0.219503	5.02804e-31	-0.975968	ENSG00000149212	SESN3
ENST00000278520	0.00064578	-0.355023	0.107832	-0.197305	0.00103467	-0.320208	ENSG00000149231	CCDC82
ENST00000278550	7.68188e-08	-0.332263	3.33951e-06	-0.27641	1.77085e-19	-0.510277	ENSG00000149256	TENM4
ENST00000278590	0.751111	-0.0373996	5.58158e-06	0.355311	2.47436e-07	0.386082	ENSG00000149289	ZC3H12C
ENST00000278616	9.60905e-07	-0.334371	0.000980262	-0.23644	1.75928e-10	-0.400741	ENSG00000149311	ATM
ENST00000278618	0.00304319	-0.242271	0.401271	-0.0995145	4.17022e-09	-0.416675	ENSG00000149313	AASDHPPT
ENST00000278715	0.877518	-0.0271724	0.832561	-0.0518576	0.015377	-0.286905	ENSG00000256269	HMBS
ENST00000278742	1.74173e-26	0.576572	9.98443e-11	0.334869	1.97089e-77	0.95428	ENSG00000149418	ST14
ENST00000278780	0.0603612	-0.298947	0.474969	-0.159723	0.00139622	-0.447038	ENSG00000125850	OVOL2
ENST00000278795	0.861026	-0.0356378	0.863053	-0.0505383	0.0393394	0.283447	ENSG00000088826	SMOX
ENST00000278849	0.226214	0.117049	0.810157	0.0395199	0.00110763	0.254082	ENSG00000149503	INCENP
ENST00000278893	0.049306	0.255274	0.994753	0.00191211	0.355578	0.133518	ENSG00000168000	BSCL2
ENST00000278919	0.0288133	-0.2177	0.0308622	-0.226689	7.19892e-07	-0.418674	ENSG00000149557	FEZ1
ENST00000278949	0.0521715	0.18194	0.360493	0.115474	4.56351e-05	0.320798	ENSG00000160588	MPZL3
ENST00000279027	0.343195	0.135775	0.317877	0.177842	0.00210689	0.344219	ENSG00000158296	SLC13A3
ENST00000279069	0.443509	-0.132753	0.76012	-0.0812713	0.0350663	-0.299697	ENSG00000149657	LSM14B
ENST00000279247	2.14176e-07	0.236735	0.00296277	0.142426	3.13604e-09	0.253103	ENSG00000014216	CAPN1
ENST00000279488	0.000338749	-0.250744	0.471731	-0.074298	5.63247e-20	-0.556672	ENSG00000139318	DUSP6
ENST00000279839	0.828722	-0.0357026	0.709875	-0.0792124	0.000353774	-0.387844	ENSG00000150316	CWC15
ENST00000279873	0.0166398	-0.211648	0.138365	0.152301	3.70315e-06	-0.353	ENSG00000150347	ARID5B
ENST00000280097	0.0167393	-0.338575	0.328912	-0.193147	0.0693611	-0.253916	ENSG00000150540	HNMT
ENST00000280115	0.860794	0.0325221	0.046956	0.298819	0.909189	-0.0230522	ENSG00000150556	LYPD6B
ENST00000280154	0.00188593	-0.191225	0.333963	-0.0848045	3.53964e-13	-0.384124	ENSG00000150593	PDCD4
ENST00000280193	3.50106e-08	-0.583628	0.0963514	-0.21538	3.08936e-22	-0.94245	ENSG00000150630	VEGFC
ENST00000280200	0.0458898	-0.290708	0.191695	-0.225816	0.000446031	-0.447047	ENSG00000150637	CD226
ENST00000280258	9.95725e-08	-0.352348	4.0949e-11	-0.407821	1.2559e-31	-0.704558	ENSG00000150687	PRSS23
ENST00000280295	0.149986	-0.201578	0.884781	0.0404285	0.000147177	-0.439473	ENSG00000150722	PPP1R1C
ENST00000280326	0.0354969	-0.125681	0.0219434	-0.136355	9.33654e-08	-0.26668	ENSG00000150753	CCT5
ENST00000280330	0.0686958	-0.263754	0.871075	-0.0465202	0.258926	-0.171156	ENSG00000150756	FAM173B
ENST00000280571	0.389416	0.160823	0.826013	0.0696485	0.0847374	0.275605	ENSG00000150977	RILPL2
ENST00000280696	0.933374	0.0156884	0.00135836	0.406022	1.70075e-14	0.749759	ENSG00000151090	THRB
ENST00000280734	0.0330554	0.27423	0.0315445	0.293646	0.000690891	0.381816	ENSG00000151117	TMEM86A
ENST00000280756	0.00596123	-0.301505	0.182114	-0.183294	6.16619e-05	-0.392184	ENSG00000151135	C12orf23
ENST00000280758	0.701939	0.0321495	2.85969e-07	0.286962	4.90078e-13	0.377752	ENSG00000151136	BTBD11
ENST00000280780	0.0478966	0.191626	0.356375	0.117193	2.33479e-05	0.34477	ENSG00000189319	FAM53B
ENST00000280800	0.00333855	0.258157	0.979147	-0.0056514	0.00613193	0.229115	ENSG00000151176	PLBD2
ENST00000280871	0.00839186	-0.28832	0.756361	-0.0624993	0.00909433	-0.267964	ENSG00000151229	SLC2A13
ENST00000280969	0.0247499	-0.265742	0.0656182	-0.24585	0.00302741	-0.318155	ENSG00000038274	MAT2B
ENST00000281081	7.16272e-05	-0.303129	0.984715	-0.00375607	1.47468e-06	-0.337982	ENSG00000151413	NUBPL
ENST00000281129	0.00405172	-0.292686	0.829813	-0.042472	0.725215	-0.0490813	ENSG00000100629	CEP128
ENST00000281268	0.693495	-0.0833961	0.930989	0.0318684	0.0532886	-0.314067	ENSG00000169550	MUC15
ENST00000281317	0.0594593	-0.317489	0.992371	-0.00369141	0.146837	-0.245074	ENSG00000151611	MMAA
ENST00000281394	0.467108	0.0602916	0.11768	0.127825	1.36447e-07	0.3046	ENSG00000162869	PPP1R21
ENST00000281405	0.00526577	-0.247663	0.214173	-0.140085	7.61278e-13	-0.541232	ENSG00000118965	WDR35
ENST00000281523	0.421942	0.173759	0.0377286	0.426988	0.426192	0.17193	ENSG00000151789	ZNF385D
ENST00000281623	0.36837	-0.17526	0.113342	-0.320245	0.00643764	-0.429109	ENSG00000151876	FBXO4
ENST00000281631	0.000506496	-0.251517	0.339977	0.0958506	0.00325075	-0.204719	ENSG00000151883	PARP8
ENST00000281815	0.314481	-0.161043	0.436379	-0.158295	0.0474152	-0.273808	ENSG00000168614	NBPF9
ENST00000281821	0.00886712	-0.276398	0.771407	-0.0578573	1.57322e-11	-0.603886	ENSG00000116106	EPHA4
ENST00000281938	0.141059	0.251887	0.000294071	0.5332	0.0300268	0.33565	ENSG00000152137	HSPB8
ENST00000282003	0.00954718	-0.281328	0.615969	-0.0883409	0.0239297	-0.235518	ENSG00000152193	RNF219
ENST00000282030	8.72821e-18	-0.436196	5.32799e-14	-0.363096	6.0835e-74	-0.876609	ENSG00000152217	SETBP1
ENST00000282096	0.0390345	-0.248271	0.718459	-0.0769097	0.000131433	-0.398508	ENSG00000152270	PDE3B
ENST00000282223	0.0060646	-0.415127	0.0172617	-0.38885	0.000347006	-0.491647	ENSG00000152377	SPOCK1
ENST00000282343	0.016312	-0.283937	0.864356	0.0407908	0.648546	-0.0689299	ENSG00000165995	CACNB2
ENST00000282356	0.266187	-0.196717	0.279154	-0.230091	0.0262398	-0.338181	ENSG00000152495	CAMK4
ENST00000282388	0.0230204	-0.148235	0.0074394	-0.167059	1.49216e-18	-0.466491	ENSG00000152518	ZFP36L2
ENST00000282493	5.88406e-05	0.307912	8.4039e-09	0.415506	3.52241e-59	1.01362	ENSG00000133401	PDZD2
ENST00000282512	0.00339479	-0.305365	0.605814	-0.089589	8.14327e-05	-0.37128	ENSG00000152620	NADK2
ENST00000282605	0.905942	0.0200269	0.432332	-0.132414	0.000179387	-0.395504	ENSG00000043143	JADE2
ENST00000282709	0.0384738	0.17322	0.000598757	0.266135	2.46292e-08	0.381934	ENSG00000145284	SCD5
ENST00000282891	0.024496	-0.253926	0.96822	0.0109655	0.0136838	-0.258286	ENSG00000152942	RAD17
ENST00000282892	0.0331228	-0.282433	0.609962	-0.110488	0.120317	-0.205588	ENSG00000152944	MED21
ENST00000282903	4.18159e-09	-0.401656	0.193173	-0.120138	1.00145e-19	-0.574955	ENSG00000152952	PLOD2
ENST00000282908	0.292762	-0.161219	0.823173	-0.0607573	0.053876	-0.257512	ENSG00000152953	STK32B
ENST00000283109	0.0333827	-0.244065	0.196474	-0.183543	0.000545225	-0.348552	ENSG00000058729	RIOK2
ENST00000283122	0.0859522	-0.250952	0.621114	-0.113505	0.374238	-0.14089	ENSG00000153140	CETN3
ENST00000283131	0.000596794	-0.226504	0.040891	-0.150252	7.80821e-06	-0.268593	ENSG00000153147	SMARCA5
ENST00000283141	0.71144	-0.0619761	0.0605453	0.288138	0.28516	0.149695	ENSG00000153157	SYCP2L
ENST00000283249	4.63202e-37	-0.611453	3.5395e-31	-0.514989	2.21084e-51	-0.703402	ENSG00000115221	ITGB6
ENST00000283285	0.0417212	-0.158024	0.501625	-0.0739716	5.02547e-05	-0.269878	ENSG00000153283	CD96
ENST00000283297	0.00107415	0.350311	0.00557957	0.305501	3.23778e-23	0.879867	ENSG00000153292	GPR110
ENST00000283303	0.0165875	0.170434	0.0451636	0.154133	1.84981e-12	0.407779	ENSG00000153294	GPR115
ENST00000283365	2.66605e-06	0.408793	6.26817e-19	0.695108	4.9559e-35	0.924737	ENSG00000134769	DTNA
ENST00000283441	0.075687	0.297654	0.759877	0.0871918	1.03076e-06	0.658509	ENSG00000188818	ZDHHC11
ENST00000283474	2.01672e-05	0.426429	0.46787	0.117572	5.59159e-07	0.461475	ENSG00000153443	UBALD1
ENST00000283534	0.384003	-0.175013	0.353584	-0.225781	0.0559621	-0.32718	ENSG00000153485	TMEM251
ENST00000283568	0.0448717	-0.268317	0.916641	-0.0293255	0.357433	-0.135432	ENSG00000142856	ITGB3BP
ENST00000283645	0.460434	-0.076155	0.112302	-0.160636	0.000447471	-0.272095	ENSG00000153575	TUBGCP5
ENST00000283713	0.0463895	0.257102	0.129338	0.227632	0.0421869	0.249949	ENSG00000136059	VILL
ENST00000283752	0.0890855	-0.238392	0.328793	-0.179986	8.59936e-06	-0.519346	ENSG00000057149	SERPINB3
ENST00000283928	2.26563e-05	-0.25755	0.074084	-0.125738	3.43048e-05	-0.237317	ENSG00000153814	JAZF1
ENST00000284110	0.00108822	-0.365117	0.375592	-0.149696	1.64367e-12	-0.690072	ENSG00000153976	HS3ST3A1
ENST00000284116	0.917348	-0.0262194	0.840033	0.0700058	0.0378617	0.34159	ENSG00000153982	GDPD1
ENST00000284202	0.0541742	-0.189575	0.437884	-0.111779	9.00053e-05	-0.329524	ENSG00000154059	IMPACT
ENST00000284245	1.36411e-06	0.22652	0.000727883	0.156928	3.855e-23	0.413827	ENSG00000154102	C16orf74
ENST00000284273	0.0411166	-0.164318	0.222639	-0.118932	9.05831e-05	-0.271397	ENSG00000154127	UBASH3B
ENST00000284320	0.00846006	-0.193524	0.641485	-0.0563556	1.13775e-06	-0.31049	ENSG00000154174	TOMM70A
ENST00000284384	1.96662e-06	-0.32695	0.968336	0.00688664	6.22521e-10	-0.392048	ENSG00000154229	PRKCA
ENST00000284481	8.82601e-05	0.520158	0.189802	0.243179	4.45858e-21	1.05207	ENSG00000184608	C8orf12
ENST00000284483	0.539643	-0.132666	0.910627	0.042652	0.0229626	-0.387831	ENSG00000154310	TNIK
ENST00000284486	1.26189e-06	0.541145	0.0263263	0.309866	1.55092e-25	1.00828	ENSG00000154319	FAM167A
ENST00000284503	0.937317	-0.0171469	0.897553	-0.0406006	0.0438447	-0.289888	ENSG00000154328	NEIL2
ENST00000284551	0.00130167	0.244867	0.959387	0.00912296	1.2102e-05	0.29859	ENSG00000154370	TRIM11
ENST00000284878	0.41026	0.0810293	0.0256813	0.192555	0.000161962	0.277066	ENSG00000154639	CXADR
ENST00000284971	0.485731	-0.0933365	0.916152	0.025859	0.00808425	-0.276139	ENSG00000154723	ATP5J
ENST00000285018	0.00157958	-0.187848	2.29652e-05	-0.227441	6.56527e-63	-0.84416	ENSG00000154764	WNT7A
ENST00000285039	0.00089419	0.210757	1.06493e-29	0.581102	4.26316e-47	0.752048	ENSG00000167306	MYO5B
ENST00000285106	0.00855792	0.27495	0.861393	0.0368813	0.132264	0.165433	ENSG00000154832	CXXC1
ENST00000285116	0.0213552	-0.414885	0.042494	-0.400048	0.0940332	-0.303178	ENSG00000154839	SKA1
ENST00000285176	0.170421	-0.237998	0.265966	-0.241405	0.0893884	-0.273936	ENSG00000154874	CCDC144B
ENST00000285199	0.00680569	0.257967	0.0312996	0.22889	2.11704e-12	0.547904	ENSG00000154914	USP43
ENST00000285238	0.341896	0.086306	0.991118	0.00197278	3.27092e-18	0.545246	ENSG00000108846	ABCC3
ENST00000285379	0.000241502	0.312231	6.20092e-09	0.457187	1.31626e-25	0.74801	ENSG00000104267	CA2
ENST00000285407	1.37963e-06	-0.338152	0.256461	-0.113403	1.6857e-15	-0.505254	ENSG00000155090	KLF10
ENST00000285679	2.45964e-05	-0.261945	0.916209	0.0151968	4.75259e-06	-0.264706	ENSG00000155313	USP25
ENST00000285681	2.78309e-05	-0.259091	0.923023	0.0138564	5.3464e-06	-0.262088	ENSG00000155313	USP25
ENST00000285689	0.0012931	0.212247	3.74711e-08	0.322063	1.00338e-34	0.663446	ENSG00000155324	GRAMD3
ENST00000285697	0.0220755	-0.315608	0.85323	0.0517012	0.333979	-0.14724	ENSG00000155330	C16orf87
ENST00000285814	0.15066	-0.138308	0.00192571	-0.268271	5.09802e-07	-0.38592	ENSG00000155438	NIFK
ENST00000285871	0.379424	0.138954	0.0216024	0.334024	8.98742e-05	0.461674	ENSG00000135205	CCDC146
ENST00000285873	0.22349	-0.115545	0.168646	-0.144956	0.000485367	-0.268594	ENSG00000082516	GEMIN5
ENST00000285930	0.266519	0.124049	0.701153	0.0683649	0.00522442	0.253608	ENSG00000085662	AKR1B1
ENST00000286070	0.0404484	-0.302103	0.611405	-0.117051	0.0587789	-0.267752	ENSG00000155636	RBM45
ENST00000286091	0.0306358	0.141801	2.49072e-06	-0.254702	0.0455161	0.12684	ENSG00000155660	PDIA4
ENST00000286122	0.120218	0.128231	0.129116	0.133671	6.19692e-15	0.479963	ENSG00000172530	BANP
ENST00000286196	0.0050297	-0.25233	0.529926	-0.0880549	9.553e-05	-0.31459	ENSG00000155755	TMEM237
ENST00000286298	1.30888e-05	-0.354978	1.75907e-12	-0.507812	8.70491e-19	-0.644498	ENSG00000155850	SLC26A2
ENST00000286307	0.673619	-0.0791495	0.0878954	-0.281764	0.971734	-0.00820353	ENSG00000155858	LSM11
ENST00000286353	0.115608	0.224994	0.666812	0.0995268	9.4394e-08	0.594264	ENSG00000155893	ACPL2
ENST00000286371	0.033296	-0.125482	0.00814763	-0.150005	4.12792e-09	-0.287251	ENSG00000069849	ATP1B3
ENST00000286380	0.222572	0.205909	0.0770202	0.308057	0.227794	0.198584	ENSG00000155918	RAET1L
ENST00000286398	0.0788381	-0.197169	0.0933004	-0.204066	0.00802259	-0.265727	ENSG00000136824	SMC2
ENST00000286428	0.262715	-0.13517	0.71114	-0.0710355	0.00625185	-0.273891	ENSG00000155959	VBP1
ENST00000286445	0.556628	-0.0741342	0.00426853	0.298403	0.0290761	0.210142	ENSG00000155974	GRIP1
ENST00000286523	0.649946	0.0399024	0.772612	0.0354145	8.47898e-07	-0.29345	ENSG00000156030	ELMSAN1
ENST00000286627	0.00282492	-0.274645	0.018598	-0.226753	6.20993e-15	-0.612221	ENSG00000156113	KCNMA1
ENST00000286628	0.00238279	-0.278623	0.0183492	-0.227149	3.04631e-15	-0.618692	ENSG00000156113	KCNMA1
ENST00000286648	0.0701221	-0.255777	0.157988	-0.235493	0.044468	-0.265421	ENSG00000156136	DCK
ENST00000286713	0.00174949	-0.193931	3.23343e-05	-0.231919	5.52089e-13	-0.384374	ENSG00000148175	STOM
ENST00000286788	0.00337772	-0.180147	0.026951	-0.143775	4.829e-10	-0.329641	ENSG00000156261	CCT8
ENST00000286800	0.00172244	-0.18814	0.855608	-0.0223306	3.23733e-12	-0.360274	ENSG00000156273	BACH1
ENST00000286827	0.0536888	0.14351	4.90431e-10	0.375545	1.82782e-12	0.414994	ENSG00000156299	TIAM1
ENST00000286918	0.026644	0.34751	0.127901	0.277071	0.00188445	0.436512	ENSG00000156381	ANKRD9
ENST00000287008	9.14563e-09	0.512565	8.14919e-07	0.432425	2.46982e-21	0.768415	ENSG00000156453	PCDH1
ENST00000287022	0.0104358	-0.207479	0.0123143	-0.211609	6.24553e-06	-0.319797	ENSG00000156467	UQCRB
ENST00000287025	0.173754	-0.174666	0.698208	-0.0797674	0.000239832	-0.387586	ENSG00000156469	MTERFD1
ENST00000287263	2.56021e-05	0.424008	1.42798e-07	0.473118	9.95108e-17	0.742443	ENSG00000156675	RAB11FIP1
ENST00000287380	0.708751	-0.0569098	0.0532223	-0.250986	0.317212	-0.131618	ENSG00000156787	TBC1D31
ENST00000287468	0.00148352	0.330198	0.132633	0.186425	0.00314375	0.293025	ENSG00000156860	FBRS
ENST00000287482	0.040233	-0.288893	0.974969	0.0102893	0.892392	0.0277327	ENSG00000156876	SASS6
ENST00000287546	0.791724	-0.0255431	0.090388	0.137655	5.97065e-06	0.274585	ENSG00000156931	VPS8
ENST00000287598	0.809991	-0.0349683	0.012366	-0.274147	0.523354	-0.0829674	ENSG00000156970	BUB1B
ENST00000287647	0.938156	0.0128598	0.0158828	-0.273386	0.724144	0.0523952	ENSG00000144554	FANCD2
ENST00000287713	0.683178	0.0570693	4.41372e-07	-0.483088	0.653223	0.0629001	ENSG00000157064	NMNAT2
ENST00000287727	0.961764	-0.00484728	0.00209665	0.194989	1.12534e-12	0.379613	ENSG00000157077	ZFYVE9
ENST00000287761	0.257835	-0.106431	1.38284e-05	0.329568	1.22848e-08	0.388559	ENSG00000157107	FCHO2
ENST00000287771	0.246347	0.0893353	0.0232574	0.158232	9.35875e-18	0.469812	ENSG00000157110	RBPMS
ENST00000287820	0.827492	-0.0354885	0.528626	0.115507	0.000773042	0.34927	ENSG00000132170	PPARG
ENST00000287842	2.34231e-09	-0.363413	5.28452e-13	-0.396846	3.32589e-35	-0.690939	ENSG00000157168	NRG1
ENST00000287845	1.92379e-09	-0.364839	5.28452e-13	-0.396419	2.01658e-35	-0.692562	ENSG00000157168	NRG1
ENST00000287898	2.66605e-06	-0.267343	0.645438	-0.0452226	4.13643e-17	-0.431862	ENSG00000214944	ARHGEF28
ENST00000287908	0.0680485	-0.29567	0.566474	-0.139882	0.0155699	-0.356966	ENSG00000157214	STEAP2
ENST00000287913	0.493437	0.138125	0.958032	-0.0209521	0.0913345	0.282842	ENSG00000139908	TSSK4
ENST00000287934	0.42643	-0.136588	0.102428	-0.271412	1.24227e-05	-0.561704	ENSG00000157240	FZD1
ENST00000287996	0.0439335	0.16108	0.287881	0.10906	5.16805e-06	0.304615	ENSG00000127080	IPPK
ENST00000288022	0.0659263	0.290523	0.514133	-0.150696	0.759054	0.0652144	ENSG00000258429	PDF
ENST00000288078	0.145829	0.185397	0.760632	0.0641801	0.000446535	0.365304	ENSG00000157353	FUK
ENST00000288111	0.00206273	0.264267	0.0268626	0.212505	0.0078775	0.219953	ENSG00000157379	DHRS1
ENST00000288207	0.457307	-0.122351	0.0795676	-0.279856	0.609678	0.0884238	ENSG00000157456	CCNB2
ENST00000288235	0.418739	0.0437884	0.131099	0.0787534	4.99238e-13	0.272533	ENSG00000157483	MYO1E
ENST00000288422	0.869674	-0.0175571	0.0247342	0.178035	5.65207e-13	0.432565	ENSG00000157625	TAB3
ENST00000288490	0.000233524	-0.575239	0.658168	-0.130492	0.000332802	-0.529612	ENSG00000157680	DGKI
ENST00000288642	9.69189e-14	-0.42455	4.65998e-05	-0.246859	7.14628e-32	-0.630695	ENSG00000138101	DTNB
ENST00000288745	0.431063	0.12452	0.980093	0.00813812	7.342e-05	0.454957	ENSG00000157890	MEGF11
ENST00000288912	0.000161852	0.205549	0.0881245	0.115449	1.93233e-17	0.398303	ENSG00000158023	WDR66
ENST00000288937	0.924996	-0.0163427	0.856455	-0.0440813	0.000435261	-0.375941	ENSG00000158042	MRPL17
ENST00000288976	0.0287789	-0.283021	0.224783	-0.198797	0.018823	-0.283665	ENSG00000158079	PTPDC1
ENST00000289013	0.572934	0.137294	0.955143	0.0256119	0.0535404	0.373689	ENSG00000158106	RHPN1
ENST00000289032	0.0128853	-0.263397	0.873367	0.034891	0.695337	-0.0544326	ENSG00000196597	ZNF782
ENST00000289104	0.139335	-0.288085	0.960043	-0.0218775	0.0256552	-0.390892	ENSG00000158186	MRAS
ENST00000289119	0.0152529	0.197858	0.492929	0.0825191	1.67801e-19	0.584194	ENSG00000158201	ABHD3
ENST00000289166	0.0145104	0.276843	0.324428	0.157166	0.536842	-0.0877353	ENSG00000158246	FAM46B
ENST00000289248	0.972209	0.00523978	0.00714331	0.269351	7.15156e-07	0.396712	ENSG00000158315	RHBDL2
ENST00000289272	0.860877	-0.0480613	0.0963963	-0.376623	0.266891	-0.239825	ENSG00000239389	PCDHA13
ENST00000289292	0.309976	-0.1467	0.954544	-0.0167562	0.000209633	-0.421653	ENSG00000158352	SHROOM4
ENST00000289416	0.265376	-0.223222	0.800148	-0.0878431	0.0399918	-0.35943	ENSG00000005187	ACSM3
ENST00000289779	5.7631e-06	0.226043	0.000710301	0.170791	6.11051e-30	0.490351	ENSG00000270149	RP11-544M22.13
ENST00000289963	0.000163948	-0.268241	0.947231	-0.0111248	1.83506e-05	-0.281497	ENSG00000120910	PPP3CC
ENST00000290200	0.498206	0.10445	0.869112	-0.0426976	0.0354999	0.257794	ENSG00000243646	IL10RB
ENST00000290209	1.14595e-05	0.327865	2.93681e-10	0.446826	1.00316e-30	0.730693	ENSG00000140199	SLC12A6
ENST00000290216	0.0817978	0.253555	0.708682	-0.0911164	0.432195	0.128988	ENSG00000141295	SCRN2
ENST00000290291	0.0243489	0.228033	0.631648	0.07543	9.6839e-09	0.473239	ENSG00000060491	OGFR
ENST00000290317	0.524062	0.0870228	0.149086	0.206656	0.00146092	0.317767	ENSG00000158296	SLC13A3
ENST00000290349	0.0503789	-0.259574	0.574022	-0.118426	8.22562e-07	-0.549497	ENSG00000159228	CBR1
ENST00000290418	0.0125838	0.275527	0.503286	0.109637	0.424316	0.104605	ENSG00000135637	CCDC142
ENST00000290524	0.275303	0.128566	0.966285	0.0105746	0.00308456	0.279989	ENSG00000143390	RFX5
ENST00000290722	0.1323	0.229499	0.107786	0.278726	0.0732771	0.254769	ENSG00000159527	PGLYRP3
ENST00000290894	0.0227455	0.369006	0.00452618	0.480712	0.0235301	0.349518	ENSG00000138606	SHF
ENST00000290943	0.831378	-0.0360557	0.557921	0.112912	0.0230398	0.261779	ENSG00000230453	ANKRD18B
ENST00000290974	0.369672	0.200045	0.644507	0.153132	0.0257034	0.410872	ENSG00000159733	ZFYVE28
ENST00000291107	0.1711	0.142232	0.628572	0.0728839	0.000220104	0.309648	ENSG00000159842	ABR
ENST00000291270	1.44897e-05	0.378988	0.837338	0.0371576	8.65991e-09	0.456775	ENSG00000104936	DMPK
ENST00000291281	0.0273105	0.190839	0.653169	0.0621862	1.82121e-07	0.374685	ENSG00000105287	PRKD2
ENST00000291539	0.974286	0.00562693	1.81393e-05	0.42601	0.000273627	0.354075	ENSG00000160191	PDE9A
ENST00000291560	0.000139404	-0.301052	0.0352376	-0.196721	2.51922e-08	-0.397833	ENSG00000160207	HSF2BP
ENST00000291722	0.0962689	0.322695	0.721542	-0.117183	0.0957054	0.312197	ENSG00000160325	CACFD1
ENST00000291770	0.446745	-0.113363	0.68261	0.0888746	0.0097334	0.296037	ENSG00000160352	ZNF714
ENST00000291775	0.00796185	0.359291	0.244962	0.20592	0.0166283	0.311961	ENSG00000160360	GPSM1
ENST00000291892	1.89272e-10	0.476059	4.57306e-05	0.324091	1.3606e-27	0.737892	ENSG00000160439	RDH13
ENST00000291900	0.554997	0.067745	0.891891	0.0264772	0.000348286	0.291324	ENSG00000160445	ZER1
ENST00000291901	0.0518298	0.309632	0.96803	-0.0149413	0.440783	0.141753	ENSG00000105048	TNNT1
ENST00000292055	0.765902	0.0260764	0.0645007	0.131574	8.90185e-08	0.295528	ENSG00000160584	SIK3
ENST00000292090	0.53715	0.109901	0.291064	-0.204673	0.0257034	0.308411	ENSG00000160606	TLCD1
ENST00000292140	0.0010985	0.278945	1.39116e-05	0.352102	1.36799e-14	0.551386	ENSG00000176531	PHLDB3
ENST00000292174	0.00143174	0.281037	0.259085	0.133421	0.00391327	0.243407	ENSG00000160683	CXCR5
ENST00000292309	4.51854e-06	0.416331	0.000246443	0.318905	3.18225e-11	0.552415	ENSG00000160796	NBEAL2
ENST00000292314	0.0184821	0.195823	0.389501	0.0984422	7.83916e-05	0.286833	ENSG00000160799	CCDC12
ENST00000292357	0.000564701	0.301224	0.72605	-0.0551989	1.45886e-05	0.343668	ENSG00000187800	PEAR1
ENST00000292369	0.144845	0.221893	0.193854	0.236934	0.00139146	0.405305	ENSG00000239521	GATS
ENST00000292393	0.361489	0.151265	0.22408	0.225134	0.0345368	0.290287	ENSG00000166526	ZNF3
ENST00000292401	0.0596501	0.32293	0.0926019	0.33167	0.299012	0.193103	ENSG00000160862	AZGP1
ENST00000292430	0.857395	0.0370459	0.0710607	-0.29362	0.625823	-0.0922542	ENSG00000160886	LY6K
ENST00000292431	0.00016989	0.251168	0.779601	-0.0360433	0.00590867	0.182353	ENSG00000160877	NACC1
ENST00000292433	0.00045485	0.278463	0.428913	0.0928588	0.000108831	0.285654	ENSG00000160888	IER2
ENST00000292539	0.000130863	0.416607	0.948884	0.0163504	0.0525336	0.224527	ENSG00000160972	PPP1R16A
ENST00000292577	0.00344445	0.279956	0.720914	0.058848	0.00480527	0.255991	ENSG00000129968	ABHD17A
ENST00000293195	0.0615523	0.203953	0.661833	0.0786025	0.00583553	0.266472	ENSG00000161513	FDXR
ENST00000293217	0.827639	0.022374	0.164959	0.125669	2.7182e-05	0.270066	ENSG00000161533	ACOX1
ENST00000293230	0.0432576	0.24055	0.813864	-0.0523251	1.99979e-06	0.465939	ENSG00000161544	CYGB
ENST00000293288	0.000542659	0.285998	0.795407	0.0429547	0.00393158	0.231082	ENSG00000087088	BAX
ENST00000293350	0.0256651	0.283155	0.806474	-0.05847	0.674673	0.0698349	ENSG00000161618	ALDH16A1
ENST00000293778	0.0346111	0.255528	0.116039	0.218025	8.52432e-09	0.56434	ENSG00000161921	CXCL16
ENST00000293780	0.498997	0.116979	0.508248	0.145027	0.0331013	0.291398	ENSG00000108556	CHRNE
ENST00000293829	0.000425093	0.333815	0.00465308	0.280284	3.089e-06	0.4006	ENSG00000161958	FGF11
ENST00000293883	0.0256001	0.315951	0.669429	0.102175	0.885413	-0.0309549	ENSG00000127580	WDR24
ENST00000293892	5.03475e-06	0.591737	0.489347	0.144016	1.77017e-12	0.813256	ENSG00000162006	MSLNL
ENST00000293925	0.00335026	0.188354	0.00556176	0.179513	2.44614e-06	0.265193	ENSG00000007545	CRAMP1L
ENST00000293970	0.00482143	0.350191	0.888123	-0.0371701	0.0349816	0.259998	ENSG00000162065	TBC1D24
ENST00000293971	0.0241446	0.332134	0.896886	0.039825	0.0876505	0.252761	ENSG00000162066	AMDHD2
ENST00000294129	0.018247	0.234016	0.676149	0.0689271	0.000362185	0.312073	ENSG00000213672	NCKIPSD
ENST00000294179	0.420712	0.098356	0.580611	0.0921438	0.00137445	0.294853	ENSG00000162236	STX5
ENST00000294256	0.0018502	0.276877	0.355831	0.111818	0.000338298	0.292459	ENSG00000162298	SYVN1
ENST00000294309	0.0151414	0.21048	0.986778	0.00335682	3.23763e-05	0.311711	ENSG00000162341	TPCN2
ENST00000294413	0.00194526	-0.528508	0.0908831	-0.353921	0.00253919	-0.486279	ENSG00000188672	RHCE
ENST00000294489	9.24718e-08	-0.392201	2.96157e-15	-0.520665	9.04705e-45	-0.93815	ENSG00000162493	PDPN
ENST00000294521	0.0211053	0.190094	0.440624	0.0883966	0.000125388	0.275498	ENSG00000162522	KIAA1522
ENST00000294624	0.399748	-0.181074	0.0523404	-0.399809	0.420116	0.171076	ENSG00000162614	NEXN
ENST00000294649	0.110815	-0.256574	0.43733	-0.165868	2.67645e-07	-0.675668	ENSG00000162631	NTNG1
ENST00000294664	0.293243	-0.230082	0.397253	-0.237204	0.0918758	-0.332092	ENSG00000162643	WDR63
ENST00000294715	0.0401819	0.339965	0.304756	0.227519	0.730056	0.0767996	ENSG00000232527	RP11-14N7.2
ENST00000294738	0.0414902	-0.236352	0.0310072	0.257797	0.639488	0.0672417	ENSG00000213047	DENND1B
ENST00000294740	0.00019426	-0.348643	0.0210722	-0.233454	2.00111e-11	-0.557634	ENSG00000162702	ZNF281
ENST00000294742	0.0284306	-0.166632	0.200188	-0.11845	5.00641e-06	-0.296983	ENSG00000162704	ARPC5
ENST00000294811	2.40341e-09	0.464471	5.4867e-09	0.439874	2.37116e-34	0.854777	ENSG00000162757	C1orf74
ENST00000294868	0.697081	0.0557213	3.30317e-07	-0.495828	0.813009	0.0369727	ENSG00000157064	NMNAT2
ENST00000294952	0.467108	0.0602916	0.11768	0.127825	1.36447e-07	0.3046	ENSG00000162869	PPP1R21
ENST00000295031	0.000699201	-0.373959	0.0275979	-0.264748	0.0143391	-0.26475	ENSG00000162929	KIAA1841
ENST00000295050	0.0130721	-0.306932	0.460216	-0.134414	0.325869	-0.135312	ENSG00000010072	SPRTN
ENST00000295092	0.0017225	0.277162	4.84815e-09	0.454255	2.16089e-06	0.371636	ENSG00000162981	FAM84A
ENST00000295133	0.000125444	0.40244	0.753714	0.061822	0.000272878	0.363065	ENSG00000163013	FBXO41
ENST00000295148	0.460717	-0.140423	0.879298	-0.0506753	0.0560046	-0.302651	ENSG00000163026	C2orf44
ENST00000295156	0.00169674	0.319594	0.905457	0.028235	2.98005e-07	0.454957	ENSG00000163032	VSNL1
ENST00000295190	0.174113	-0.250454	0.453552	-0.189549	0.0377904	-0.343321	ENSG00000163053	SLC16A14
ENST00000295213	0.334111	-0.144616	0.993028	0.00275243	0.0466706	-0.254514	ENSG00000163071	SPATA18
ENST00000295294	0.0521368	0.29156	0.830875	0.0612954	0.352171	0.155448	ENSG00000163141	BNIPL
ENST00000295324	0.0159484	-0.222247	0.92023	-0.0198239	9.50254e-06	-0.355145	ENSG00000163171	CDC42EP3
ENST00000295367	0.624293	-0.102641	0.20043	0.256548	0.0609468	-0.310548	ENSG00000163209	SPRR3
ENST00000295381	0.898447	0.0288284	0.0812761	-0.313232	0.0950836	-0.267675	ENSG00000163219	ARHGAP25
ENST00000295400	0.0426848	0.123103	2.79208e-08	0.267055	6.17213e-20	0.438619	ENSG00000163235	TGFA
ENST00000295448	0.00399646	-0.32322	0.267253	-0.164507	0.0296356	-0.238326	ENSG00000163281	GNPDA2
ENST00000295462	0.000127187	-0.297631	0.458538	-0.0879441	5.36067e-09	-0.407893	ENSG00000163291	PAQR3
ENST00000295465	0.0150692	-0.29082	0.0107599	-0.302636	1.37787e-08	-0.579715	ENSG00000163297	ANTXR2
ENST00000295491	0.159363	-0.179103	0.00976588	-0.307801	0.00470696	-0.30753	ENSG00000163319	MRPS18C
ENST00000295500	0.0564101	-0.284396	0.372805	-0.186188	0.00409455	-0.381791	ENSG00000163328	GPR155
ENST00000295522	5.02617e-13	0.401126	1.98085e-42	0.665938	2.57085e-90	1.02101	ENSG00000163347	CLDN1
ENST00000295548	0.797057	0.0669137	0.0096402	0.527785	0.000256889	0.617309	ENSG00000127249	ATP13A4
ENST00000295568	0.0872594	-0.287037	0.841616	-0.0638568	0.412758	-0.151363	ENSG00000163376	KBTBD8
ENST00000295571	0.00121751	-0.231591	0.0962107	-0.141809	3.85941e-11	-0.410957	ENSG00000163378	EOGT
ENST00000295624	0.0271766	-0.144047	0.00890736	-0.162967	3.92891e-06	-0.257364	ENSG00000134369	NAV1
ENST00000295628	7.51203e-06	-0.307981	0.519832	-0.0724173	8.19856e-11	-0.405853	ENSG00000163428	LRRC58
ENST00000295666	4.30656e-05	-0.212329	0.915733	0.012508	2.93929e-11	-0.309492	ENSG00000163453	IGFBP7
ENST00000295694	1.31884e-05	0.355486	0.0948412	0.164765	1.69619e-05	0.332569	ENSG00000163472	TMEM79
ENST00000295706	2.05294e-05	0.335564	0.00272749	0.251502	1.51595e-10	0.451568	ENSG00000143847	PPFIA4
ENST00000295738	0.226214	0.232907	0.735041	0.105381	0.0949716	0.294074	ENSG00000213901	SLC23A3
ENST00000295754	0.0248876	-0.139162	0.0267403	-0.136192	2.10981e-06	-0.251529	ENSG00000163513	TGFBR2
ENST00000295822	0.0310514	-0.35399	0.670365	-0.119628	0.000346932	-0.517803	ENSG00000163577	EIF5A2
ENST00000295830	0.0705313	-0.193214	0.00584075	-0.279128	0.0162515	-0.233389	ENSG00000163584	RPL22L1
ENST00000295839	0.0433682	-0.356082	0.979746	0.0109511	0.075079	-0.305617	ENSG00000163590	PPM1L
ENST00000295864	0.132586	-0.256291	0.783144	0.082672	0.0407658	-0.317273	ENSG00000163607	GTPBP8
ENST00000295868	0.0238732	-0.259905	0.894074	0.0327574	0.374369	-0.114541	ENSG00000206530	WDR52
ENST00000295878	0.044093	-0.229742	0.591574	-0.0973184	5.39283e-06	-0.440133	ENSG00000163617	KIAA1407
ENST00000295890	0.0177265	-0.320684	0.543454	-0.128616	0.00839839	-0.3308	ENSG00000163626	COX18
ENST00000295902	7.00753e-09	-0.534671	8.15957e-05	-0.377092	6.41715e-25	-0.881818	ENSG00000163637	PRICKLE2
ENST00000295908	0.857756	-0.0318955	0.932351	0.0241911	0.0037019	-0.342957	ENSG00000163644	PPM1K
ENST00000295920	0.000312344	-0.27726	0.303364	-0.109922	2.34326e-05	-0.299719	ENSG00000163655	GMPS
ENST00000295956	3.34796e-06	0.188126	0.000821243	0.131517	4.35963e-44	0.494023	ENSG00000136068	FLNB
ENST00000295971	5.50922e-06	0.291032	2.3799e-19	0.504804	2.01267e-92	1.10128	ENSG00000163694	RBM47
ENST00000295974	7.40916e-05	-0.194529	0.000173002	-0.179423	2.88049e-16	-0.353443	ENSG00000163697	APBB2
ENST00000296003	0.030332	0.209386	0.0853328	0.18566	4.28406e-05	0.336623	ENSG00000163719	MTMR14
ENST00000296015	0.122545	-0.148207	0.419344	-0.102882	0.00016412	-0.301462	ENSG00000163728	TTC14
ENST00000296031	0.72759	-0.0873104	0.00328551	0.556404	0.587382	0.130182	ENSG00000081041	CXCL2
ENST00000296121	0.36594	-0.121848	0.880099	-0.0374729	0.00856554	-0.286759	ENSG00000163807	KIAA1143
ENST00000296135	0.0641048	-0.32478	0.465571	-0.18976	0.0299061	-0.354529	ENSG00000163818	LZTFL1
ENST00000296210	0.000232852	0.314097	0.383076	0.111839	1.71046e-09	0.45127	ENSG00000163870	TPRA1
ENST00000296218	0.123213	-0.319602	0.0617117	-0.416149	0.192943	-0.270661	ENSG00000163879	DNALI1
ENST00000296252	1.4766e-06	0.505572	1.1745e-09	0.624179	1.53837e-35	1.12131	ENSG00000163898	LIPH
ENST00000296254	0.0251494	0.228061	0.0353121	0.225517	0.00446938	0.262677	ENSG00000163900	TMEM41A
ENST00000296266	0.395212	-0.128675	0.0194958	-0.321227	0.106279	-0.213136	ENSG00000163913	IFT122
ENST00000296273	0.0612927	-0.261681	0.411714	-0.158624	0.006187	-0.342485	ENSG00000163918	RFC4
ENST00000296295	0.397877	-0.134807	0.514616	-0.134769	0.000115095	-0.469158	ENSG00000163935	SFMBT1
ENST00000296327	0.424604	0.172173	0.432381	0.211742	0.00144777	0.52139	ENSG00000163959	SLC51A
ENST00000296333	0.402826	-0.149128	0.819645	-0.0666976	0.0381747	-0.308066	ENSG00000163964	PIGX
ENST00000296343	0.00910519	0.21835	0.00235278	0.2503	1.79372e-12	0.482694	ENSG00000145016	KIAA0226
ENST00000296350	0.0143104	0.229092	0.442627	-0.103649	5.14951e-06	0.363509	ENSG00000163975	MFI2
ENST00000296351	0.103201	0.196547	0.424652	-0.131088	0.00240833	0.312325	ENSG00000163975	MFI2
ENST00000296372	0.00448105	0.38824	0.0010523	0.466273	1.77666e-10	0.731125	ENSG00000163995	ABLIM2
ENST00000296380	0.550623	-0.12694	0.221212	-0.275656	0.0358995	-0.355186	ENSG00000164002	EXO5
ENST00000296388	0.754916	-0.0438306	0.013508	-0.261136	0.0186661	-0.238991	ENSG00000117385	LEPRE1
ENST00000296414	0.312241	0.072683	5.08954e-11	0.34297	2.60335e-48	0.71073	ENSG00000070190	DAPP1
ENST00000296417	0.845662	0.0243283	4.38238e-06	-0.358213	0.0398822	-0.182014	ENSG00000164032	H2AFZ
ENST00000296440	4.23413e-09	0.299122	0.558594	0.0496542	3.03373e-07	0.25371	ENSG00000164050	PLXNB1
ENST00000296483	0.969536	-0.00430237	0.64716	-0.0536266	3.69537e-05	-0.265529	ENSG00000164086	DUSP7
ENST00000296509	0.00524871	-0.359327	0.0587409	-0.27415	4.69704e-05	-0.468209	ENSG00000164109	MAD2L1
ENST00000296511	2.13616e-05	-0.258154	0.00175423	-0.194524	3.32899e-13	-0.396434	ENSG00000164111	ANXA5
ENST00000296521	0.281893	-0.156464	0.058205	0.276555	1.03143e-05	0.480084	ENSG00000164120	HPGD
ENST00000296522	0.125435	-0.197545	0.027395	0.287018	0.00153369	0.339732	ENSG00000164120	HPGD
ENST00000296529	0.121694	-0.20348	0.729139	-0.0772537	0.0184762	-0.276246	ENSG00000164124	TMEM144
ENST00000296530	0.0234386	-0.285846	0.864776	0.0424324	0.000116101	-0.426339	ENSG00000164125	FAM198B
ENST00000296555	4.24568e-06	-0.336721	0.957348	0.00980817	0.0016866	-0.225713	ENSG00000109670	FBXW7
ENST00000296577	2.52889e-05	-0.248217	2.31075e-05	-0.239695	2.50217e-11	-0.354371	ENSG00000164163	ABCE1
ENST00000296585	0.000182993	-0.353036	0.00574384	-0.260828	0.000253971	-0.329398	ENSG00000164171	ITGA2
ENST00000296657	0.209977	0.272259	0.0293341	0.472008	0.000184645	0.653508	ENSG00000164236	ANKRD33B
ENST00000296677	0.120239	0.157345	0.911689	0.0222291	1.21226e-05	0.355615	ENSG00000164251	F2RL1
ENST00000296733	0.206206	-0.183166	0.4794	-0.138653	0.000227403	-0.435068	ENSG00000164287	CDC20B
ENST00000296734	0.1925	-0.191629	0.544824	-0.125997	0.000461851	-0.423746	ENSG00000164294	GPX8
ENST00000296755	0.199584	-0.211594	0.265859	-0.225443	0.0618633	-0.278627	ENSG00000131711	MAP1B
ENST00000296792	0.289614	-0.132823	0.336925	-0.143124	0.000531184	-0.346338	ENSG00000164338	UTP15
ENST00000296794	2.01598e-06	-0.281371	0.712804	-0.0398594	1.63715e-16	-0.441722	ENSG00000214944	ARHGEF28
ENST00000296799	0.000898568	-0.212166	0.869057	-0.0218604	3.34902e-09	-0.333232	ENSG00000214944	ARHGEF28
ENST00000296802	0.216002	-0.108204	0.0567976	-0.171803	2.13079e-07	-0.352596	ENSG00000164346	NSA2
ENST00000296805	0.0148256	-0.182659	0.140549	-0.131392	0.000146053	-0.251403	ENSG00000164347	GFM2
ENST00000296812	0.513358	-0.150704	0.119805	-0.356555	0.00505683	-0.497389	ENSG00000151876	FBXO4
ENST00000296882	0.0984461	0.334105	0.218126	0.310101	0.0260514	0.411238	ENSG00000164411	GJB7
ENST00000296930	2.3623e-05	-0.234965	1.86357e-05	-0.220169	2.09315e-11	-0.337026	ENSG00000181163	NPM1
ENST00000296932	0.00028497	-0.232775	0.46553	0.0720371	3.52502e-06	-0.27182	ENSG00000112414	GPR126
ENST00000296953	0.664404	0.0830184	0.143775	0.271839	0.0215888	0.322488	ENSG00000164463	CREBRF
ENST00000296955	1.8366e-16	-0.363766	6.64237e-08	-0.237538	3.25909e-69	-0.73555	ENSG00000164465	DCBLD1
ENST00000297135	0.949846	0.00723014	0.000868221	0.229982	2.35242e-12	0.435766	ENSG00000164597	COG5
ENST00000297156	0.0220539	-0.262959	0.583933	-0.100108	0.00134959	-0.330373	ENSG00000164615	CAMLG
ENST00000297164	0.0893233	0.233927	0.866759	0.0438951	0.0388302	0.262057	ENSG00000164620	RELL2
ENST00000297205	0.376677	-0.159573	0.0230187	-0.367238	0.000553155	-0.486073	ENSG00000164647	STEAP1
ENST00000297229	0.572481	-0.0864914	0.0064963	0.349074	0.0761189	0.214567	ENSG00000164663	USP49
ENST00000297239	0.754018	-0.0783778	0.733537	0.118349	0.0772219	0.333454	ENSG00000164674	SYTL3
ENST00000297258	0.0284	-0.160553	0.852039	-0.0263548	5.46194e-11	-0.397015	ENSG00000164687	FABP5
ENST00000297293	0.0247852	0.164263	0.079166	0.139831	7.34661e-07	0.303954	ENSG00000164715	LMTK2
ENST00000297303	0.514878	0.097084	0.32952	0.165308	0.0113965	0.286292	ENSG00000171044	XKR6
ENST00000297373	0.0345777	0.373081	0.209976	0.283377	0.149029	0.262423	ENSG00000164776	PHKG1
ENST00000297405	0.000961975	-0.305211	0.0179886	-0.230074	0.000273706	-0.312113	ENSG00000164796	CSMD3
ENST00000297438	0.20039	-0.172734	0.444178	-0.139284	0.00433787	-0.324097	ENSG00000164823	OSGIN2
ENST00000297477	0.0863565	0.244096	0.0342593	0.295539	0.0138512	0.316927	ENSG00000164855	TMEM184A
ENST00000297508	0.666749	-0.0497015	0.105661	-0.163148	3.57863e-05	-0.327517	ENSG00000164877	MICALL2
ENST00000297532	0.00178431	0.320096	0.889192	-0.0308045	0.434517	0.0987706	ENSG00000164896	FASTK
ENST00000297533	0.0701748	0.26068	0.79168	-0.0667682	0.204377	0.188013	ENSG00000164897	TMUB1
ENST00000297564	0.400363	-0.0929376	0.00430068	-0.278105	0.0161116	-0.215303	ENSG00000164919	COX6C
ENST00000297579	0.0920833	-0.149256	0.344169	-0.110402	0.00043496	-0.264617	ENSG00000164934	DCAF13
ENST00000297661	0.121583	0.115956	6.68198e-05	0.246609	9.59318e-22	0.539205	ENSG00000165006	UBAP1
ENST00000297668	0.0316767	-0.26117	0.886873	0.0351771	0.517463	-0.093268	ENSG00000106714	CNTNAP3
ENST00000297689	0.312159	-0.147968	0.960143	0.015166	0.006846	-0.324719	ENSG00000165030	NFIL3
ENST00000297720	0.337835	-0.215531	0.937812	0.0345783	0.070821	-0.356127	ENSG00000165046	LETM2
ENST00000297769	0.0114106	-0.171264	0.859903	-0.0233962	1.58523e-06	-0.281295	ENSG00000165078	CPA6
ENST00000297770	0.0113525	-0.171373	0.859536	-0.0234719	1.53354e-06	-0.281677	ENSG00000165078	CPA6
ENST00000297857	0.00155277	-0.232102	0.593541	-0.0644803	2.15336e-05	-0.281232	ENSG00000165156	ZHX1
ENST00000297977	0.937053	0.0153984	0.900888	0.0359473	0.000150197	0.423634	ENSG00000165259	HDX
ENST00000297991	0.215856	0.153388	0.399738	-0.126245	0.00310377	0.306208	ENSG00000165272	AQP3
ENST00000298125	1.21858e-07	-0.254899	0.732997	-0.0316096	1.4413e-23	-0.437237	ENSG00000139668	WDFY2
ENST00000298130	0.038405	-0.181059	0.214319	-0.133418	0.000426098	-0.269548	ENSG00000165389	SPTSSA
ENST00000298198	0.000189167	-0.396714	0.00252475	-0.331173	2.67343e-05	-0.412407	ENSG00000165434	PGM2L1
ENST00000298229	0.000893705	0.253391	0.895002	-0.0214426	0.00216071	0.224262	ENSG00000165458	INPPL1
ENST00000298260	0.364822	-0.162422	0.260326	-0.22885	0.0784359	-0.274206	ENSG00000165480	SKA3
ENST00000298351	0.553493	0.0771354	0.870417	-0.0354704	3.9789e-06	-0.42898	ENSG00000165548	TMEM63C
ENST00000298472	0.00686918	-0.41041	0.848744	-0.0587433	0.113248	-0.246869	ENSG00000165646	SLC18A2
ENST00000298510	0.0191962	-0.212596	0.0779711	-0.18137	3.30962e-09	-0.45251	ENSG00000165672	PRDX3
ENST00000298556	0.0110903	-0.251875	0.592159	-0.0866758	5.63143e-05	-0.352173	ENSG00000165704	HPRT1
ENST00000298690	0.0331085	0.300843	0.346246	0.182657	0.272674	0.168955	ENSG00000165799	RNASE7
ENST00000298715	0.807113	0.0619363	0.45952	0.207205	0.00585021	0.470422	ENSG00000165816	VWA2
ENST00000298746	0.0269252	-0.248683	0.172033	-0.184358	0.0161063	-0.2526	ENSG00000165832	TRUB1
ENST00000298815	0.990209	-0.00192034	0.0240702	0.245084	1.32364e-10	0.528272	ENSG00000165895	ARHGAP42
ENST00000298854	0.373001	0.188381	0.827356	0.077864	2.80623e-05	0.652185	ENSG00000165917	RAPSN
ENST00000298876	0.0503822	0.309751	0.214091	0.245618	1.38356e-07	0.672541	ENSG00000165935	SMCO2
ENST00000298912	2.86756e-20	0.646374	3.06002e-12	0.527157	5.98621e-108	1.3984	ENSG00000165959	CLMN
ENST00000298992	0.614908	0.0525895	0.960655	0.00964982	7.76795e-09	0.391539	ENSG00000166016	ABTB2
ENST00000299045	0.435554	0.119742	0.00879874	0.365601	4.27322e-06	0.501451	ENSG00000166046	TCP11L2
ENST00000299084	1.48594e-06	-0.372263	0.183031	-0.135464	4.30602e-11	-0.467037	ENSG00000166068	SPRED1
ENST00000299138	0.00123654	-0.208159	0.00147691	-0.202208	6.27793e-06	-0.262442	ENSG00000069329	VPS35
ENST00000299157	0.0271026	-0.219037	0.0338226	-0.220234	9.46611e-11	-0.534777	ENSG00000166130	IKBIP
ENST00000299164	0.00220708	-0.392355	1.80898e-10	-0.770491	1.19163e-18	-0.978501	ENSG00000166106	ADAMTS15
ENST00000299173	0.0382668	0.25676	0.996197	-0.0013769	0.116905	0.195321	ENSG00000166140	ZFYVE19
ENST00000299206	0.128162	0.185587	0.102542	0.214126	0.00409582	0.297867	ENSG00000166169	POLL
ENST00000299222	0.297137	-0.219131	0.884172	0.0585559	0.0455795	-0.365261	ENSG00000151572	ANO4
ENST00000299237	0.64549	-0.0965854	0.213452	-0.258844	0.0182263	-0.373201	ENSG00000166188	ZNF319
ENST00000299252	0.749698	0.0331209	2.90258e-06	0.324465	3.10131e-08	0.362465	ENSG00000135679	MDM2
ENST00000299259	0.0213077	-0.197304	0.307603	-0.116485	1.09085e-05	-0.325073	ENSG00000166200	COPS2
ENST00000299300	0.0896746	-0.108987	6.65823e-06	-0.238458	3.88224e-09	-0.303582	ENSG00000166226	CCT2
ENST00000299340	0.000102488	-0.415532	0.596921	-0.0978714	2.04673e-09	-0.577731	ENSG00000166265	CYYR1
ENST00000299345	0.428848	-0.175485	0.980996	-0.0108446	0.0434929	-0.373043	ENSG00000150394	CDH8
ENST00000299430	0.996708	0.000971236	0.945135	-0.0248657	0.0043615	-0.426273	ENSG00000166342	NETO1
ENST00000299492	0.812962	0.0427534	0.00703	0.35711	0.00675992	0.328173	ENSG00000166387	PPFIBP2
ENST00000299502	1.73896e-07	0.437327	1.84568e-19	0.642399	2.5795e-37	0.956255	ENSG00000197632	SERPINB2
ENST00000299565	0.335581	-0.176091	0.0316348	-0.363624	0.134687	-0.247154	ENSG00000169684	CHRNA5
ENST00000299572	0.983435	0.00527114	0.0173822	-0.418094	0.260763	-0.2045	ENSG00000166451	CENPN
ENST00000299576	0.272045	-0.195065	0.622197	-0.129119	5.37577e-07	-0.690741	ENSG00000166452	AKIP1
ENST00000299638	0.111946	-0.213324	0.969757	-0.0116736	0.0369238	-0.255786	ENSG00000255529	POLR2M
ENST00000299667	0.251401	0.124233	0.194291	0.158073	0.00356469	0.255654	ENSG00000166526	ZNF3
ENST00000299673	1.13223e-06	0.337747	0.0397207	0.172361	1.55264e-29	0.687136	ENSG00000166532	RIMKLB
ENST00000299694	0.240676	-0.249706	0.485335	0.204262	0.0703606	-0.347631	ENSG00000166546	BEAN1
ENST00000299697	0.0852511	-0.242092	0.0173339	-0.337959	7.37897e-06	-0.525718	ENSG00000166548	TK2
ENST00000299698	0.0858632	0.186818	0.00432509	0.274327	5.95813e-05	0.367647	ENSG00000166535	A2ML1
ENST00000299759	0.926496	-0.022357	0.48061	0.178154	0.000569814	-0.516356	ENSG00000166592	RRAD
ENST00000299872	0.976738	-0.00481595	0.847452	-0.042737	0.00176942	-0.308273	ENSG00000166681	NGFRAP1
ENST00000299954	0.8578	0.0167431	2.15188e-07	0.287233	9.82644e-05	0.227308	ENSG00000154217	PITPNC1
ENST00000299977	0.000162071	0.237716	0.0853048	0.129856	9.86343e-40	0.687208	ENSG00000166750	SLFN5
ENST00000300005	0.441375	-0.115977	0.28932	-0.180873	0.00403422	-0.338372	ENSG00000196678	ERI2
ENST00000300006	0.00522049	-0.332274	0.0555015	-0.260159	0.000653766	-0.369578	ENSG00000166780	C16orf45
ENST00000300060	0.542049	-0.128762	0.0311642	-0.39269	0.00038737	-0.553354	ENSG00000166825	ANPEP
ENST00000300091	0.0348317	-0.335994	0.548609	-0.144109	0.116641	-0.250666	ENSG00000166845	C18orf54
ENST00000300128	0.313127	-0.110061	0.00416157	-0.271123	0.0986425	-0.160113	ENSG00000166881	TMEM194A
ENST00000300131	0.114394	0.182864	0.273484	0.151097	0.012253	0.254748	ENSG00000166886	NAB2
ENST00000300151	0.346696	-0.12749	0.349243	0.153013	0.00148117	-0.341257	ENSG00000166902	MRPL16
ENST00000300176	0.273305	0.192073	0.673307	-0.112021	0.00167692	0.437694	ENSG00000106351	AGFG2
ENST00000300181	4.89932e-08	0.503416	0.27959	0.142967	1.19707e-17	0.713117	ENSG00000166925	TSC22D4
ENST00000300245	0.349366	0.120293	0.903945	0.0293205	0.0020153	0.307903	ENSG00000166971	AKTIP
ENST00000300291	0.000942855	-0.251079	0.0146961	-0.199705	0.000365656	-0.250385	ENSG00000167005	NUDT21
ENST00000300305	2.414e-06	-0.240079	1.06238e-06	-0.23497	3.16227e-11	-0.308824	ENSG00000159216	RUNX1
ENST00000300413	0.00544834	-0.308538	0.597115	-0.0974229	0.00358183	-0.302268	ENSG00000167088	SNRPD1
ENST00000300417	0.0184779	0.193747	0.363059	0.101116	2.88632e-05	0.297855	ENSG00000148356	LRSAM1
ENST00000300434	0.213554	0.201871	0.0471591	0.32268	0.062579	0.271495	ENSG00000167106	FAM102A
ENST00000300441	0.00320973	0.222097	0.705999	0.0508089	8.87054e-06	0.296632	ENSG00000167107	ACSF2
ENST00000300456	0.000697332	0.255847	0.909663	-0.0185419	7.29086e-05	0.276023	ENSG00000167114	SLC27A4
ENST00000300469	0.492482	0.104316	0.836579	0.0524514	0.0164545	0.281365	ENSG00000125971	DYNLRB1
ENST00000300584	0.119132	-0.127221	0.0503115	-0.162417	5.76975e-06	-0.301431	ENSG00000167202	TBC1D2B
ENST00000300589	0.461971	-0.124247	0.366995	-0.184635	1.18631e-13	-0.897206	ENSG00000167207	NOD2
ENST00000300632	0.00474329	0.319893	0.24784	-0.177048	0.899161	-0.0227862	ENSG00000167244	IGF2
ENST00000300682	0.00262081	0.361878	0.985686	0.0054455	0.0640033	0.229571	ENSG00000167280	ENGASE
ENST00000300737	0.479911	0.0543243	0.369335	0.0772327	4.39033e-06	0.250152	ENSG00000167323	STIM1
ENST00000300738	0.0271831	-0.209847	0.00276314	-0.274977	0.00453059	-0.245459	ENSG00000167325	RRM1
ENST00000300843	0.000767146	0.213408	0.738503	0.0389128	2.62468e-06	0.26711	ENSG00000007047	MARK4
ENST00000300850	0.259327	0.134466	0.666413	0.0752299	0.00126931	0.305949	ENSG00000167395	ZNF646
ENST00000300870	0.0334795	-0.251278	0.842344	0.045537	0.585436	0.0783254	ENSG00000185947	ZNF267
ENST00000300976	0.158034	0.276897	0.61658	0.151945	0.0291203	0.38138	ENSG00000167487	KLHL26
ENST00000301012	0.000879941	0.258655	0.251741	-0.114579	0.00412625	0.216164	ENSG00000167508	MVD
ENST00000301037	0.0729247	0.218863	0.989485	0.00354723	4.20085e-06	0.454442	ENSG00000167524	SGK494
ENST00000301042	0.310875	-0.185955	0.0836253	-0.31749	0.75607	-0.0686817	ENSG00000167528	ZNF641
ENST00000301050	0.0119387	0.312174	0.973711	-0.0098296	0.038176	0.252021	ENSG00000167535	CACNB3
ENST00000301067	2.61245e-07	0.277539	0.124824	0.102721	6.29456e-09	0.293781	ENSG00000167548	KMT2D
ENST00000301093	0.930253	0.019674	0.990892	0.00413974	0.0484439	0.287341	ENSG00000167562	ZNF701
ENST00000301159	0.198997	0.202629	0.530847	-0.13866	0.049065	0.275838	ENSG00000267796	LIN37
ENST00000301200	0.00881307	0.276166	0.474547	0.11378	0.000180254	0.3504	ENSG00000167617	CDC42EP5
ENST00000301263	0.365846	-0.175848	0.176935	-0.275441	0.000792254	-0.513043	ENSG00000167656	LY6D
ENST00000301335	0.835451	0.0422244	0.0313534	-0.340935	0.127232	-0.234629	ENSG00000167703	SLC43A2
ENST00000301454	0.000170155	0.419026	4.88207e-06	0.488901	1.69422e-10	0.625895	ENSG00000125648	SLC25A23
ENST00000301455	4.56512e-09	0.335457	0.22621	-0.0946219	6.27961e-50	0.760926	ENSG00000167772	ANGPTL4
ENST00000301464	0.214652	0.227903	0.911755	0.0396763	0.00023172	0.536311	ENSG00000167779	IGFBP6
ENST00000301587	0.330331	-0.0976739	0.788413	-0.0445721	3.9097e-05	-0.317032	ENSG00000167863	ATP5H
ENST00000301607	1.2865e-10	0.404447	0.000373068	0.228255	4.63631e-16	0.481386	ENSG00000167880	EVPL
ENST00000301608	0.439533	0.0788387	0.0253278	0.205623	4.46993e-07	0.362442	ENSG00000161533	ACOX1
ENST00000301633	0.709171	-0.0767317	0.0365873	-0.358469	0.976016	-0.00772098	ENSG00000089685	BIRC5
ENST00000301634	0.860316	-0.0369853	0.0602106	-0.309447	0.436973	-0.137234	ENSG00000167900	TK1
ENST00000301653	0.0371868	0.283011	0.526623	0.121604	0.811292	-0.0457206	ENSG00000186832	KRT16
ENST00000301659	0.0402072	0.276391	0.225026	0.204316	0.919413	0.0207322	ENSG00000167914	GSDMA
ENST00000301665	0.305769	-0.177909	0.447729	-0.162283	0.000510815	-0.479029	ENSG00000167920	TMEM99
ENST00000301717	4.45261e-06	0.327789	0.812409	0.0351927	0.0176631	0.177772	ENSG00000162032	SPSB3
ENST00000301727	0.00865528	0.262917	0.701494	0.0649705	0.0134391	0.235711	ENSG00000167967	E4F1
ENST00000301738	0.000832433	0.28569	0.943603	-0.0140777	9.44696e-05	0.305725	ENSG00000167977	KCTD5
ENST00000301807	0.657499	-0.100844	0.829821	-0.0765989	0.0321752	-0.371088	ENSG00000168016	TRANK1
ENST00000301825	0.014481	0.220163	4.30858e-05	0.342698	4.25061e-20	0.653735	ENSG00000168032	ENTPD3
ENST00000301838	0.57484	-0.0822426	0.290126	-0.165831	0.000156799	-0.399958	ENSG00000168040	FADD
ENST00000301873	0.204287	0.196845	0.682375	0.0981676	0.0172837	0.315994	ENSG00000168056	LTBP3
ENST00000301897	0.0284859	0.420722	0.946057	0.0295214	0.000442367	0.594044	ENSG00000168071	CCDC88B
ENST00000301904	0.594503	0.0897421	0.924483	0.0271592	0.0141755	0.308624	ENSG00000168077	SCARA3
ENST00000301959	0.615899	0.0829218	0.00969875	0.365099	5.60543e-08	0.581936	ENSG00000127954	STEAP4
ENST00000302000	0.336794	-0.200826	0.82517	-0.0805223	0.00339304	-0.495133	ENSG00000171016	PYGO1
ENST00000302071	0.0125387	-0.323795	0.397117	-0.159475	0.00264869	-0.356582	ENSG00000080546	SESN1
ENST00000302216	0.0237708	-0.168686	0.580744	-0.064601	8.95537e-07	-0.311405	ENSG00000100722	ZC3H14
ENST00000302271	0.00135247	-0.187335	0.0130011	-0.15101	6.43117e-08	-0.279001	ENSG00000125944	HNRNPR
ENST00000302326	0.582704	-0.0517312	0.0487923	-0.16257	4.87758e-16	-0.51091	ENSG00000169184	MN1
ENST00000302345	8.96459e-05	0.25082	0.918574	0.0146122	2.37429e-06	0.277159	ENSG00000171302	CANT1
ENST00000302349	0.191603	-0.213459	0.0615152	-0.312085	9.57493e-05	-0.518959	ENSG00000051825	MPHOSPH9
ENST00000302350	0.275015	-0.179157	0.416413	-0.171063	0.0683374	-0.265477	ENSG00000168564	CDKN2AIP
ENST00000302351	0.400034	-0.0661091	0.622933	-0.0517313	2.73587e-18	-0.481211	ENSG00000171617	ENC1
ENST00000302362	0.90893	0.02689	0.793263	-0.081564	0.0763664	-0.290313	ENSG00000172301	COPRS
ENST00000302373	0.283748	-0.183289	0.106087	-0.28908	3.56013e-05	-0.5559	ENSG00000051825	MPHOSPH9
ENST00000302401	0.288736	-0.155228	0.0360839	-0.294863	0.00713126	-0.32576	ENSG00000080503	SMARCA2
ENST00000302432	0.962683	-0.00996473	0.727904	0.0901414	0.0125869	-0.331311	ENSG00000170855	TRIAP1
ENST00000302450	0.462206	-0.112442	0.0503115	-0.282147	0.131839	-0.199307	ENSG00000169607	CKAP2L
ENST00000302506	0.372388	-0.131657	0.212005	-0.19904	0.00244696	-0.35424	ENSG00000164045	CDC25A
ENST00000302528	0.0676668	0.113675	0.00121454	0.177823	6.71209e-07	0.254232	ENSG00000130779	CLIP1
ENST00000302538	0.0508549	0.155446	0.566145	0.0671386	3.62681e-08	0.35402	ENSG00000159842	ABR
ENST00000302550	0.10941	-0.162283	0.674975	0.0677222	0.00427046	-0.252101	ENSG00000121644	DESI2
ENST00000302609	0.211656	-0.217063	0.874472	-0.0534657	0.0302018	-0.330911	ENSG00000175395	ZNF25
ENST00000302628	0.0599705	0.373426	0.2393	0.299327	0.155197	0.287114	ENSG00000172137	CALB2
ENST00000302640	0.229821	-0.144488	0.824332	-0.0485306	6.10038e-05	-0.384887	ENSG00000150995	ITPR1
ENST00000302641	1.11245e-06	0.563924	6.07129e-06	0.507846	6.12733e-13	0.752211	ENSG00000172382	PRSS27
ENST00000302731	0.6271	0.0942827	0.0884994	-0.302893	0.988572	-0.00362342	ENSG00000172409	CLP1
ENST00000302746	0.194888	-0.15754	0.505299	-0.11506	0.000253923	-0.362696	ENSG00000168291	PDHB
ENST00000302759	0.0527681	-0.235124	0.00507519	-0.325843	0.355494	-0.122985	ENSG00000169679	BUB1
ENST00000302824	0.0101532	0.338447	0.00278167	0.4032	1.5561e-05	0.49278	ENSG00000172345	STARD5
ENST00000302850	0.210367	0.17945	0.885121	0.040393	0.0123906	0.303837	ENSG00000171105	INSR
ENST00000302926	0.00485113	0.318099	0.682683	0.0807318	0.179278	0.165017	ENSG00000169992	NLGN2
ENST00000302955	0.0044927	0.316729	0.825886	-0.0485217	0.00126665	0.331154	ENSG00000132535	DLG4
ENST00000302956	0.0102326	0.323198	0.719506	0.0792518	0.110773	0.208048	ENSG00000162066	AMDHD2
ENST00000302979	0.42196	-0.115618	0.59121	-0.10777	0.00508908	-0.318088	ENSG00000186184	POLR1D
ENST00000303045	0.668466	0.0612634	0.00609204	-0.307825	0.794555	0.0406908	ENSG00000169436	COL22A1
ENST00000303097	0.0646265	-0.210873	0.885409	-0.0327502	0.0076701	-0.272591	ENSG00000169379	ARL13B
ENST00000303115	0.0909738	-0.2992	0.848607	-0.0631546	0.411924	0.15733	ENSG00000168685	IL7R
ENST00000303225	0.00960059	0.32737	0.00143709	0.392295	1.51205e-05	0.475877	ENSG00000171124	FUT3
ENST00000303354	0.00468872	-0.270241	0.882838	-0.0295492	0.00881167	-0.237454	ENSG00000169432	SCN9A
ENST00000303375	0.84409	-0.0235245	0.0162651	-0.210586	8.57989e-05	-0.301424	ENSG00000011028	MRC2
ENST00000303434	0.00448196	0.252693	0.999872	3.25858e-05	0.00157121	0.260595	ENSG00000170638	TRABD
ENST00000303459	9.11958e-05	-0.256378	0.712201	0.044563	0.00488214	-0.181768	ENSG00000169519	METTL15
ENST00000303536	0.241733	-0.145182	0.00893541	0.304519	0.99212	-0.00176339	ENSG00000170634	ACYP2
ENST00000303545	0.00410362	-0.258841	0.804891	-0.043217	0.0865331	-0.158005	ENSG00000170881	RNF139
ENST00000303562	0.0173881	-0.205405	0.177127	-0.14105	0.000129575	-0.291919	ENSG00000170345	FOS
ENST00000303569	0.00532282	0.273591	0.663603	0.072099	0.00265557	0.274545	ENSG00000160741	CRTC2
ENST00000303657	0.0308193	-0.214073	0.882487	-0.0297891	3.76427e-05	-0.352732	ENSG00000087903	RFX2
ENST00000303659	0.000472078	-0.473954	0.199922	-0.234624	1.00081e-05	-0.547855	ENSG00000138101	DTNB
ENST00000303694	1.19984e-07	-0.283539	4.55511e-08	-0.270587	3.73292e-14	-0.373597	ENSG00000171310	CHST11
ENST00000303698	0.594118	-0.096619	0.0656669	-0.304873	0.94353	-0.0159369	ENSG00000169599	NFU1
ENST00000303721	0.0288133	-0.221725	0.169864	-0.169682	3.70363e-05	-0.362095	ENSG00000172456	FGGY
ENST00000303743	0.325807	0.141265	0.231223	0.191406	0.000147885	0.412523	ENSG00000085185	BCORL1
ENST00000303746	0.0778983	0.323558	0.537146	-0.165504	0.212822	0.236112	ENSG00000131650	KREMEN2
ENST00000303795	0.00581571	-0.312306	0.978021	-0.0078214	0.0308121	-0.237964	ENSG00000169621	APLF
ENST00000303915	0.240754	0.136409	0.394658	0.126647	0.00384735	0.273585	ENSG00000166526	ZNF3
ENST00000303924	5.88227e-09	0.805836	6.47788e-08	0.771516	7.30845e-83	2.28401	ENSG00000170961	HAS2
ENST00000303961	0.00371182	0.257046	0.356792	-0.113309	0.0904061	0.156008	ENSG00000269858	EGLN2
ENST00000304045	0.096132	0.161218	8.48195e-05	0.324265	0.570787	0.0656213	ENSG00000169035	KLK7
ENST00000304058	0.0218995	-0.328295	0.967496	0.0137973	0.0690411	-0.256163	ENSG00000169570	DTWD2
ENST00000304061	0.250587	-0.213956	0.876656	-0.0536124	0.00511153	-0.435234	ENSG00000170468	AC005280.1
ENST00000304081	0.614147	-0.0863327	0.921195	-0.0293661	0.0049015	-0.356912	ENSG00000185013	NT5C1B
ENST00000304129	0.082253	-0.151258	0.021348	-0.195148	0.0002695	-0.269718	ENSG00000169129	AFAP1L2
ENST00000304164	0.785142	0.0198982	0.000199262	0.175723	1.52671e-10	0.289372	ENSG00000128641	MYO1B
ENST00000304207	0.00734226	0.408151	0.0963963	0.303702	4.21032e-05	0.550467	ENSG00000010310	GIPR
ENST00000304231	0.0932118	-0.181144	0.366785	-0.128042	0.00686231	-0.257388	ENSG00000103942	HOMER2
ENST00000304301	0.0532881	0.316809	0.252624	-0.236081	0.7863	0.0613202	ENSG00000168101	NUDT16L1
ENST00000304338	0.748624	0.0339083	0.626651	0.0638946	6.27307e-16	0.510762	ENSG00000119698	PPP4R4
ENST00000304425	8.58939e-22	-0.42662	0.0325063	-0.113252	1.93697e-61	-0.700752	ENSG00000171889	MIR31HG
ENST00000304434	0.0315419	-0.16093	6.23406e-06	-0.285217	7.80991e-05	-0.256751	ENSG00000012660	ELOVL5
ENST00000304567	0.0730333	-0.193683	0.000430271	-0.333898	0.00116861	-0.305112	ENSG00000171848	RRM2
ENST00000304581	0.549077	0.106098	0.990892	0.00377005	0.0122018	0.334825	ENSG00000008323	PLEKHG6
ENST00000304661	0.276811	-0.168648	0.0814015	-0.276818	0.209654	-0.18447	ENSG00000171155	C1GALT1C1
ENST00000304863	0.0226569	-0.277291	0.453965	-0.135122	1.36912e-05	-0.458367	ENSG00000169021	UQCRFS1
ENST00000304905	0.0424224	-0.319025	0.355311	-0.196317	0.0452923	-0.299773	ENSG00000172123	SLFN12
ENST00000304916	6.77027e-05	0.34056	0.0049353	0.250304	3.06742e-45	1.00606	ENSG00000168672	FAM84B
ENST00000304932	0.159499	-0.280361	0.86712	-0.0665196	0.0448843	-0.363408	ENSG00000239827	SUGT1P3
ENST00000304952	0.0395587	0.293108	0.798123	0.06742	0.175781	0.200001	ENSG00000188290	HES4
ENST00000304984	0.590507	0.0663272	0.00135879	-0.301077	0.0100734	-0.240786	ENSG00000258947	TUBB3
ENST00000305031	0.744614	-0.0531481	0.0597444	0.258814	0.434572	-0.113827	ENSG00000198108	CHSY3
ENST00000305097	0.216181	-0.201279	0.726874	-0.0915128	0.0922577	-0.251077	ENSG00000169860	P2RY1
ENST00000305123	0.0189571	-0.152596	0.0277601	-0.146183	1.39682e-20	-0.494698	ENSG00000169047	IRS1
ENST00000305126	6.3979e-12	-0.402947	7.90891e-11	-0.34913	1.70738e-34	-0.669869	ENSG00000120708	TGFBI
ENST00000305138	0.0170093	-0.257819	0.980348	0.00654761	0.00447423	-0.281359	ENSG00000152942	RAD17
ENST00000305139	0.63201	0.0555239	0.0618069	0.193927	7.02347e-18	0.623209	ENSG00000167165	UGT1A6
ENST00000305208	0.735483	0.0534382	0.872161	-0.0417343	0.00487205	0.306347	ENSG00000242366	UGT1A1
ENST00000305233	0.000279551	0.348442	0.211435	0.160935	0.00331937	0.274772	ENSG00000171813	PWWP2B
ENST00000305366	6.38109e-05	0.421091	5.43618e-06	0.436138	2.23022e-17	0.784664	ENSG00000169908	TM4SF1
ENST00000305386	0.576469	-0.0684015	0.000108457	-0.342636	0.00296067	-0.270141	ENSG00000168282	MGAT2
ENST00000305392	0.940172	0.0177373	0.597987	0.132341	4.19323e-06	0.608754	ENSG00000169403	PTAFR
ENST00000305428	0.468784	0.159496	0.146201	0.327013	0.0493025	0.353093	ENSG00000169330	KIAA1024
ENST00000305557	0.98844	-0.0013932	0.00873267	-0.160484	1.1729e-06	-0.261172	ENSG00000114993	RTKN
ENST00000305690	0.016939	0.422197	0.395466	0.212805	0.0150562	0.407339	ENSG00000168237	GLYCTK
ENST00000305747	0.000230761	-0.185939	0.0918845	-0.100824	5.44457e-11	-0.293299	ENSG00000172292	CERS6
ENST00000305752	0.0520526	-0.348139	0.331163	-0.234292	0.20316	-0.235267	ENSG00000171262	FAM98B
ENST00000305766	0.90772	0.0142838	1.22847e-05	0.3273	0.275998	0.10086	ENSG00000112419	PHACTR2
ENST00000305798	1.44096e-10	-0.37629	0.000191235	-0.221764	5.82169e-35	-0.671429	ENSG00000168785	TSPAN5
ENST00000305815	0.97401	0.00575742	0.925042	-0.0235231	2.19125e-05	0.409397	ENSG00000172139	SLC9C1
ENST00000305850	0.901108	0.026264	0.0180738	-0.370288	0.346308	-0.157191	ENSG00000166451	CENPN
ENST00000305885	0.740015	-0.0534258	0.00263325	-0.355652	0.0930374	-0.208899	ENSG00000168496	FEN1
ENST00000305943	0.00174826	0.277358	0.232798	-0.139162	0.61135	-0.0605971	ENSG00000168159	RNF187
ENST00000305958	0.861026	-0.0356378	0.863053	-0.0505383	0.0393394	0.283447	ENSG00000088826	SMOX
ENST00000306061	0.0164759	-0.367967	0.207863	-0.25081	5.88995e-07	-0.662398	ENSG00000169715	MT1E
ENST00000306071	0.0278352	0.245272	7.15154e-05	0.395844	2.85318e-09	0.536381	ENSG00000170175	CHRNB1
ENST00000306072	4.68809e-05	0.59051	0.00139306	0.493281	9.94436e-15	0.978326	ENSG00000172183	ISG20
ENST00000306121	0.00816443	-0.283728	0.480763	-0.113897	0.00202941	-0.30368	ENSG00000162627	SNX7
ENST00000306193	0.0570978	-0.177385	0.0509018	-0.194258	0.000420865	-0.284565	ENSG00000145439	CBR4
ENST00000306247	0.0976694	0.190613	0.330706	0.14345	0.000514966	0.334177	ENSG00000168404	MLKL
ENST00000306315	0.0374041	-0.241233	0.934033	-0.0210317	9.22631e-06	-0.438742	ENSG00000168916	ZNF608
ENST00000306376	0.0390206	-0.253327	0.00791496	-0.312351	1.1095e-10	-0.658024	ENSG00000244405	ETV5
ENST00000306399	0.0630406	0.244776	0.61125	0.108884	1.73745e-13	0.745495	ENSG00000171658	RP11-443P15.2
ENST00000306467	0.0014414	-0.318304	0.287268	-0.14827	2.39133e-05	-0.380947	ENSG00000168944	CEP120
ENST00000306481	0.00152494	-0.31681	0.302869	-0.144748	2.19996e-05	-0.38248	ENSG00000168944	CEP120
ENST00000306560	4.39358e-09	0.297791	0.00815103	0.144451	6.82167e-112	0.998349	ENSG00000103044	HAS3
ENST00000306618	0.135431	0.166244	0.0096402	0.27282	3.11469e-05	0.37104	ENSG00000154639	CXADR
ENST00000306645	0.0523556	0.228834	0.345237	-0.143719	0.00095317	0.33694	ENSG00000178927	C17orf62
ENST00000306708	0.207018	0.183104	0.503502	-0.129434	0.0148155	0.300555	ENSG00000171017	LRRC8E
ENST00000306721	0.000135967	-0.41567	0.0137279	-0.288417	1.02334e-11	-0.662168	ENSG00000144354	CDCA7
ENST00000306749	7.36135e-07	0.302776	0.953506	-0.0084358	0.186172	0.0962081	ENSG00000169710	FASN
ENST00000306833	0.136125	-0.227441	0.305721	-0.200194	1.98542e-08	-0.688891	ENSG00000170456	DENND5B
ENST00000306851	0.0135124	-0.344427	0.503366	-0.138904	5.727e-05	-0.495245	ENSG00000118276	B4GALT6
ENST00000306862	0.682468	-0.0776495	0.0320487	-0.339919	0.91608	-0.0236408	ENSG00000172244	C5orf34
ENST00000306984	0.0278281	-0.311419	0.671079	-0.102135	0.0136342	-0.324812	ENSG00000168303	MPLKIP
ENST00000307063	0.0431571	-0.190422	0.480466	-0.0980253	0.000113682	-0.312701	ENSG00000170234	PWWP2A
ENST00000307098	0.969849	0.00788666	0.385607	0.155865	0.0287486	-0.287659	ENSG00000169469	SPRR1B
ENST00000307114	0.000202879	0.26718	0.205297	0.121045	6.45716e-07	0.322829	ENSG00000172432	GTPBP2
ENST00000307122	0.99817	-0.000533421	0.442464	0.168938	0.0483897	-0.308748	ENSG00000169474	SPRR1A
ENST00000307126	3.21402e-05	0.276203	0.189716	0.115771	5.12169e-09	0.349568	ENSG00000172432	GTPBP2
ENST00000307289	0.00148839	0.283528	0.364069	0.111014	0.000263859	0.299002	ENSG00000162298	SYVN1
ENST00000307297	0.763788	0.033872	0.167952	0.138982	6.6243e-07	0.354153	ENSG00000132849	INADL
ENST00000307305	0.00703416	-0.255309	0.0979745	-0.180697	0.00014361	-0.322975	ENSG00000006576	PHTF2
ENST00000307333	0.000553402	-0.331793	0.023945	-0.233083	1.77037e-14	-0.644287	ENSG00000163297	ANTXR2
ENST00000307364	0.117588	-0.133377	2.5891e-05	-0.294045	2.68269e-16	-0.545872	ENSG00000225697	SLC26A6
ENST00000307365	3.09788e-05	0.232129	0.00532282	0.158967	9.11356e-08	0.273947	ENSG00000168209	DDIT4
ENST00000307367	0.0165875	0.319757	0.767286	0.0747738	0.0456032	0.261265	ENSG00000171365	CLCN5
ENST00000307407	0.395961	0.13313	2.45265e-21	1.04305	3.44009e-37	1.29624	ENSG00000169429	IL8
ENST00000307439	0.0111498	-0.261066	0.753921	0.0595262	0.908441	0.0178898	ENSG00000169435	RASSF6
ENST00000307486	2.0601e-10	0.583675	1.22751e-06	0.447932	2.39368e-18	0.742599	ENSG00000172478	C2orf54
ENST00000307522	0.77067	-0.0484485	0.635617	-0.0976027	0.00642205	-0.318807	ENSG00000169515	CCDC8
ENST00000307534	0.104858	-0.195764	0.945542	0.0175157	0.00119804	-0.335033	ENSG00000152782	PANK1
ENST00000307546	3.81304e-05	-0.304377	0.142265	0.133274	0.105552	-0.129638	ENSG00000081026	MAGI3
ENST00000307564	0.366871	0.15015	0.834885	0.0597917	0.00789982	0.350665	ENSG00000106948	AKNA
ENST00000307569	0.0683927	0.186782	0.361441	0.123591	6.14006e-11	0.523781	ENSG00000091073	DTX2
ENST00000307662	0.265589	-0.143616	0.0339488	-0.26695	0.255088	-0.14231	ENSG00000171992	SYNPO
ENST00000307677	8.27236e-08	0.330161	1.46362e-13	0.416041	1.22096e-24	0.565953	ENSG00000171552	BCL2L1
ENST00000307792	0.00255038	-0.490138	0.739977	0.101778	0.000948754	-0.498589	ENSG00000170381	SEMA3E
ENST00000307808	0.672937	0.0295028	0.00121104	0.166066	7.16785e-62	0.69442	ENSG00000172493	AFF1
ENST00000307839	2.12148e-06	-0.252735	0.024836	-0.135028	3.31835e-12	-0.33891	ENSG00000174748	RPL15
ENST00000307864	0.0456649	0.373335	0.938754	0.0318172	5.49807e-05	0.638748	ENSG00000042286	AIFM2
ENST00000307885	7.5144e-05	0.297741	0.0214692	0.189784	2.86745e-11	0.442015	ENSG00000174233	ADCY6
ENST00000307971	0.00331443	0.354876	0.000290948	0.443682	7.59554e-08	0.557056	ENSG00000175121	WFDC5
ENST00000308072	0.0485435	0.295802	0.154216	0.254426	8.40384e-16	0.924744	ENSG00000079385	CEACAM1
ENST00000308099	0.00177364	-0.273919	0.00276832	-0.268109	5.52382e-06	-0.356438	ENSG00000138382	METTL5
ENST00000308108	0.00565802	-0.436811	0.0438793	-0.354465	2.63417e-05	-0.592404	ENSG00000175305	CCNE2
ENST00000308110	0.0160842	0.285503	0.956992	0.0144342	0.395019	0.117814	ENSG00000172732	MUS81
ENST00000308167	0.873818	0.0217205	0.899558	0.0259505	9.57287e-06	0.358939	ENSG00000102034	ELF4
ENST00000308182	1.81615e-07	0.379379	1.04489e-10	0.440647	1.61542e-33	0.767369	ENSG00000176092	AIM1L
ENST00000308234	0.00181794	-0.271694	0.00273696	-0.252222	5.40692e-11	-0.495704	ENSG00000174136	RGMB
ENST00000308243	0.00868001	0.455913	0.0348828	0.398537	2.49349e-06	0.705135	ENSG00000130545	CRB3
ENST00000308259	1.79021e-05	-0.386479	0.289869	-0.136165	2.29849e-12	-0.569358	ENSG00000174099	MSRB3
ENST00000308344	0.281869	0.208769	0.918688	0.0379517	0.0233571	0.370286	ENSG00000106404	CLDN15
ENST00000308354	5.88442e-06	0.396582	0.0222418	0.231896	0.000421682	0.302082	ENSG00000120913	PDLIM2
ENST00000308385	0.000930982	-0.243771	0.506916	-0.0722099	1.57863e-18	-0.556606	ENSG00000139318	DUSP6
ENST00000308394	0.0146137	-0.288712	0.113055	-0.215415	0.0679601	-0.214419	ENSG00000164305	CASP3
ENST00000308502	8.24267e-07	-0.298964	0.991582	-0.00151543	6.10653e-13	-0.401353	ENSG00000109452	INPP4B
ENST00000308508	0.0118335	0.268533	0.820493	-0.0466482	0.283862	0.127962	ENSG00000173546	CSPG4
ENST00000308527	0.00294677	0.208676	0.260694	0.103487	2.96846e-05	0.262369	ENSG00000173548	SNX33
ENST00000308595	4.74356e-05	0.294793	0.0399236	0.168181	0.0100716	0.189072	ENSG00000173020	ADRBK1
ENST00000308659	0.659072	0.0757009	0.623728	0.11133	0.0176831	0.296213	ENSG00000153094	BCL2L11
ENST00000308664	0.278357	0.0606089	0.947307	-0.00691292	3.12491e-10	0.260612	ENSG00000174437	ATP2A2
ENST00000308768	0.211388	0.122267	0.648596	0.0656355	0.00151896	0.253289	ENSG00000174943	KCTD13
ENST00000308783	0.00708593	0.19355	0.181001	0.117629	8.20916e-06	0.279904	ENSG00000173120	KDM2A
ENST00000308807	0.0946999	0.190617	0.340907	0.140177	0.000420749	0.335887	ENSG00000168404	MLKL
ENST00000308831	3.41926e-07	0.32268	0.010211	0.183377	0.00846449	0.174383	ENSG00000173156	RHOD
ENST00000308852	0.873453	-0.0333477	0.887357	-0.0450989	0.00675058	-0.37619	ENSG00000054392	HHAT
ENST00000308919	0.081857	0.34866	0.152556	0.335196	0.257352	0.239135	ENSG00000073067	CYP2W1
ENST00000308942	0.0873026	-0.230538	0.588466	-0.109227	0.0028164	-0.351731	ENSG00000116991	SIPA1L2
ENST00000309027	0.295611	-0.0932761	0.000641982	-0.252954	0.00336203	-0.212226	ENSG00000173905	GOLIM4
ENST00000309041	4.23079e-06	-0.360151	0.0115529	-0.221309	1.38376e-08	-0.409254	ENSG00000198707	CEP290
ENST00000309042	0.00685877	-0.213659	0.459974	-0.0865653	1.24725e-06	-0.334331	ENSG00000084093	REST
ENST00000309060	0.528899	-0.0509687	0.972743	0.00541103	6.60645e-07	-0.283502	ENSG00000174306	ZHX3
ENST00000309083	0.00344224	0.285049	0.744915	-0.0581318	0.155378	0.149879	ENSG00000159335	PTMS
ENST00000309156	0.000195401	0.469859	1.74487e-05	0.521216	4.8169e-19	0.949212	ENSG00000141738	GRB7
ENST00000309157	0.665581	0.0675705	0.20057	0.201125	0.00465392	0.311981	ENSG00000069667	RORA
ENST00000309185	0.000195401	0.469859	1.74487e-05	0.521216	4.8169e-19	0.949212	ENSG00000141738	GRB7
ENST00000309283	0.0124932	-0.220344	0.00481469	-0.247505	7.97151e-05	-0.307319	ENSG00000072041	SLC6A15
ENST00000309295	0.0133366	0.18601	0.982457	-0.00386002	5.10737e-05	0.265237	ENSG00000173442	EHBP1L1
ENST00000309315	1.63127e-06	0.383752	0.0046498	0.243424	2.93736e-13	0.52623	ENSG00000122515	ZMIZ2
ENST00000309334	0.530426	-0.10812	0.0928412	0.273529	0.00975013	-0.344305	ENSG00000150347	ARID5B
ENST00000309336	0.708751	-0.0569098	0.0532223	-0.250986	0.317212	-0.131618	ENSG00000156787	TBC1D31
ENST00000309340	3.62046e-07	0.335146	3.0558e-05	0.264123	5.16348e-10	0.380833	ENSG00000099875	MKNK2
ENST00000309357	0.272045	-0.195065	0.622197	-0.129119	5.37577e-07	-0.690741	ENSG00000166452	AKIP1
ENST00000309377	0.272045	-0.195065	0.622197	-0.129119	5.37577e-07	-0.690741	ENSG00000166452	AKIP1
ENST00000309415	0.0198852	-0.260222	0.886873	-0.0336046	1.19542e-07	-0.504051	ENSG00000172985	SH3RF3
ENST00000309469	0.024496	0.310635	0.243755	0.205382	0.0968598	0.231313	ENSG00000130734	ATG4D
ENST00000309522	0.238877	-0.104726	0.445676	-0.0913014	9.19997e-05	-0.276273	ENSG00000138796	HADH
ENST00000309539	0.993739	0.00224343	0.163806	0.331104	3.76346e-15	1.19863	ENSG00000173391	OLR1
ENST00000309546	0.097764	0.31833	0.134187	0.322826	2.51954e-05	0.662357	ENSG00000203896	LIME1
ENST00000309576	0.968513	-0.00524973	0.00236385	0.252784	1.34845e-07	0.376797	ENSG00000132170	PPARG
ENST00000309579	0.0301679	-0.19385	0.495007	-0.091736	8.15811e-06	-0.341514	ENSG00000173915	USMG5
ENST00000309594	0.0429245	-0.326994	0.309876	-0.223021	0.0122061	-0.371748	ENSG00000173141	MRP63
ENST00000309733	0.00128041	-0.319005	0.920339	0.0221844	0.000382564	-0.324495	ENSG00000174749	C4orf32
ENST00000309755	0.0527389	-0.259672	0.75339	-0.0763861	0.114311	-0.208471	ENSG00000146021	KLHL3
ENST00000309794	0.3057	0.116103	0.386483	0.122809	0.000156787	0.326153	ENSG00000141562	NARF
ENST00000309822	0.00965848	-0.307623	0.852673	-0.0448239	0.0879316	-0.204388	ENSG00000147679	UTP23
ENST00000309877	0.00425252	0.250299	0.909435	0.0212517	0.0344106	0.184439	ENSG00000126456	IRF3
ENST00000309922	0.0202968	-0.25734	0.029777	-0.252846	0.000449405	-0.346281	ENSG00000174173	TRMT10C
ENST00000309930	8.81795e-05	-0.395714	0.700481	-0.0721996	8.97353e-06	-0.415144	ENSG00000175600	SUGCT
ENST00000309955	0.00162188	0.185905	3.24573e-08	0.280766	1.3548e-28	0.54195	ENSG00000003402	CFLAR
ENST00000309958	3.6076e-07	0.360996	7.29129e-08	0.355376	2.88804e-13	0.473954	ENSG00000129451	KLK10
ENST00000309989	0.0123421	0.219097	0.984404	-0.00417041	5.805e-15	0.546456	ENSG00000136848	DAB2IP
ENST00000309996	2.39555e-09	0.37973	0.207177	0.109939	2.17853e-05	0.269392	ENSG00000173898	SPTBN2
ENST00000310045	0.257981	-0.207452	0.0342841	-0.374632	0.00803132	-0.408164	ENSG00000171451	DSEL
ENST00000310053	0.0150967	-0.281102	0.0254381	-0.276915	0.00094417	-0.344771	ENSG00000071794	HLTF
ENST00000310054	0.198293	0.202242	0.581246	0.126791	7.93571e-05	0.489343	ENSG00000167600	CYP2S1
ENST00000310157	0.0286914	0.332159	0.189116	0.235461	0.0390773	0.303899	ENSG00000167755	KLK6
ENST00000310193	0.0809197	-0.255245	0.608027	-0.115882	4.31675e-06	-0.560822	ENSG00000172817	CYP7B1
ENST00000310232	0.391172	0.19658	0.341479	0.261054	0.0204575	0.434071	ENSG00000244607	CCDC13
ENST00000310252	0.0158787	0.225831	0.168354	0.15853	4.42008e-05	0.332747	ENSG00000214021	TTLL3
ENST00000310256	0.0195808	-0.282168	0.597762	0.101151	0.112738	-0.193573	ENSG00000173409	ARV1
ENST00000310300	4.39163e-05	0.3866	0.62294	0.0801248	7.90495e-06	0.392779	ENSG00000077454	LRCH4
ENST00000310348	1.74112e-05	-0.245356	0.457133	-0.0661249	3.35252e-14	-0.387638	ENSG00000172264	MACROD2
ENST00000310373	0.122866	0.232669	0.148611	0.258572	0.000845462	0.419605	ENSG00000088053	GP6
ENST00000310522	0.252154	0.190295	0.753654	0.0824513	0.0012971	0.424576	ENSG00000196689	TRPV1
ENST00000310528	0.00652958	-0.221908	0.473462	-0.0877111	0.000564554	-0.255137	ENSG00000165416	SUGT1
ENST00000310624	0.0357982	-0.311712	0.18823	-0.243469	0.0681749	-0.263034	ENSG00000100285	NEFH
ENST00000310706	2.65773e-10	0.305926	3.69949e-06	0.213848	1.59186e-14	0.351647	ENSG00000173801	JUP
ENST00000310771	1.63493e-07	0.259874	0.202159	0.0880547	7.41104e-21	0.415694	ENSG00000272752	STAG3L5P-PVRIG2P-PILRB
ENST00000310778	3.59101e-07	0.764362	0.00264817	0.519992	9.97651e-15	1.04802	ENSG00000173805	HAP1
ENST00000310816	0.721275	0.0416249	0.000756631	0.291282	0.000583341	0.271703	ENSG00000109339	MAPK10
ENST00000310823	0.99117	-0.00104516	0.0598803	0.127079	2.06194e-08	0.290712	ENSG00000151694	ADAM17
ENST00000310842	0.256032	0.133065	0.210043	0.170494	0.00402556	0.272758	ENSG00000146707	POMZP3
ENST00000310850	0.0857472	-0.232397	0.706154	-0.0871485	0.000647242	-0.395691	ENSG00000129480	DTD2
ENST00000310916	0.00103566	0.418285	5.78899e-08	0.653842	2.57003e-26	1.09655	ENSG00000175147	TMEM51-AS1
ENST00000310926	0.567891	-0.131423	0.2631	-0.276262	0.000141077	-0.634805	ENSG00000174640	SLCO2A1
ENST00000310942	0.32208	0.192923	0.0769907	-0.341173	0.904277	0.0316224	ENSG00000173894	CBX2
ENST00000310955	0.670251	-0.0624718	0.00694644	-0.30748	0.0111375	-0.273732	ENSG00000117399	CDC20
ENST00000310974	1.40802e-05	-0.403973	0.00433545	-0.278572	2.44153e-07	-0.442725	ENSG00000173852	DPY19L1
ENST00000311001	0.723185	0.0330885	3.25833e-08	0.326821	4.91279e-15	0.450698	ENSG00000029153	ARNTL2
ENST00000311028	0.0519854	0.176504	0.000576569	0.283527	0.000465726	0.27415	ENSG00000104490	NCALD
ENST00000311043	0.0312287	-0.167917	0.392402	-0.0940954	1.37569e-26	-0.672646	ENSG00000166833	NAV2
ENST00000311048	0.501315	0.0571716	9.26139e-07	0.295952	2.46367e-14	0.432328	ENSG00000196705	ZNF431
ENST00000311083	0.169983	-0.201346	0.00153619	-0.417998	0.0262793	-0.288928	ENSG00000175183	CSRP2
ENST00000311127	0.905363	-0.0163813	0.158469	-0.160867	0.00355942	-0.256214	ENSG00000173706	HEG1
ENST00000311128	1.05612e-05	-0.336897	0.955706	0.0104046	0.0399396	-0.165059	ENSG00000174839	DENND6A
ENST00000311161	0.378291	0.123548	0.992819	0.00250164	0.0185778	0.265332	ENSG00000174669	SLC29A2
ENST00000311189	0.0169954	0.257234	0.498754	-0.107322	0.47152	0.0931932	ENSG00000174775	HRAS
ENST00000311277	2.19391e-05	-0.373335	0.000834978	-0.303225	1.32121e-12	-0.561383	ENSG00000164114	MAP9
ENST00000311320	0.849261	0.0279047	0.408896	-0.12089	2.06952e-11	-0.606281	ENSG00000174791	RIN1
ENST00000311388	0.00817269	-0.386577	0.456654	-0.164224	4.01288e-07	-0.645831	ENSG00000121690	DEPDC7
ENST00000311403	0.000104383	0.254901	0.688031	0.047558	6.1159e-05	0.247703	ENSG00000174282	ZBTB4
ENST00000311412	0.473869	-0.132804	0.495487	-0.154316	0.0397218	-0.311392	ENSG00000173083	HPSE
ENST00000311420	0.697232	0.0390737	2.07551e-06	0.322693	3.41579e-08	0.356299	ENSG00000135679	MDM2
ENST00000311489	0.0603994	-0.257263	0.000178872	-0.459583	0.00129247	-0.385925	ENSG00000133731	IMPA1
ENST00000311521	0.472157	-0.0897113	0.221212	-0.165032	0.00124563	-0.305888	ENSG00000155368	DBI
ENST00000311565	2.60398e-16	0.361569	3.19674e-08	0.240557	5.38084e-50	0.611214	ENSG00000112033	PPARD
ENST00000311599	0.679405	0.0372385	0.820732	-0.0297563	4.86229e-09	-0.348169	ENSG00000135362	PRR5L
ENST00000311637	0.00305844	0.250806	0.609464	0.0720698	2.82547e-08	0.404591	ENSG00000054793	ATP9A
ENST00000311638	0.248931	-0.189132	0.948977	-0.0219237	0.00458415	-0.387085	ENSG00000174796	THAP6
ENST00000311661	0.115786	0.279695	0.112013	0.314165	3.08587e-11	0.893585	ENSG00000173918	C1QTNF1
ENST00000311668	0.119049	0.182631	0.510238	0.108123	0.000287249	0.349336	ENSG00000174292	TNK1
ENST00000311734	0.162577	0.2822	0.0517601	0.393606	3.72266e-09	0.926558	ENSG00000115602	IL1RL1
ENST00000311822	0.478307	0.103542	0.941432	-0.0196016	0.000926383	0.353991	ENSG00000105982	RNF32
ENST00000311852	5.66715e-08	0.251141	0.332932	-0.064242	1.3509e-08	0.249342	ENSG00000157227	MMP14
ENST00000311856	0.0632885	0.376093	0.376546	0.248392	0.000268237	0.632013	ENSG00000172940	SLC22A13
ENST00000311916	0.00735455	0.27043	0.852405	0.0385971	0.0856172	0.177658	ENSG00000107815	C10orf2
ENST00000311921	0.00566179	-0.268756	0.378635	-0.121244	0.000234889	-0.322101	ENSG00000168813	ZNF507
ENST00000312033	0.534204	0.13332	0.736428	0.106411	0.0924256	0.297107	ENSG00000106948	AKNA
ENST00000312051	0.00104093	-0.264765	0.865918	0.0285451	0.00149222	-0.243045	ENSG00000105176	URI1
ENST00000312090	0.0268811	0.255508	0.837311	-0.0459323	0.138052	0.175757	ENSG00000175221	MED16
ENST00000312108	0.507509	0.157963	0.496899	-0.203267	0.0188129	0.438844	ENSG00000205560	CPT1B
ENST00000312134	0.883218	0.0321817	0.0934631	0.299945	0.360972	-0.16113	ENSG00000175315	CST6
ENST00000312177	0.269978	0.175705	0.283916	0.208283	0.00143253	0.403094	ENSG00000239704	CDRT4
ENST00000312184	0.188696	-0.208429	0.102789	-0.275681	0.00488214	-0.379132	ENSG00000175606	TMEM70
ENST00000312210	0.13768	0.202251	0.284766	0.182018	0.000571321	0.386982	ENSG00000143409	FAM63A
ENST00000312233	0.586336	0.0977513	0.00673006	0.405798	3.01739e-05	0.515718	ENSG00000174332	GLIS1
ENST00000312263	0.000172787	-0.263007	0.341635	-0.094065	0.00858959	-0.183116	ENSG00000143164	DCAF6
ENST00000312265	0.212262	0.256413	0.548609	0.179034	0.0101899	0.449016	ENSG00000099338	CATSPERG
ENST00000312316	0.337295	-0.117756	0.759877	-0.0595843	2.16225e-05	-0.399527	ENSG00000137094	DNAJB5
ENST00000312319	0.778484	0.0738095	0.0835501	0.397359	0.816353	-0.0652937	ENSG00000135374	ELF5
ENST00000312358	0.00392525	0.286409	0.166589	0.170918	1.08114e-11	0.559414	ENSG00000072195	SPEG
ENST00000312412	0.199181	0.126261	0.0611889	0.18811	4.80617e-22	0.674408	ENSG00000174093	RP11-1407O15.2
ENST00000312431	1.60114e-15	-0.300788	9.48758e-06	-0.165145	1.01457e-39	-0.47016	ENSG00000151914	DST
ENST00000312438	7.47794e-10	0.522083	0.009194	0.253138	3.47209e-32	0.89351	ENSG00000175505	CLCF1
ENST00000312498	0.0160842	-0.391532	0.638849	-0.126369	0.206672	-0.217661	ENSG00000185261	KIAA0825
ENST00000312562	0.00331473	0.203532	0.000387111	0.230709	1.11271e-11	0.394258	ENSG00000175592	FOSL1
ENST00000312579	0.0767394	0.277547	0.774834	-0.0790921	0.0186857	0.333944	ENSG00000175602	CCDC85B
ENST00000312655	0.351737	0.134299	0.0290498	0.299251	0.00080804	0.370172	ENSG00000175155	YPEL2
ENST00000312726	7.86839e-05	0.262953	0.0264458	0.162611	6.2258e-08	0.326416	ENSG00000143774	GUK1
ENST00000312808	0.000970335	0.280922	0.127713	0.156026	6.65738e-05	0.311075	ENSG00000214193	SH3D21
ENST00000312828	0.242905	-0.102976	0.299012	0.110008	0.000197639	0.255657	ENSG00000176641	RNF152
ENST00000312841	1.36929e-08	0.345553	0.0449307	0.144472	2.28411e-28	0.604871	ENSG00000168453	HR
ENST00000312865	0.0765918	0.18293	0.432638	0.109095	0.000245146	0.318333	ENSG00000104973	MED25
ENST00000312916	0.0011846	-0.314665	0.974873	0.00771757	0.00100588	-0.297929	ENSG00000164252	AGGF1
ENST00000312932	0.106002	0.127887	0.613421	-0.0601514	1.78962e-08	0.350761	ENSG00000100003	SEC14L2
ENST00000312962	0.00715745	0.253053	0.950075	0.0133944	0.129985	0.150088	ENSG00000129347	KRI1
ENST00000313080	2.43067e-05	0.256633	0.879561	0.0203212	2.76024e-13	0.392611	ENSG00000129667	RHBDF2
ENST00000313156	0.0614084	0.363308	0.421422	0.21998	0.211197	0.253312	ENSG00000175873	AC004840.9
ENST00000313173	0.0939415	-0.342315	0.207095	-0.315798	0.0377587	-0.39461	ENSG00000175879	HOXD8
ENST00000313234	0.0399016	0.312794	0.000186991	0.49757	0.000752403	0.454043	ENSG00000167767	KRT80
ENST00000313243	0.84047	0.0286225	0.0732314	0.213422	0.00145879	0.290878	ENSG00000111837	MAK
ENST00000313382	1.02045e-05	-0.225468	0.00318005	-0.155285	9.39785e-23	-0.444734	ENSG00000178104	PDE4DIP
ENST00000313386	0.405491	0.102587	0.340658	0.137629	0.000487891	0.320411	ENSG00000145916	RMND5B
ENST00000313407	0.0167521	0.338445	0.863518	0.0536242	0.845541	0.0407099	ENSG00000129757	CDKN1C
ENST00000313408	0.0299648	0.252505	0.508875	-0.113259	0.400231	0.112511	ENSG00000115286	NDUFS7
ENST00000313431	0.00124999	-0.2518	9.06619e-05	-0.283028	2.28868e-13	-0.494587	ENSG00000178104	PDE4DIP
ENST00000313485	4.52985e-07	0.245136	0.000376164	0.172091	1.00203e-15	0.353817	ENSG00000133030	MPRIP
ENST00000313519	0.0278456	-0.266571	0.543056	-0.112674	0.594592	-0.0792737	ENSG00000152455	SUV39H2
ENST00000313559	0.842953	0.049733	0.471	0.19651	0.000125675	0.599461	ENSG00000179362	HMGN2P46
ENST00000313608	0.124374	-0.17748	0.296187	-0.151471	0.000955678	-0.323229	ENSG00000181610	MRPS23
ENST00000313624	0.692623	-0.0966207	0.835249	-0.0799215	0.0176024	-0.430738	ENSG00000133106	EPSTI1
ENST00000313640	0.68678	-0.0983383	0.835048	-0.0800536	0.0187247	-0.427236	ENSG00000133106	EPSTI1
ENST00000313667	1.04651e-08	0.347818	0.014589	0.171848	1.28086e-32	0.639019	ENSG00000116584	ARHGEF2
ENST00000313683	0.490434	-0.134216	0.223553	-0.260205	0.00492452	-0.423724	ENSG00000182013	PNMAL1
ENST00000313695	2.46566e-09	0.344894	0.0257184	0.153793	1.21507e-37	0.656906	ENSG00000116584	ARHGEF2
ENST00000313726	0.0394004	-0.16254	0.000399598	-0.249006	1.03911e-14	-0.496152	ENSG00000166444	ST5
ENST00000313733	0.282106	0.0878287	0.192685	0.115308	9.07795e-06	0.273777	ENSG00000130703	OSBPL2
ENST00000313755	0.0238318	0.371891	0.850659	0.0637857	0.78065	0.064603	ENSG00000100033	PRODH
ENST00000313766	0.71791	0.0867983	0.207635	-0.295673	0.00657517	0.458964	ENSG00000177706	FAM20C
ENST00000313771	0.0228333	-0.347406	0.385672	-0.181771	0.00697151	-0.380008	ENSG00000026103	FAS
ENST00000313806	0.255275	-0.112264	0.89423	0.0252559	0.000453851	-0.277268	ENSG00000159200	RCAN1
ENST00000313833	0.350129	0.0967513	0.0114238	0.228472	3.10892e-08	0.413684	ENSG00000178974	FBXO34
ENST00000313838	0.304555	0.170689	0.503015	0.150526	0.0385579	0.291128	ENSG00000171962	LRRC48
ENST00000313860	0.470501	-0.111498	0.681937	0.0952317	0.0147092	-0.299246	ENSG00000064042	LIMCH1
ENST00000313871	0.209717	0.244336	0.626094	0.141964	0.0925267	0.301156	ENSG00000197976	AKAP17A
ENST00000313957	0.93799	-0.0167827	0.916931	-0.032998	0.0400031	0.281736	ENSG00000176593	CTD-2368P22.1
ENST00000314062	0.939606	-0.00759928	4.04555e-10	0.332381	4.71415e-11	0.365839	ENSG00000075711	DLG1
ENST00000314088	0.0319496	0.212193	0.0753154	0.201463	0.000689681	0.293684	ENSG00000180573	HIST1H2AC
ENST00000314118	0.0658487	-0.248773	0.589922	-0.110963	0.00191092	-0.368734	ENSG00000163964	PIGX
ENST00000314128	4.83696e-06	0.361182	0.00152409	0.263551	1.72926e-19	0.622382	ENSG00000170581	STAT2
ENST00000314136	0.0169032	-0.234508	9.20808e-05	-0.348989	0.0067308	-0.247205	ENSG00000143401	ANP32E
ENST00000314167	0.020101	0.158312	0.442053	0.0721969	3.4344e-08	0.314429	ENSG00000178950	GAK
ENST00000314177	5.8398e-06	-0.356458	0.772161	0.0453066	9.46851e-11	-0.463351	ENSG00000134138	MEIS2
ENST00000314250	0.494019	0.13441	0.923055	0.0338551	0.0194777	0.356697	ENSG00000111077	TENC1
ENST00000314261	0.0023352	-0.298407	0.763325	0.0563303	0.00886221	-0.245117	ENSG00000138468	SENP7
ENST00000314276	0.398788	0.156186	0.884308	0.0481085	0.0114381	0.369956	ENSG00000111077	TENC1
ENST00000314348	0.0628162	-0.269888	0.775849	0.0733891	0.0125663	-0.329476	ENSG00000074211	PPP2R2C
ENST00000314351	0.96417	-0.0122131	0.193218	-0.292673	0.0641534	-0.330754	ENSG00000049192	ADAMTS6
ENST00000314355	0.131962	-0.204539	0.263289	-0.188966	0.0191736	-0.283092	ENSG00000123975	CKS2
ENST00000314391	0.354542	0.174454	0.151443	0.288537	0.0927539	0.275924	ENSG00000177025	C19orf18
ENST00000314393	0.0752596	0.119843	8.9682e-06	0.256962	1.34577e-06	0.265143	ENSG00000178764	ZHX2
ENST00000314400	0.0237552	-0.22727	0.174644	-0.163069	0.00503824	-0.258314	ENSG00000163608	C3orf17
ENST00000314485	5.52518e-05	0.418525	0.875509	0.0354361	0.00514397	0.290779	ENSG00000162729	IGSF8
ENST00000314490	0.0292451	-0.158571	2.95228e-08	-0.345427	2.33276e-23	-0.586508	ENSG00000074047	GLI2
ENST00000314527	0.237976	-0.162561	0.333516	-0.170531	0.0282474	-0.26205	ENSG00000243444	PALM2
ENST00000314636	0.120997	-0.270781	0.304582	-0.225088	0.00142603	-0.477015	ENSG00000178700	DHFRL1
ENST00000314641	0.0689088	-0.34864	0.0453665	-0.41074	0.0274203	-0.392234	ENSG00000112276	BVES
ENST00000314646	8.93327e-08	0.265926	0.270845	0.0778355	1.62862e-08	0.265074	ENSG00000079805	DNM2
ENST00000314700	0.493442	-0.140822	0.115456	-0.319811	0.0198537	-0.381152	ENSG00000165118	C9orf64
ENST00000314727	0.764424	-0.0403272	1.115e-05	0.393785	2.07962e-21	0.733478	ENSG00000177570	SAMD12
ENST00000314728	0.000128073	0.193413	2.6401e-16	0.355928	2.02786e-23	0.429498	ENSG00000072134	EPN2
ENST00000314748	0.0211244	-0.31031	0.0666145	-0.2796	4.24695e-07	-0.583264	ENSG00000004700	RECQL
ENST00000314752	0.000522057	0.547591	0.0363707	0.388291	2.0413e-08	0.780388	ENSG00000196502	SULT1A1
ENST00000314754	0.0219752	0.181193	0.000212666	0.285147	9.91201e-07	0.325009	ENSG00000196352	CD55
ENST00000314756	0.414788	-0.0991908	0.996873	0.000991765	0.00101989	-0.308215	ENSG00000149292	TTC12
ENST00000314759	0.364822	-0.162422	0.260326	-0.22885	0.0784359	-0.274206	ENSG00000165480	SKA3
ENST00000314833	0.0133793	0.186374	3.10929e-18	0.543498	3.64844e-17	0.511148	ENSG00000180287	PLD5
ENST00000314891	6.85179e-24	0.589057	1.53123e-07	0.313001	1.44683e-36	0.701343	ENSG00000176454	LPCAT4
ENST00000314980	0.573075	0.0962241	0.92183	-0.0302912	0.00760789	-0.349409	ENSG00000178934	LGALS7B
ENST00000315005	0.0289955	0.263964	0.515618	0.117797	0.00399781	0.313718	ENSG00000161692	DBF4B
ENST00000315013	0.048312	0.186805	0.602255	0.0760703	0.00159444	0.262196	ENSG00000180104	EXOC3
ENST00000315022	0.0648966	-0.259114	0.00102526	-0.419497	0.0004849	-0.423914	ENSG00000079156	OSBPL6
ENST00000315032	0.0222186	0.149088	0.0422003	0.137763	4.47994e-09	0.315661	ENSG00000072518	MARK2
ENST00000315050	0.0409888	0.153794	4.13748e-08	0.334011	8.70605e-25	0.603998	ENSG00000145901	TNIP1
ENST00000315082	9.75364e-05	0.266564	0.978842	0.00444767	0.0389747	0.147964	ENSG00000140983	RHOT2
ENST00000315150	0.251401	0.142289	0.847884	0.0430786	2.34446e-07	0.474329	ENSG00000172780	RAB43
ENST00000315194	0.964338	-0.0102908	0.991176	0.00393253	0.0242587	-0.329254	ENSG00000163644	PPM1K
ENST00000315249	0.946341	-0.00754543	0.00556176	0.20202	1.37552e-21	0.554062	ENSG00000092871	RFFL
ENST00000315253	0.0450692	-0.291779	0.0132527	-0.377447	7.30485e-06	-0.556166	ENSG00000150764	DIXDC1
ENST00000315289	0.00868463	0.448282	1.64734e-07	0.809402	5.66331e-12	0.972159	ENSG00000182010	RTKN2
ENST00000315366	7.82255e-06	-0.29627	0.626667	-0.0556444	1.61913e-14	-0.4576	ENSG00000180801	ARSJ
ENST00000315423	0.0268127	0.236112	0.941382	0.0172289	6.18284e-05	0.366228	ENSG00000168884	TNIP2
ENST00000315456	4.1597e-05	0.401195	2.53356e-13	0.642445	5.31045e-25	0.862735	ENSG00000134769	DTNA
ENST00000315475	0.126546	-0.24274	0.360211	-0.18589	0.057204	-0.279359	ENSG00000177932	ZNF354C
ENST00000315491	0.57906	0.0651916	5.63725e-05	-0.344494	0.0149452	-0.220024	ENSG00000258947	TUBB3
ENST00000315576	0.00480099	0.213967	0.000311533	0.262849	1.55215e-06	0.316898	ENSG00000127507	EMR2
ENST00000315579	0.976697	-0.00415275	0.0014267	-0.281732	0.567028	-0.0658156	ENSG00000010292	NCAPD2
ENST00000315596	0.00135703	-0.240696	0.983696	0.00379536	2.40064e-06	-0.316775	ENSG00000083642	PDS5B
ENST00000315614	0.000101371	0.330321	0.978578	-0.00577915	0.0391416	0.183909	ENSG00000215041	NEURL4
ENST00000315764	0.00872174	0.401767	0.912473	0.0358936	0.235703	0.201157	ENSG00000161996	WDR90
ENST00000315796	0.444008	-0.117225	0.433737	0.152954	0.0398225	-0.258782	ENSG00000172878	METAP1D
ENST00000315843	0.499187	0.11154	0.403671	0.17	0.000307569	0.428154	ENSG00000175697	GPR156
ENST00000316059	0.0362333	-0.141689	0.814152	-0.0296666	1.24687e-05	-0.251893	ENSG00000186660	ZFP91
ENST00000316073	0.851275	0.046829	0.808197	0.0819801	0.0303409	-0.378419	ENSG00000215853	RPTN
ENST00000316077	0.213556	-0.147741	0.678635	-0.0771615	0.00255887	-0.297865	ENSG00000129680	MAP7D3
ENST00000316149	0.457597	-0.122701	0.543875	-0.132809	0.0349512	-0.284367	ENSG00000123545	NDUFAF4
ENST00000316156	1.2388e-05	0.213013	0.594222	0.0433317	3.71572e-18	0.37335	ENSG00000116871	MAP7D1
ENST00000316170	0.00122681	0.498938	9.44334e-06	0.673592	1.84867e-34	1.51258	ENSG00000111846	GCNT2
ENST00000316199	0.740671	0.0647851	0.0801693	-0.298106	0.982741	-0.00525918	ENSG00000178999	AURKB
ENST00000316334	0.0401706	-0.206463	0.89788	-0.0263207	0.00411608	-0.260572	ENSG00000139517	LNX2
ENST00000316347	0.00126442	0.351353	0.0020479	0.340261	2.40091e-06	0.458636	ENSG00000012171	SEMA3B
ENST00000316355	8.87215e-06	-0.327708	0.0736168	-0.153835	2.05053e-14	-0.507397	ENSG00000138764	CCNG2
ENST00000316399	0.380634	-0.160684	0.473367	-0.17098	0.000471679	-0.497942	ENSG00000110693	SOX6
ENST00000316409	0.0323563	0.322259	0.144295	0.262973	0.401452	0.145397	ENSG00000176973	FAM89B
ENST00000316423	0.159726	-0.156417	0.00555239	-0.291764	0.189422	-0.142299	ENSG00000109814	UGDH
ENST00000316495	0.039317	0.341726	0.86219	0.0580759	0.0504473	0.312496	ENSG00000178381	ZFAND2A
ENST00000316509	0.0688627	0.258734	0.0826592	0.275727	0.151644	0.20503	ENSG00000220205	VAMP2
ENST00000316543	9.57694e-05	0.272457	0.991176	0.00187698	9.13225e-05	0.257295	ENSG00000081760	AACS
ENST00000316607	0.956279	-0.0155494	0.951869	-0.0262787	0.0893187	0.318347	ENSG00000179299	NSUN7
ENST00000316610	0.157042	-0.200474	0.161439	-0.223664	0.0154882	-0.300688	ENSG00000176055	MBLAC2
ENST00000316623	0.173404	-0.183921	0.00204042	-0.381302	0.0092545	-0.30303	ENSG00000166147	FBN1
ENST00000316637	0.0241245	0.217237	0.136969	0.169138	5.94954e-05	0.332204	ENSG00000023892	DEF6
ENST00000316664	0.000440917	0.259619	0.794575	-0.036978	3.28909e-08	0.360833	ENSG00000061938	TNK2
ENST00000316694	0.824305	-0.0321575	0.0185045	-0.260742	0.31225	-0.119343	ENSG00000176974	SHMT1
ENST00000316707	0.0269938	0.131516	8.12709e-09	0.276592	8.73241e-12	0.332349	ENSG00000163629	PTPN13
ENST00000316721	0.0829133	0.256456	0.81447	-0.0651713	0.267649	0.172309	ENSG00000173171	MTX1
ENST00000316724	0.924494	0.0147636	0.00793941	-0.277272	0.00369351	-0.286223	ENSG00000136717	BIN1
ENST00000316757	0.11951	0.231212	0.846957	0.0530249	0.028272	0.293102	ENSG00000011132	APBA3
ENST00000316763	0.186814	0.143312	0.651683	0.0742993	0.000350562	0.311282	ENSG00000105053	VRK3
ENST00000316836	0.843974	0.0321815	0.240467	-0.180381	4.86632e-06	-0.478114	ENSG00000176903	PNMA1
ENST00000316846	8.55478e-06	0.582955	0.274544	0.20032	2.82593e-10	0.742463	ENSG00000175827	AP001266.1
ENST00000316853	0.00119243	0.248428	0.325538	0.106155	9.9738e-09	0.381198	ENSG00000104731	KLHDC4
ENST00000316900	0.764082	-0.0601179	0.56724	-0.133327	0.0555209	-0.287184	ENSG00000067221	STOML1
ENST00000316911	0.763865	-0.0601645	0.576852	-0.130993	0.0553176	-0.28728	ENSG00000067221	STOML1
ENST00000316920	0.00333847	0.262107	0.113969	0.167273	9.19476e-06	0.349678	ENSG00000034152	MAP2K3
ENST00000316937	0.0514582	0.252128	0.965204	0.0126084	0.00609676	0.316755	ENSG00000146826	C7orf43
ENST00000316948	0.0962689	0.322695	0.721542	-0.117183	0.0957054	0.312197	ENSG00000160325	CACFD1
ENST00000316950	0.0415008	-0.350322	0.152975	-0.285976	0.00108341	-0.497468	ENSG00000196437	ZNF569
[truncated: 25,952 more rows]
