# Supplementary material for: Genetic and Transcriptional Analysis of Human Host Response to Healthy Gut Microbiota
Source: mSystems. 2016 Aug 30;1(4):e00067-16. doi: 10.1128/mSystems.00067-16 (PMC5047527; doi:10.1128/mSystems.00067-16)
Supplement: Table S3 [file sys004162046st3.xlsx]

## Sheet: SuppTable3
Table S3: Transcription factor overlap with Camp et al. binding sites.
Ensembl Gene ID	Official Gene Symbol (human)	Official Gene Symbol (mouse)	Motif Name (mouse)
ENSG00000111424	VDR	Vdr	VDR(NR/DR3)/GM10855-VDR+vitD-ChIP-Seq(GSE22484)/Homer
ENSG00000120738	EGR1	Egr1	Egr1(Zf)/K562-Egr1-ChIP-Seq(GSE32465)/Homer
ENSG00000125347	IRF1	Irf1	IRF1(IRF)/PBMC-IRF1-ChIP-Seq(GSE43036)/Homer
ENSG00000129514	FOXA1	Foxa1	FOXA1(Forkhead)/LNCAP-FOXA1-ChIP-Seq(GSE27824)/Homer
ENSG00000083307	GRHL2	Grhl2	GRHL2(CP2)/HBE-GRHL2-ChIP-Seq(GSE46194)/Homer
ENSG00000130522	JUND	Jund	JunD(bZIP)/K562-JunD-ChIP-Seq/Homer
ENSG00000134107	BHLHE40	Bhlhe40	bHLHE40(HLH)/HepG2-BHLHE40-ChIP-Seq(GSE31477)/Homer
ENSG00000112182	BACH2	Bach2	Bach2(bZIP)/OCILy7-Bach2-ChIP-Seq(GSE44420)/Homer
ENSG00000135373	EHF	Ehf	EHF(ETS)/LoVo-EHF-ChIP-Seq(GSE49402)/Homer
ENSG00000123268	ATF1	Atf1	Atf1(bZIP)/K562-ATF1-ChIP-Seq(GSE31477)/Homer
ENSG00000069011	PITX1	Pitx1	Pitx1(Homeobox)/Chicken-Pitx1-ChIP-Seq(GSE38910)/Homer
ENSG00000140262	TCF12	Tcf12	Tcf12(HLH)/GM12878-Tcf12-ChIP-Seq(GSE32465)/Homer
ENSG00000156273	BACH1	Bach1	Bach1(bZIP)/K562-Bach1-ChIP-Seq(GSE31477)/Homer
ENSG00000143390	RFX5	Rfx5	Rfx5(HTH)/GM12878-Rfx5-ChIP-Seq(GSE31477)/Homer
ENSG00000159216	RUNX1	Runx1	RUNX1(Runt)/Jurkat-RUNX1-ChIP-Seq(GSE29180)/Homer
ENSG00000087903	RFX2	Rfx2	Rfx2(HTH)/LoVo-RFX2-ChIP-Seq(GSE49402)/Homer
ENSG00000135374	ELF5	Elf5	ELF5(ETS)/T47D-ELF5-ChIP-Seq(GSE30407)/Homer
ENSG00000110693	SOX6	Sox6	Sox6(HMG)/Myotubes-Sox6-ChIP-Seq(GSE32627)/Homer
ENSG00000114861	FOXP1	Foxp1	FOXP1(Forkhead)/H9-FOXP1-ChIP-Seq(GSE31006)/Homer
ENSG00000165891	E2F7	E2f7	E2F7(E2F)/Hela-E2F7-ChIP-Seq(GSE32673)/Homer
ENSG00000166949	SMAD3	Smad3	Smad3(MAD)/NPC-Smad3-ChIP-Seq(GSE36673)/Homer
ENSG00000185591	SP1	Sp1	Sp1(Zf)/Promoter/Homer
ENSG00000172819	RARG	Rarg	RARg(NR)/ES-RARg-ChIP-Seq(GSE30538)/Homer
ENSG00000170485	NPAS2	Npas2	NPAS2(HLH)/Liver-NPAS2-ChIP-Seq(GSE39860)/Homer
ENSG00000185022	MAFF	Maff	MafF(bZIP)/HepG2-MafF-ChIP-Seq(GSE31477)/Homer
ENSG00000081189	MEF2C	Mef2c	Mef2c(MADS)/GM12878-Mef2c-ChIP-Seq(GSE32465)/Homer
ENSG00000162772	ATF3	Atf3	Atf3(bZIP)/GBM-ATF3-ChIP-Seq(GSE33912)/Homer
ENSG00000167081	PBX3	Pbx3	Pbx3(Homeobox)/GM12878-PBX3-ChIP-Seq(GSE32465)/Homer
ENSG00000198517	MAFK	Mafk	MafK(bZIP)/C2C12-MafK-ChIP-Seq(GSE36030)/Homer
ENSG00000101412	E2F1	E2f1	E2F1(E2F)/Hela-E2F1-ChIP-Seq(GSE22478)/Homer
ENSG00000151702	FLI1	Fli1	Fli1(ETS)/CD8-FLI-ChIP-Seq(GSE20898)/Homer
ENSG00000107485	GATA3	Gata3	GATA3(Zf)/iTreg-Gata3-ChIP-Seq(GSE20898)/Homer
ENSG00000124813	RUNX2	Runx2	RUNX2(Runt)/PCa-RUNX2-ChIP-Seq(GSE33889)/Homer
ENSG00000196628	TCF4	Tcf4	Tcf4(HMG)/Hct116-Tcf4-ChIP-Seq(SRA012054)/Homer
ENSG00000158711	ELK4	Elk4	Elk4(ETS)/Hela-Elk4-ChIP-Seq(GSE31477)/Homer
ENSG00000138378	STAT4	Stat4	STAT4(Stat)/CD4-Stat4-ChIP-Seq(GSE22104)/Homer
ENSG00000124664	SPDEF	Spdef	SPDEF(ETS)/VCaP-SPDEF-ChIP-Seq(SRA014231)/Homer
ENSG00000136826	KLF4	Klf4	Klf4(Zf)/mES-Klf4-ChIP-Seq(GSE11431)/Homer
ENSG00000102554	KLF5	Klf5	KLF5(Zf)/LoVo-KLF5-ChIP-Seq(GSE49402)/Homer
ENSG00000150907	FOXO1	Foxo1	Foxo1(Forkhead)/RAW-Foxo1-ChIP-Seq(Fan et al.)/Homer
ENSG00000134852	CLOCK	Clock	CLOCK(HLH)/Liver-Clock-ChIP-Seq(GSE39860)/Homer
ENSG00000168310	IRF2	Irf2	IRF2(IRF)/Erythroblas-IRF2-ChIP-Seq(GSE36985)/Homer
ENSG00000106571	GLI3	Gli3	GLI3(Zf)/GLI3-ChIP-Chip(GSE11077)/Homer
ENSG00000185630	PBX1	Pbx1	PBX1(Homeobox)/MCF7-PBX1-ChIP-Seq(GSE28007)/Homer
ENSG00000115415	STAT1	Stat1	STAT1(Stat)/HelaS3-STAT1-ChIP-Seq(GSE12782)/Homer
ENSG00000125618	PAX8	Pax8	Pax8(Paired/Homeobox)/Thyroid-Pax8-ChIP-Seq(GSE26938)/Homer
ENSG00000158773	USF1	Usf1	USF1(HLH)/GM12878-Usf1-ChIP-Seq(GSE32465)/Homer
ENSG00000005889	ZFX	Zfx	ZFX(Zf)/mES-Zfx-ChIP-Seq(GSE11431)/Homer
ENSG00000166888	STAT6	Stat6	STAT6(Stat)/CD4-Stat6-ChIP-Seq(GSE22104)/Homer
ENSG00000068305	MEF2A	Mef2a	Mef2a(MADS)/HL1-Mef2a.biotin-ChIP-Seq(GSE21529/Homer
