# Supplementary material for: Genetic and Transcriptional Analysis of Human Host Response to Healthy Gut Microbiota
Source: mSystems. 2016 Aug 30;1(4):e00067-16. doi: 10.1128/mSystems.00067-16 (PMC5047527; doi:10.1128/mSystems.00067-16)
Supplement: Table S4 [file sys004162046st4.xlsx]

## Sheet: SuppTable4
Table S4: Differences in gene expression between High-4 and Low-4.
Ensembl Transcript ID	BH p-value	logFC	Ensembl Gene ID	Official Gene Symbol
ENST00000440200	0.000911628	-0.282755	ENSG00000230021	RP5-857K21.4
ENST00000416718	0.000662325	-0.318216	ENSG00000198744	RP5-857K21.11
ENST00000429505	0.0173745	0.372608	ENSG00000237491	RP11-206L10.9
ENST00000591440	0.0757022	0.324577	ENSG00000237491	RP11-206L10.9
ENST00000587530	0.0757022	0.324577	ENSG00000237491	RP11-206L10.9
ENST00000588951	0.0633811	0.317913	ENSG00000237491	RP11-206L10.9
ENST00000433179	0.0488494	0.271378	ENSG00000187642	C1orf170
ENST00000341290	0.0541599	0.266917	ENSG00000187642	C1orf170
ENST00000479361	0.0435057	0.28432	ENSG00000187642	C1orf170
ENST00000467278	0.0361847	-0.253221	ENSG00000131584	ACAP3
ENST00000537325	0.0779261	-0.318855	ENSG00000157870	FAM213B
ENST00000464043	0.0887325	-0.317482	ENSG00000157870	FAM213B
ENST00000378378	0.092222	0.251463	ENSG00000130762	ARHGEF16
ENST00000378251	0.00594317	-0.267149	ENSG00000130764	LRRC47
ENST00000377948	3.65551e-15	0.769018	ENSG00000158286	RNF207
ENST00000377939	2.39586e-15	0.77027	ENSG00000158286	RNF207
ENST00000496676	6.48164e-15	0.785996	ENSG00000158286	RNF207
ENST00000492476	3.25744e-06	0.764193	ENSG00000158286	RNF207
ENST00000483336	1.09436e-06	0.668759	ENSG00000158286	RNF207
ENST00000460192	0.0103965	-0.284552	ENSG00000116288	PARK7
ENST00000465354	0.00651654	-0.297763	ENSG00000116288	PARK7
ENST00000497113	0.00528555	-0.304349	ENSG00000116288	PARK7
ENST00000467067	0.000239427	-0.33121	ENSG00000116285	ERRFI1
ENST00000460659	0.00312534	0.277251	ENSG00000142599	RERE
ENST00000492766	0.00244429	0.281157	ENSG00000142599	RERE
ENST00000465125	0.00264526	0.276983	ENSG00000142599	RERE
ENST00000480342	0.00052011	0.264556	ENSG00000142599	RERE
ENST00000468247	0.000280279	0.405412	ENSG00000142599	RERE
ENST00000377411	0.000153638	0.358044	ENSG00000180758	GPR157
ENST00000328089	0.000749072	0.289509	ENSG00000171621	SPSB1
ENST00000450402	0.0107367	0.263717	ENSG00000171621	SPSB1
ENST00000377346	0.000894368	-0.358354	ENSG00000171608	PIK3CD
ENST00000361110	0.0365845	-0.316946	ENSG00000171608	PIK3CD
ENST00000356607	2.8128e-05	0.261122	ENSG00000142655	PEX14
ENST00000538836	5.3268e-05	0.256287	ENSG00000142655	PEX14
ENST00000491661	1.75104e-05	0.283462	ENSG00000142655	PEX14
ENST00000475189	0.00233921	-0.501509	ENSG00000116649	SRM
ENST00000376957	2.42331e-06	-0.411663	ENSG00000116649	SRM
ENST00000490101	0.00221724	-0.452655	ENSG00000116649	SRM
ENST00000465788	0.000635211	-0.379908	ENSG00000116649	SRM
ENST00000459997	0.000134815	-0.382468	ENSG00000116649	SRM
ENST00000487300	0.00109294	-0.40303	ENSG00000116649	SRM
ENST00000476309	0.0226282	-0.322719	ENSG00000177674	AGTRAP
ENST00000514733	0.0246453	-0.319423	ENSG00000177674	AGTRAP
ENST00000513739	0.0828046	-0.308284	ENSG00000177674	AGTRAP
ENST00000471765	0.0697606	-0.276006	ENSG00000177674	AGTRAP
ENST00000376223	1.32768e-85	1.84749	ENSG00000162496	DHRS3
ENST00000464917	1.85749e-72	1.83709	ENSG00000162496	DHRS3
ENST00000430996	1.51225e-26	1.50447	ENSG00000162496	DHRS3
ENST00000482265	3.05931e-63	1.80963	ENSG00000162496	DHRS3
ENST00000294489	2.21287e-12	-0.545949	ENSG00000162493	PDPN
ENST00000376057	2.05516e-12	-0.546522	ENSG00000162493	PDPN
ENST00000506205	2.0322e-10	-0.738642	ENSG00000162493	PDPN
ENST00000510906	1.70148e-12	-0.613789	ENSG00000162493	PDPN
ENST00000509009	2.03466e-12	-0.624531	ENSG00000162493	PDPN
ENST00000376061	9.93682e-12	-0.566268	ENSG00000162493	PDPN
ENST00000513143	2.87164e-11	-0.567567	ENSG00000162493	PDPN
ENST00000487038	1.42047e-11	-0.612196	ENSG00000162493	PDPN
ENST00000475043	6.68864e-11	-0.548174	ENSG00000162493	PDPN
ENST00000488631	6.01249e-11	-0.548613	ENSG00000162493	PDPN
ENST00000404665	7.57919e-09	0.675542	ENSG00000175147	TMEM51-AS1
ENST00000310916	5.72831e-09	0.678263	ENSG00000175147	TMEM51-AS1
ENST00000428417	9.37652e-19	0.515621	ENSG00000171729	TMEM51
ENST00000376014	9.82789e-19	0.516895	ENSG00000171729	TMEM51
ENST00000451326	1.72425e-17	0.504714	ENSG00000171729	TMEM51
ENST00000400796	6.44847e-19	0.515984	ENSG00000171729	TMEM51
ENST00000434578	7.25814e-19	0.516022	ENSG00000171729	TMEM51
ENST00000376008	7.00593e-19	0.516695	ENSG00000171729	TMEM51
ENST00000424792	0.00251803	0.466736	ENSG00000204464	C1orf195
ENST00000361221	7.57662e-06	0.351375	ENSG00000074964	ARHGEF10L
ENST00000452522	7.57662e-06	0.351375	ENSG00000074964	ARHGEF10L
ENST00000434513	2.58865e-06	0.370586	ENSG00000074964	ARHGEF10L
ENST00000375415	7.88453e-05	0.32842	ENSG00000074964	ARHGEF10L
ENST00000375420	0.00713051	0.309605	ENSG00000074964	ARHGEF10L
ENST00000469726	0.000155718	0.325624	ENSG00000074964	ARHGEF10L
ENST00000375408	0.000294015	0.321499	ENSG00000074964	ARHGEF10L
ENST00000167825	0.000285742	0.321774	ENSG00000074964	ARHGEF10L
ENST00000475356	0.000395271	0.322714	ENSG00000074964	ARHGEF10L
ENST00000375031	3.09613e-17	-0.6076	ENSG00000189410	SH2D5
ENST00000460804	3.47724e-17	-0.607001	ENSG00000189410	SH2D5
ENST00000444387	3.88958e-16	-0.653698	ENSG00000189410	SH2D5
ENST00000447746	3.48704e-12	-0.667778	ENSG00000189410	SH2D5
ENST00000518294	1.89309e-11	-0.64003	ENSG00000189410	SH2D5
ENST00000517430	5.44847e-09	-0.633018	ENSG00000189410	SH2D5
ENST00000519434	1.10856e-07	-0.648065	ENSG00000189410	SH2D5
ENST00000485722	0.0289058	0.332705	ENSG00000075151	EIF4G3
ENST00000356916	3.06402e-06	0.333616	ENSG00000075151	EIF4G3
ENST00000374927	0.0012102	0.270176	ENSG00000075151	EIF4G3
ENST00000438975	3.28016e-06	0.342883	ENSG00000075151	EIF4G3
ENST00000411888	2.42876e-06	0.350301	ENSG00000075151	EIF4G3
ENST00000463775	0.00278263	0.345548	ENSG00000075151	EIF4G3
ENST00000374676	0.0296667	0.272615	ENSG00000142798	HSPG2
ENST00000336689	0.00584908	0.319547	ENSG00000088280	ASAP3
ENST00000492982	0.013383	0.302882	ENSG00000088280	ASAP3
ENST00000437606	0.0204482	0.289683	ENSG00000088280	ASAP3
ENST00000478858	0.039708	0.303294	ENSG00000088280	ASAP3
ENST00000374561	0.00772654	-0.46848	ENSG00000117318	ID3
ENST00000486541	0.0133517	-0.487821	ENSG00000117318	ID3
ENST00000481736	0.0117103	-0.297084	ENSG00000117308	GALE
ENST00000374497	0.0108869	-0.304656	ENSG00000117308	GALE
ENST00000459934	0.0114286	-0.296309	ENSG00000117308	GALE
ENST00000429356	0.0080186	-0.329539	ENSG00000117308	GALE
ENST00000418277	0.0300443	-0.278479	ENSG00000117308	GALE
ENST00000470949	0.0269442	-0.3262	ENSG00000117308	GALE
ENST00000425913	0.03096	-0.302319	ENSG00000117308	GALE
ENST00000445705	0.025588	-0.328757	ENSG00000117308	GALE
ENST00000467493	0.024031	-0.341063	ENSG00000117308	GALE
ENST00000486382	0.0385349	-0.375568	ENSG00000117308	GALE
ENST00000437965	0.0580017	0.321367	ENSG00000232298	RP11-10N16.3
ENST00000361548	7.59973e-21	0.597222	ENSG00000158055	GRHL3
ENST00000342072	6.08788e-21	0.598158	ENSG00000158055	GRHL3
ENST00000350501	1.04509e-20	0.593036	ENSG00000158055	GRHL3
ENST00000530984	1.71826e-12	0.632349	ENSG00000158055	GRHL3
ENST00000356046	1.40029e-21	0.602311	ENSG00000158055	GRHL3
ENST00000524724	1.96291e-11	0.629736	ENSG00000158055	GRHL3
ENST00000236255	4.18833e-21	0.606682	ENSG00000158055	GRHL3
ENST00000528064	4.18833e-21	0.606682	ENSG00000158055	GRHL3
ENST00000528181	2.48355e-07	0.582002	ENSG00000158055	GRHL3
ENST00000461318	0.0168413	0.394425	ENSG00000158055	GRHL3
ENST00000497755	5.86129e-08	0.405031	ENSG00000169504	CLIC4
ENST00000489758	1.05978e-05	0.391862	ENSG00000169504	CLIC4
ENST00000568399	0.0017794	0.5506	ENSG00000117616	C1orf63
ENST00000562018	0.00159553	0.554315	ENSG00000117616	C1orf63
ENST00000567741	0.0011829	0.566935	ENSG00000117616	C1orf63
ENST00000497956	0.0747163	-0.286091	ENSG00000117640	MTFR1L
ENST00000374217	0.0378168	0.295996	ENSG00000158062	UBXN11
ENST00000374222	0.0356865	0.297981	ENSG00000158062	UBXN11
ENST00000308182	2.1319e-07	0.38799	ENSG00000176092	AIM1L
ENST00000527815	9.95415e-08	0.392162	ENSG00000176092	AIM1L
ENST00000374211	0.0766159	0.275509	ENSG00000176092	AIM1L
ENST00000374208	0.0663839	0.283573	ENSG00000176092	AIM1L
ENST00000520372	0.000926987	0.439169	ENSG00000176092	AIM1L
ENST00000522923	0.0149243	0.353156	ENSG00000176092	AIM1L
ENST00000429942	0.00051038	0.366968	ENSG00000176092	AIM1L
ENST00000522993	0.0404643	0.320635	ENSG00000176092	AIM1L
ENST00000374207	0.00336294	0.307341	ENSG00000176092	AIM1L
ENST00000475866	0.0451309	0.259853	ENSG00000176092	AIM1L
ENST00000289166	0.00211156	-0.364579	ENSG00000158246	FAM46B
ENST00000536657	2.4701e-06	0.292621	ENSG00000158195	WASF2
ENST00000373943	2.35211e-07	0.332591	ENSG00000117758	STX12
ENST00000440806	7.42966e-06	0.365232	ENSG00000117758	STX12
ENST00000468761	0.000151918	0.388213	ENSG00000117758	STX12
ENST00000373864	0.0036874	0.266851	ENSG00000158161	EYA3
ENST00000373857	4.9277e-06	0.58465	ENSG00000169403	PTAFR
ENST00000539896	3.30022e-07	0.61623	ENSG00000169403	PTAFR
ENST00000305392	7.82739e-05	0.591017	ENSG00000169403	PTAFR
ENST00000364938	0.0535189	0.428519	ENSG00000242125	SNHG3
ENST00000343067	2.39265e-07	0.315543	ENSG00000159023	EPB41
ENST00000356093	2.39265e-07	0.315543	ENSG00000159023	EPB41
ENST00000398863	2.39265e-07	0.315543	ENSG00000159023	EPB41
ENST00000482464	0.00177825	0.31538	ENSG00000159023	EPB41
ENST00000373800	2.40461e-07	0.337853	ENSG00000159023	EPB41
ENST00000349460	2.40461e-07	0.337853	ENSG00000159023	EPB41
ENST00000347529	2.62017e-07	0.336746	ENSG00000159023	EPB41
ENST00000373798	2.46035e-07	0.31448	ENSG00000159023	EPB41
ENST00000373797	0.000155953	0.319391	ENSG00000159023	EPB41
ENST00000488277	0.00096515	0.320851	ENSG00000159023	EPB41
ENST00000490308	0.000308873	0.358345	ENSG00000159023	EPB41
ENST00000479629	0.00246868	0.30353	ENSG00000121766	ZCCHC17
ENST00000546109	0.0103281	0.251444	ENSG00000121766	ZCCHC17
ENST00000490049	0.00323848	0.326146	ENSG00000121766	ZCCHC17
ENST00000441210	2.80725e-10	0.492708	ENSG00000142910	TINAGL1
ENST00000457433	1.98929e-18	0.518181	ENSG00000142910	TINAGL1
ENST00000271064	2.06446e-18	0.518036	ENSG00000142910	TINAGL1
ENST00000537531	1.25792e-23	0.575029	ENSG00000142910	TINAGL1
ENST00000461030	1.25792e-23	0.575029	ENSG00000142910	TINAGL1
ENST00000466998	1.98592e-05	0.408434	ENSG00000142910	TINAGL1
ENST00000478398	5.10127e-23	0.557223	ENSG00000142910	TINAGL1
ENST00000481165	5.4841e-18	0.51497	ENSG00000142910	TINAGL1
ENST00000468635	2.00869e-23	0.592093	ENSG00000142910	TINAGL1
ENST00000498429	4.7269e-19	0.555603	ENSG00000142910	TINAGL1
ENST00000463112	3.73425e-10	0.452668	ENSG00000142910	TINAGL1
ENST00000480586	6.97204e-05	0.417648	ENSG00000142910	TINAGL1
ENST00000527035	0.000213897	0.618545	ENSG00000254545	RP11-84A19.3
ENST00000257100	3.90465e-12	0.66807	ENSG00000134668	SPOCD1
ENST00000373648	3.57478e-12	0.668252	ENSG00000134668	SPOCD1
ENST00000360482	3.57478e-12	0.668252	ENSG00000134668	SPOCD1
ENST00000473361	1.12718e-12	0.674812	ENSG00000134668	SPOCD1
ENST00000452755	4.05305e-12	0.672717	ENSG00000134668	SPOCD1
ENST00000533231	3.90465e-12	0.66933	ENSG00000134668	SPOCD1
ENST00000528579	1.15792e-10	0.664751	ENSG00000134668	SPOCD1
ENST00000532604	4.10773e-10	0.67419	ENSG00000134668	SPOCD1
ENST00000531039	4.86925e-09	0.650781	ENSG00000134668	SPOCD1
ENST00000468720	8.80014e-08	0.623741	ENSG00000134668	SPOCD1
ENST00000485944	6.39267e-08	0.620448	ENSG00000134668	SPOCD1
ENST00000460061	3.16918e-08	0.628985	ENSG00000134668	SPOCD1
ENST00000355082	0.012839	-0.268239	ENSG00000084623	EIF3I
ENST00000489353	0.00610434	-0.275765	ENSG00000084623	EIF3I
ENST00000483517	0.0031275	-0.253472	ENSG00000084623	EIF3I
ENST00000463172	0.0320808	0.267972	ENSG00000116478	HDAC1
ENST00000428704	0.0183346	0.260009	ENSG00000116478	HDAC1
ENST00000468130	0.00610449	0.265069	ENSG00000162522	KIAA1522
ENST00000469100	0.0115489	-0.283084	ENSG00000134684	YARS
ENST00000490826	0.0288952	-0.266944	ENSG00000134684	YARS
ENST00000373456	0.0124751	0.29167	ENSG00000116514	RNF19B
ENST00000356990	0.012028	0.29294	ENSG00000116514	RNF19B
ENST00000235150	0.0167671	0.284461	ENSG00000116514	RNF19B
ENST00000441447	6.22175e-05	0.340348	ENSG00000146463	ZMYM4
ENST00000482131	0.0531875	0.327907	ENSG00000146463	ZMYM4
ENST00000372990	7.6789e-07	0.408836	ENSG00000158315	RHBDL2
ENST00000289248	2.17177e-05	0.391473	ENSG00000158315	RHBDL2
ENST00000538156	1.61514e-05	0.395985	ENSG00000158315	RHBDL2
ENST00000372985	3.35653e-06	0.416353	ENSG00000158315	RHBDL2
ENST00000540558	0.0067148	0.345401	ENSG00000158315	RHBDL2
ENST00000494012	0.0492592	0.258478	ENSG00000127603	MACF1
ENST00000480624	0.0552151	0.267949	ENSG00000127603	MACF1
ENST00000469366	0.0409834	0.306759	ENSG00000127603	MACF1
ENST00000372811	4.18407e-05	-0.374514	ENSG00000168389	MFSD2A
ENST00000420632	6.03488e-05	-0.363625	ENSG00000168389	MFSD2A
ENST00000434861	0.0041394	-0.309203	ENSG00000168389	MFSD2A
ENST00000372809	4.18407e-05	-0.374514	ENSG00000168389	MFSD2A
ENST00000483824	4.18407e-05	-0.374514	ENSG00000168389	MFSD2A
ENST00000469745	0.00400142	-0.336015	ENSG00000168389	MFSD2A
ENST00000480630	0.000808147	-0.411102	ENSG00000168389	MFSD2A
ENST00000491515	0.0160208	-0.383346	ENSG00000168389	MFSD2A
ENST00000372638	2.55953e-05	-0.55676	ENSG00000179862	CITED4
ENST00000497210	0.0677403	-0.289071	ENSG00000171793	CTPS1
ENST00000460215	0.052544	0.285554	ENSG00000010803	SCMH1
ENST00000498793	0.0553411	0.278816	ENSG00000010803	SCMH1
ENST00000489103	0.0255953	0.39226	ENSG00000127124	HIVEP3
ENST00000431412	0.0477564	-0.332139	ENSG00000117385	LEPRE1
ENST00000484868	0.0489747	-0.254116	ENSG00000126091	ST3GAL3
ENST00000414809	0.000738855	0.393667	ENSG00000117407	ARTN
ENST00000372359	0.000738855	0.393667	ENSG00000117407	ARTN
ENST00000477048	0.0101646	0.347426	ENSG00000117407	ARTN
ENST00000471394	0.0109391	0.345291	ENSG00000117407	ARTN
ENST00000498139	0.000760864	0.396586	ENSG00000117407	ARTN
ENST00000491846	0.0136387	0.352378	ENSG00000117407	ARTN
ENST00000479128	0.0158059	0.35786	ENSG00000117407	ARTN
ENST00000472435	0.0182411	0.351667	ENSG00000117407	ARTN
ENST00000474592	0.0304997	0.342772	ENSG00000117407	ARTN
ENST00000372354	0.00955207	0.413281	ENSG00000117407	ARTN
ENST00000372307	0.000750171	0.441988	ENSG00000196517	SLC6A9
ENST00000372306	0.000271779	0.453499	ENSG00000196517	SLC6A9
ENST00000372310	0.000183691	0.509918	ENSG00000196517	SLC6A9
ENST00000475075	0.000350653	0.517687	ENSG00000196517	SLC6A9
ENST00000357730	0.000708168	0.530877	ENSG00000196517	SLC6A9
ENST00000360584	0.000708168	0.530877	ENSG00000196517	SLC6A9
ENST00000537678	0.00298278	0.481184	ENSG00000196517	SLC6A9
ENST00000246337	0.0258885	-0.260561	ENSG00000126088	UROD
ENST00000463092	0.0979435	-0.266588	ENSG00000126088	UROD
ENST00000494399	0.0243801	-0.262925	ENSG00000126088	UROD
ENST00000473012	0.0546324	-0.295457	ENSG00000126088	UROD
ENST00000372084	0.0688465	0.338998	ENSG00000070759	TESK2
ENST00000372086	0.0719601	0.313276	ENSG00000070759	TESK2
ENST00000341771	0.0719601	0.313276	ENSG00000070759	TESK2
ENST00000486676	0.0746282	0.311273	ENSG00000070759	TESK2
ENST00000538496	0.0794517	0.309935	ENSG00000070759	TESK2
ENST00000447632	0.00718242	-0.415352	ENSG00000085831	TTC39A
ENST00000413473	0.0127806	-0.362413	ENSG00000085831	TTC39A
ENST00000262675	0.0405099	-0.336037	ENSG00000085831	TTC39A
ENST00000451380	0.0394077	-0.337831	ENSG00000085831	TTC39A
ENST00000371750	0.0133747	-0.398987	ENSG00000085831	TTC39A
ENST00000371747	0.0949284	-0.314824	ENSG00000085831	TTC39A
ENST00000262676	0.0662805	-0.339622	ENSG00000085831	TTC39A
ENST00000411642	0.0598398	-0.368097	ENSG00000085831	TTC39A
ENST00000439482	0.0964843	-0.340476	ENSG00000085831	TTC39A
ENST00000489990	0.00057417	0.272933	ENSG00000117859	OSBPL9
ENST00000524620	0.0689189	0.253092	ENSG00000117859	OSBPL9
ENST00000361625	9.33146e-07	0.380896	ENSG00000157077	ZFYVE9
ENST00000357206	1.54397e-10	0.386767	ENSG00000157077	ZFYVE9
ENST00000287727	1.73322e-10	0.384461	ENSG00000157077	ZFYVE9
ENST00000371591	4.04611e-08	0.355134	ENSG00000157077	ZFYVE9
ENST00000469134	7.73374e-05	0.400656	ENSG00000157077	ZFYVE9
ENST00000312233	0.00510796	0.417966	ENSG00000174332	GLIS1
ENST00000371225	3.70382e-19	0.498703	ENSG00000184292	TACSTD2
ENST00000371222	4.12776e-05	-0.282001	ENSG00000177606	JUN
ENST00000465876	0.0484843	0.286165	ENSG00000134709	HOOK1
ENST00000395561	0.0556475	0.284483	ENSG00000134709	HOOK1
ENST00000494842	0.002173	0.283094	ENSG00000132849	INADL
ENST00000490547	0.000145979	0.331766	ENSG00000132849	INADL
ENST00000307297	0.000132282	0.320281	ENSG00000132849	INADL
ENST00000543708	1.31905e-05	0.293242	ENSG00000132849	INADL
ENST00000545929	0.000210848	0.271153	ENSG00000132849	INADL
ENST00000317477	0.00758247	-0.502845	ENSG00000132854	KANK4
ENST00000371153	4.11404e-07	-0.69178	ENSG00000132854	KANK4
ENST00000371150	0.00520337	-0.493923	ENSG00000132854	KANK4
ENST00000354381	2.22454e-06	-0.662092	ENSG00000132854	KANK4
ENST00000430964	0.0285894	0.342488	ENSG00000162437	RAVER2
ENST00000477627	0.0336149	0.365283	ENSG00000180488	FAM73A
ENST00000401035	0.070703	0.347178	ENSG00000162614	NEXN
ENST00000440324	0.0789556	0.333876	ENSG00000162614	NEXN
ENST00000473719	1.488e-09	0.527898	ENSG00000117114	LPHN2
ENST00000370723	2.0322e-10	0.4058	ENSG00000117114	LPHN2
ENST00000370730	4.43677e-10	0.399095	ENSG00000117114	LPHN2
ENST00000370728	4.43677e-10	0.399095	ENSG00000117114	LPHN2
ENST00000370727	2.0322e-10	0.4058	ENSG00000117114	LPHN2
ENST00000370725	2.0322e-10	0.4058	ENSG00000117114	LPHN2
ENST00000370721	2.0322e-10	0.4058	ENSG00000117114	LPHN2
ENST00000469377	4.44556e-10	0.398978	ENSG00000117114	LPHN2
ENST00000359929	1.33019e-10	0.408218	ENSG00000117114	LPHN2
ENST00000370713	3.63029e-05	0.306043	ENSG00000117114	LPHN2
ENST00000394879	2.89325e-05	0.307503	ENSG00000117114	LPHN2
ENST00000370717	2.89325e-05	0.307503	ENSG00000117114	LPHN2
ENST00000335786	2.89325e-05	0.307503	ENSG00000117114	LPHN2
ENST00000271029	2.89325e-05	0.307503	ENSG00000117114	LPHN2
ENST00000370715	3.63029e-05	0.306043	ENSG00000117114	LPHN2
ENST00000319517	3.63029e-05	0.306043	ENSG00000117114	LPHN2
ENST00000427819	0.00074734	0.438141	ENSG00000223653	RP11-131L23.1
ENST00000426125	0.000519959	0.414095	ENSG00000223653	RP11-131L23.1
ENST00000284031	0.00793415	0.358325	ENSG00000153904	DDAH1
ENST00000539042	0.00791996	0.358354	ENSG00000153904	DDAH1
ENST00000426972	0.00276045	0.403453	ENSG00000153904	DDAH1
ENST00000542148	0.000971375	0.515873	ENSG00000153904	DDAH1
ENST00000451137	5.0408e-13	-0.546624	ENSG00000142871	CYR61
ENST00000480413	2.1037e-05	-0.566872	ENSG00000142871	CYR61
ENST00000490884	0.0878397	-0.2783	ENSG00000137975	CLCA2
ENST00000370481	0.00260464	0.344123	ENSG00000117226	GBP3
ENST00000370482	0.00260464	0.344123	ENSG00000117226	GBP3
ENST00000489444	0.00100674	0.371259	ENSG00000117226	GBP3
ENST00000493594	0.00787483	0.323681	ENSG00000117226	GBP3
ENST00000235878	0.026616	0.300857	ENSG00000117226	GBP3
ENST00000461384	0.0695961	0.357994	ENSG00000117226	GBP3
ENST00000445969	0.0717528	0.332188	ENSG00000117226	GBP3
ENST00000370456	0.0166177	0.291177	ENSG00000183347	GBP6
ENST00000535065	0.0128755	0.320463	ENSG00000183347	GBP6
ENST00000330947	0.0281407	0.250796	ENSG00000197147	LRRC8B
ENST00000439853	0.0335276	0.274914	ENSG00000197147	LRRC8B
ENST00000443562	0.0435356	0.261179	ENSG00000231999	RP5-1007M22.2
ENST00000429074	0.0164871	-0.254502	ENSG00000230735	RP11-413E1.4
ENST00000370454	5.23589e-05	-0.343814	ENSG00000171488	LRRC8C
ENST00000479252	2.29497e-05	-0.34094	ENSG00000171488	LRRC8C
ENST00000482063	0.000764434	-0.307729	ENSG00000171488	LRRC8C
ENST00000474405	0.099854	0.304828	ENSG00000122482	ZNF644
ENST00000528680	0.00879567	-0.369845	ENSG00000067334	DNTTIP2
ENST00000370238	0.0704379	0.280727	ENSG00000023909	GCLM
ENST00000370217	0.00256684	0.268975	ENSG00000137962	ARHGAP29
ENST00000421997	0.00139186	0.267756	ENSG00000224081	LINC01057
ENST00000414374	0.00126469	0.278619	ENSG00000224081	LINC01057
ENST00000418366	0.00133819	0.278733	ENSG00000224081	LINC01057
ENST00000287474	0.0319295	0.30419	ENSG00000156869	FRRS1
ENST00000414213	0.0319295	0.30419	ENSG00000156869	FRRS1
ENST00000370155	9.57927e-07	0.317545	ENSG00000117620	SLC35A3
ENST00000465289	6.96923e-07	0.297828	ENSG00000117620	SLC35A3
ENST00000427993	1.0408e-06	0.324633	ENSG00000117620	SLC35A3
ENST00000533028	2.77749e-07	0.306556	ENSG00000117620	SLC35A3
ENST00000532693	0.0055272	0.341065	ENSG00000117620	SLC35A3
ENST00000370153	4.80995e-07	0.325093	ENSG00000117620	SLC35A3
ENST00000422078	0.000748496	0.28721	ENSG00000117620	SLC35A3
ENST00000370156	1.11161e-05	0.304607	ENSG00000117620	SLC35A3
ENST00000287482	0.0443013	0.316625	ENSG00000156876	SASS6
ENST00000462159	0.0443013	0.316625	ENSG00000156876	SASS6
ENST00000535161	0.0242727	0.351538	ENSG00000156876	SASS6
ENST00000370071	0.00490297	-0.424498	ENSG00000162631	NTNG1
ENST00000370074	0.00490297	-0.424498	ENSG00000162631	NTNG1
ENST00000370073	0.00490297	-0.424498	ENSG00000162631	NTNG1
ENST00000370061	0.00432116	-0.428131	ENSG00000162631	NTNG1
ENST00000370070	0.00432116	-0.428131	ENSG00000162631	NTNG1
ENST00000370072	0.00432116	-0.428131	ENSG00000162631	NTNG1
ENST00000542803	0.00432116	-0.428131	ENSG00000162631	NTNG1
ENST00000370068	0.00464606	-0.425179	ENSG00000162631	NTNG1
ENST00000294649	0.0125498	-0.419094	ENSG00000162631	NTNG1
ENST00000370067	0.00484294	-0.423179	ENSG00000162631	NTNG1
ENST00000370065	0.00536678	-0.422338	ENSG00000162631	NTNG1
ENST00000370066	0.00536678	-0.422338	ENSG00000162631	NTNG1
ENST00000482384	0.0243867	-0.339459	ENSG00000031698	SARS
ENST00000357155	0.0852452	0.360559	ENSG00000221986	MYBPHL
ENST00000477962	0.0836115	0.36236	ENSG00000221986	MYBPHL
ENST00000429410	0.00348229	-0.414772	ENSG00000134201	GSTM5
ENST00000431955	0.00359378	-0.413932	ENSG00000241720	RP4-735C1.4
ENST00000256594	0.00269412	-0.425719	ENSG00000134202	GSTM3
ENST00000540225	0.00269412	-0.425717	ENSG00000134202	GSTM3
ENST00000361066	0.00275006	-0.440457	ENSG00000134202	GSTM3
ENST00000486823	0.00373402	-0.43334	ENSG00000134202	GSTM3
ENST00000488824	0.00455322	-0.42863	ENSG00000134202	GSTM3
ENST00000477588	0.0691938	0.348646	ENSG00000156171	DRAM2
ENST00000256640	0.000230821	0.430585	ENSG00000134245	WNT2B
ENST00000369686	0.00188139	0.367049	ENSG00000134245	WNT2B
ENST00000473074	0.00528995	-0.268732	ENSG00000155366	RHOC
ENST00000419536	0.00260272	-0.453098	ENSG00000226167	AP4B1-AS1
ENST00000256658	0.00410778	-0.415961	ENSG00000134262	AP4B1
ENST00000369569	0.00276331	-0.428096	ENSG00000134262	AP4B1
ENST00000369567	0.00374873	-0.420226	ENSG00000134262	AP4B1
ENST00000479285	0.00120012	-0.52292	ENSG00000134262	AP4B1
ENST00000462591	0.0212632	-0.445142	ENSG00000134262	AP4B1
ENST00000484201	0.0079465	-0.413534	ENSG00000134262	AP4B1
ENST00000369566	0.0697411	-0.333319	ENSG00000134262	AP4B1
ENST00000393276	8.78555e-24	0.547916	ENSG00000175984	DENND2C
ENST00000393274	8.79166e-24	0.547914	ENSG00000175984	DENND2C
ENST00000495031	3.41254e-08	0.532583	ENSG00000175984	DENND2C
ENST00000393277	1.40443e-19	0.546174	ENSG00000175984	DENND2C
ENST00000481894	1.19411e-10	0.460744	ENSG00000175984	DENND2C
ENST00000493549	1.13081e-15	0.605267	ENSG00000175984	DENND2C
ENST00000425449	0.00151047	-0.587012	ENSG00000228035	RP4-663N10.1
ENST00000369512	0.00149951	-0.587947	ENSG00000134259	NGF
ENST00000496699	0.0145382	-0.265466	ENSG00000134247	PTGFRN
ENST00000349139	0.00713174	-0.253988	ENSG00000065183	WDR3
ENST00000466857	0.00641832	-0.313285	ENSG00000155761	SPAG17
ENST00000336338	0.00764055	-0.295899	ENSG00000155761	SPAG17
ENST00000478697	0.00826445	-0.303071	ENSG00000155761	SPAG17
ENST00000469128	0.00790263	-0.302881	ENSG00000155761	SPAG17
ENST00000429694	0.00230961	-0.275992	ENSG00000225241	RP11-640M9.2
ENST00000421407	0.00243194	-0.275209	ENSG00000225241	RP11-640M9.2
ENST00000447534	0.026773	-0.271247	ENSG00000225241	RP11-640M9.2
ENST00000439352	0.0399984	-0.313284	ENSG00000225241	RP11-640M9.2
ENST00000449960	0.00583852	-0.259786	ENSG00000225241	RP11-640M9.2
ENST00000446541	0.0412875	-0.256858	ENSG00000225241	RP11-640M9.2
ENST00000524974	0.0013853	-0.28988	ENSG00000178104	PDE4DIP
ENST00000530062	0.00110217	-0.305312	ENSG00000178104	PDE4DIP
ENST00000525886	0.000939645	-0.286344	ENSG00000178104	PDE4DIP
ENST00000479408	0.0043819	-0.269027	ENSG00000178104	PDE4DIP
ENST00000254101	0.00207212	-0.264097	ENSG00000131791	PRKAB2
ENST00000474939	0.0485042	-0.28277	ENSG00000131791	PRKAB2
ENST00000478419	0.00195999	-0.299241	ENSG00000243452	NBPF15
ENST00000488031	0.00146419	-0.270805	ENSG00000243452	NBPF15
ENST00000476538	0.0202269	-0.286566	ENSG00000117362	APH1A
ENST00000369067	0.00237246	0.301381	ENSG00000163125	RPRD2
ENST00000538795	0.0911808	0.255673	ENSG00000225996	AL356356.1
ENST00000483335	0.0944218	0.254485	ENSG00000143382	ADAMTSL4
ENST00000271732	0.00365344	0.315812	ENSG00000143457	GOLPH3L
ENST00000540514	0.00318921	0.34319	ENSG00000143457	GOLPH3L
ENST00000427665	0.00324526	0.353645	ENSG00000143457	GOLPH3L
ENST00000447555	0.000246212	0.276942	ENSG00000143398	PIP5K1A
ENST00000368888	0.000232843	0.251386	ENSG00000143398	PIP5K1A
ENST00000454769	0.000113838	0.299441	ENSG00000143398	PIP5K1A
ENST00000418435	0.000226069	0.33021	ENSG00000143398	PIP5K1A
ENST00000468772	0.00642462	0.343821	ENSG00000143398	PIP5K1A
ENST00000461816	0.00879063	0.349394	ENSG00000143398	PIP5K1A
ENST00000271636	0.000394027	0.332935	ENSG00000143375	CGN
ENST00000416743	0.00997069	0.481626	ENSG00000143375	CGN
ENST00000473377	0.0337775	0.298825	ENSG00000143375	CGN
ENST00000316073	0.033546	-0.425248	ENSG00000215853	RPTN
ENST00000368762	0.0644407	-0.336758	ENSG00000169474	SPRR1A
ENST00000307098	0.0659056	-0.295546	ENSG00000169469	SPRR1B
ENST00000392661	0.0322113	-0.315055	ENSG00000169469	SPRR1B
ENST00000360379	0.0419617	-0.34297	ENSG00000163216	SPRR2D
ENST00000368758	0.0419512	-0.342978	ENSG00000163216	SPRR2D
ENST00000368757	0.0419512	-0.342978	ENSG00000163216	SPRR2D
ENST00000368756	0.0436254	-0.341866	ENSG00000163216	SPRR2D
ENST00000368732	0.0461255	-0.342782	ENSG00000143546	S100A8
ENST00000368733	0.0441037	-0.34432	ENSG00000143546	S100A8
ENST00000477801	0.0450452	-0.343085	ENSG00000143546	S100A8
ENST00000420695	0.00024753	-0.269746	ENSG00000238279	BX470102.3
ENST00000496817	1.00407e-05	-0.292518	ENSG00000197956	S100A6
ENST00000368719	1.00657e-05	-0.292516	ENSG00000197956	S100A6
ENST00000368720	1.00947e-05	-0.292512	ENSG00000197956	S100A6
ENST00000462776	1.008e-05	-0.291581	ENSG00000197956	S100A6
ENST00000462951	0.000312152	-0.264136	ENSG00000197956	S100A6
ENST00000368407	0.000113752	0.378827	ENSG00000169242	EFNA1
ENST00000368406	0.000114897	0.378384	ENSG00000169242	EFNA1
ENST00000469878	7.9564e-05	0.3878	ENSG00000169242	EFNA1
ENST00000474413	0.000196095	0.413324	ENSG00000169242	EFNA1
ENST00000497282	0.00941653	0.358812	ENSG00000169242	EFNA1
ENST00000467009	0.0826793	0.258939	ENSG00000116580	GON4L
ENST00000539040	0.0282891	0.280355	ENSG00000143622	RIT1
ENST00000368322	0.0232679	0.298771	ENSG00000143622	RIT1
ENST00000461050	0.0168413	0.306527	ENSG00000143622	RIT1
ENST00000609492	0.0255174	0.326649	ENSG00000143622	RIT1
ENST00000368315	4.46371e-07	0.330295	ENSG00000116584	ARHGEF2
ENST00000313695	2.4178e-07	0.312013	ENSG00000116584	ARHGEF2
ENST00000361247	1.56678e-07	0.315342	ENSG00000116584	ARHGEF2
ENST00000368316	2.38319e-07	0.311112	ENSG00000116584	ARHGEF2
ENST00000477754	1.73854e-07	0.313707	ENSG00000116584	ARHGEF2
ENST00000462460	2.38319e-07	0.311112	ENSG00000116584	ARHGEF2
ENST00000470541	0.0629992	0.262879	ENSG00000116584	ARHGEF2
ENST00000313667	6.48286e-06	0.291201	ENSG00000116584	ARHGEF2
ENST00000474428	0.0384613	0.270314	ENSG00000116584	ARHGEF2
ENST00000470975	0.0140238	0.326057	ENSG00000116584	ARHGEF2
ENST00000471589	0.000153205	0.307937	ENSG00000116584	ARHGEF2
ENST00000497907	0.000298383	0.302098	ENSG00000116584	ARHGEF2
ENST00000476273	0.000235624	0.302097	ENSG00000116584	ARHGEF2
ENST00000609707	0.0476879	0.287565	ENSG00000116584	ARHGEF2
ENST00000487755	0.0122778	0.372079	ENSG00000116584	ARHGEF2
ENST00000465079	0.00362662	0.311905	ENSG00000116584	ARHGEF2
ENST00000495070	0.00954283	0.289807	ENSG00000116584	ARHGEF2
ENST00000515824	0.00469244	-0.252324	ENSG00000160789	LMNA
ENST00000478033	4.70338e-05	-0.251065	ENSG00000158710	TAGLN2
ENST00000397334	6.61825e-05	-0.258298	ENSG00000158710	TAGLN2
ENST00000289779	2.50086e-07	0.264308	ENSG00000270149	RP11-544M22.13
ENST00000537746	1.73324e-06	0.276873	ENSG00000158769	F11R
ENST00000470694	2.99204e-07	0.314904	ENSG00000270149	RP11-544M22.13
ENST00000335772	2.29497e-07	0.373786	ENSG00000158769	F11R
ENST00000602966	7.0292e-07	0.402805	ENSG00000158769	F11R
ENST00000461003	0.00699079	0.355901	ENSG00000186517	ARHGAP30
ENST00000368013	0.0054754	0.363606	ENSG00000186517	ARHGAP30
ENST00000368016	0.00709514	0.354712	ENSG00000186517	ARHGAP30
ENST00000368015	0.00477234	0.368006	ENSG00000186517	ARHGAP30
ENST00000490279	0.00783263	0.385148	ENSG00000186517	ARHGAP30
ENST00000368018	0.0375765	0.356953	ENSG00000186517	ARHGAP30
ENST00000471492	0.0345944	0.36406	ENSG00000186517	ARHGAP30
ENST00000352210	0.0140757	-0.43226	ENSG00000143224	PPOX
ENST00000367999	0.0140757	-0.43226	ENSG00000143224	PPOX
ENST00000470607	0.0576247	-0.37814	ENSG00000143224	PPOX
ENST00000539753	0.021254	-0.411618	ENSG00000143224	PPOX
ENST00000544598	0.015484	-0.429099	ENSG00000143224	PPOX
ENST00000462866	0.0850808	-0.347136	ENSG00000143224	PPOX
ENST00000474728	0.0445816	-0.310862	ENSG00000117143	UAP1
ENST00000558796	0.0218568	-0.273173	ENSG00000185630	PBX1
ENST00000540246	0.0386016	-0.379329	ENSG00000185630	PBX1
ENST00000479872	0.000120638	-0.335213	ENSG00000143179	UCK2
ENST00000367866	0.000365495	0.309106	ENSG00000143190	POU2F1
ENST00000559038	3.39747e-06	0.471903	ENSG00000143190	POU2F1
ENST00000557909	7.41378e-07	0.485329	ENSG00000143190	POU2F1
ENST00000442313	1.68123e-06	0.477731	ENSG00000143190	POU2F1
ENST00000452019	4.51173e-06	0.43865	ENSG00000143190	POU2F1
ENST00000560232	4.51173e-06	0.43865	ENSG00000143190	POU2F1
ENST00000429375	2.07501e-05	0.407066	ENSG00000143190	POU2F1
ENST00000492850	2.67315e-06	0.457161	ENSG00000143190	POU2F1
ENST00000367865	0.000365495	0.309106	ENSG00000143190	POU2F1
ENST00000271411	0.000365495	0.309106	ENSG00000143190	POU2F1
ENST00000420254	2.57545e-05	0.399179	ENSG00000143190	POU2F1
ENST00000541643	2.57545e-05	0.399179	ENSG00000143190	POU2F1
ENST00000557874	0.0440068	0.292932	ENSG00000143190	POU2F1
ENST00000472647	0.0463498	-0.26175	ENSG00000143156	NME7
ENST00000367811	0.0463498	-0.26175	ENSG00000143156	NME7
ENST00000525440	0.0458093	-0.26262	ENSG00000143156	NME7
ENST00000483228	0.00478406	-0.416302	ENSG00000143156	NME7
ENST00000528517	0.0165953	-0.368174	ENSG00000143156	NME7
ENST00000480478	0.0121408	-0.382195	ENSG00000143156	NME7
ENST00000524967	0.0913956	-0.311836	ENSG00000143156	NME7
ENST00000359326	0.0301939	0.263394	ENSG00000000460	C1orf112
ENST00000456684	0.086333	0.293999	ENSG00000000460	C1orf112
ENST00000459772	0.030443	0.263355	ENSG00000000460	C1orf112
ENST00000286031	0.0357108	0.259188	ENSG00000000460	C1orf112
ENST00000258349	0.000477323	0.261312	ENSG00000135870	RC3H1
ENST00000367696	4.86022e-05	0.264981	ENSG00000135870	RC3H1
ENST00000367694	0.00403984	0.260925	ENSG00000135870	RC3H1
ENST00000357444	3.05561e-05	0.341351	ENSG00000152061	RABGAP1L
ENST00000367689	3.17364e-05	0.33976	ENSG00000152061	RABGAP1L
ENST00000251507	1.00458e-05	0.316847	ENSG00000152061	RABGAP1L
ENST00000457696	0.00389811	0.252994	ENSG00000152061	RABGAP1L
ENST00000367690	0.00227583	0.352673	ENSG00000152061	RABGAP1L
ENST00000526253	0.00184558	0.371353	ENSG00000152061	RABGAP1L
ENST00000474375	0.0100496	0.407479	ENSG00000152061	RABGAP1L
ENST00000478442	0.00338375	0.340251	ENSG00000152061	RABGAP1L
ENST00000465412	0.0052472	0.290176	ENSG00000152061	RABGAP1L
ENST00000486220	0.00565984	0.329763	ENSG00000152061	RABGAP1L
ENST00000459744	0.00652917	0.261673	ENSG00000143207	RFWD2
ENST00000495034	6.08751e-34	0.930263	ENSG00000116191	RALGPS2
ENST00000367635	2.12915e-23	0.773787	ENSG00000116191	RALGPS2
ENST00000367634	7.65319e-31	0.856031	ENSG00000116191	RALGPS2
ENST00000324778	2.03733e-35	0.937195	ENSG00000116191	RALGPS2
ENST00000234816	2.13203e-07	0.772548	ENSG00000116194	ANGPTL1
ENST00000367629	7.4593e-07	0.745557	ENSG00000116194	ANGPTL1
ENST00000477383	0.00148536	0.4958	ENSG00000116191	RALGPS2
ENST00000480743	0.0428662	0.409191	ENSG00000116191	RALGPS2
ENST00000367632	0.000559611	0.533011	ENSG00000116191	RALGPS2
ENST00000478871	0.000731832	0.545142	ENSG00000116191	RALGPS2
ENST00000392043	0.000632637	0.250032	ENSG00000143322	ABL2
ENST00000367538	0.0404903	0.251472	ENSG00000116698	SMG7
ENST00000502375	0.0385906	0.256126	ENSG00000116698	SMG7
ENST00000417056	0.000157194	0.332079	ENSG00000135842	FAM129A
ENST00000367511	5.56089e-11	0.423058	ENSG00000135842	FAM129A
ENST00000487074	0.000113119	0.35138	ENSG00000135842	FAM129A
ENST00000498201	0.0179845	0.280513	ENSG00000121481	RNF2
ENST00000367498	4.80387e-48	-0.731751	ENSG00000116679	IVNS1ABP
ENST00000480769	2.19322e-38	-0.745304	ENSG00000116679	IVNS1ABP
ENST00000459929	2.99262e-46	-0.728042	ENSG00000116679	IVNS1ABP
ENST00000392007	2.64954e-42	-0.726603	ENSG00000116679	IVNS1ABP
ENST00000475046	1.08812e-23	-0.740263	ENSG00000116679	IVNS1ABP
ENST00000494880	2.18708e-17	-0.722064	ENSG00000116679	IVNS1ABP
ENST00000468217	1.93908e-07	-0.663509	ENSG00000116679	IVNS1ABP
ENST00000491112	2.7565e-09	-0.672937	ENSG00000116679	IVNS1ABP
ENST00000422754	6.76618e-09	-0.660237	ENSG00000116679	IVNS1ABP
ENST00000367497	6.24574e-06	-0.545004	ENSG00000116679	IVNS1ABP
ENST00000367468	0.0015748	-0.286546	ENSG00000073756	PTGS2
ENST00000490885	0.00103897	-0.309923	ENSG00000073756	PTGS2
ENST00000559627	0.00105171	-0.337943	ENSG00000073756	PTGS2
ENST00000559800	0.0825984	-0.333856	ENSG00000073756	PTGS2
ENST00000294738	0.0141703	0.303594	ENSG00000213047	DENND1B
ENST00000475988	0.00853082	-0.25137	ENSG00000081277	PKP1
ENST00000359651	8.25493e-18	0.993121	ENSG00000163435	ELF3
ENST00000367284	2.3532e-21	1.04161	ENSG00000163435	ELF3
ENST00000367283	9.03897e-18	0.98859	ENSG00000163435	ELF3
ENST00000495848	8.70428e-09	0.893479	ENSG00000163435	ELF3
ENST00000490203	6.15898e-11	0.919851	ENSG00000163435	ELF3
ENST00000446188	5.31132e-10	0.90974	ENSG00000163435	ELF3
ENST00000504773	1.34323e-14	0.943246	ENSG00000249007	RP11-510N19.5
ENST00000475698	1.58361e-12	0.952712	ENSG00000163435	ELF3
ENST00000480184	0.0286087	0.282392	ENSG00000077157	PPP1R12B
ENST00000356764	0.0286087	0.282392	ENSG00000077157	PPP1R12B
ENST00000476364	0.0286087	0.282392	ENSG00000077157	PPP1R12B
ENST00000466273	0.0271948	0.27485	ENSG00000077157	PPP1R12B
ENST00000356729	0.0387911	0.291649	ENSG00000058668	ATP2B4
ENST00000272203	0.00053167	0.305278	ENSG00000143850	PLEKHA6
ENST00000414478	0.00104934	0.295948	ENSG00000143850	PLEKHA6
ENST00000564627	0.00167768	0.360913	ENSG00000143850	PLEKHA6
ENST00000495594	0.0337931	0.258293	ENSG00000186007	LEMD1
ENST00000367154	0.0348003	0.257288	ENSG00000186007	LEMD1
ENST00000367120	0.0610707	0.251183	ENSG00000143466	IKBKE
ENST00000537984	0.069307	0.251586	ENSG00000143466	IKBKE
ENST00000367109	0.00260025	-0.525216	ENSG00000143479	DYRK3
ENST00000367108	0.00255998	-0.525601	ENSG00000143479	DYRK3
ENST00000489878	0.00669919	-0.395675	ENSG00000143479	DYRK3
ENST00000367106	0.00351087	-0.524889	ENSG00000143479	DYRK3
ENST00000424696	0.0075126	-0.377005	ENSG00000224260	RP1-272L16.1
ENST00000453331	0.00340033	-0.433103	ENSG00000224260	RP1-272L16.1
ENST00000445272	1.06818e-07	0.730282	ENSG00000227591	RP1-28O10.1
ENST00000441672	7.79301e-08	0.355796	ENSG00000227591	RP1-28O10.1
ENST00000367028	7.25066e-24	0.922528	ENSG00000117594	HSD11B1
ENST00000261465	6.81062e-24	0.922904	ENSG00000117594	HSD11B1
ENST00000367027	4.96098e-22	0.942069	ENSG00000117594	HSD11B1
ENST00000400959	1.39236e-28	0.729866	ENSG00000009790	TRAF3IP3
ENST00000367025	6.56701e-23	0.609669	ENSG00000009790	TRAF3IP3
ENST00000478359	1.98655e-28	0.729529	ENSG00000009790	TRAF3IP3
ENST00000479796	7.31285e-06	0.708103	ENSG00000009790	TRAF3IP3
ENST00000468672	1.00634e-07	0.680858	ENSG00000009790	TRAF3IP3
ENST00000367026	7.06846e-23	0.609276	ENSG00000009790	TRAF3IP3
ENST00000367024	2.95332e-22	0.605247	ENSG00000009790	TRAF3IP3
ENST00000010338	5.63909e-21	0.595863	ENSG00000009790	TRAF3IP3
ENST00000367023	3.78818e-19	0.719934	ENSG00000009790	TRAF3IP3
ENST00000476050	2.73626e-19	0.72272	ENSG00000009790	TRAF3IP3
ENST00000487271	1.65687e-19	0.858921	ENSG00000009790	TRAF3IP3
ENST00000474496	2.57272e-19	0.860668	ENSG00000009790	TRAF3IP3
ENST00000477431	4.13669e-19	0.580621	ENSG00000009790	TRAF3IP3
ENST00000480569	1.02465e-15	0.538453	ENSG00000009790	TRAF3IP3
ENST00000488702	2.45328e-09	0.650862	ENSG00000009790	TRAF3IP3
ENST00000471368	2.62476e-10	0.465192	ENSG00000009790	TRAF3IP3
ENST00000460314	2.26227e-10	0.466567	ENSG00000009790	TRAF3IP3
ENST00000467830	9.06465e-05	0.421062	ENSG00000009790	TRAF3IP3
ENST00000294811	3.25528e-06	0.390306	ENSG00000162757	C1orf74
ENST00000367021	4.19906e-08	0.303957	ENSG00000117595	IRF6
ENST00000542854	1.72269e-10	0.311283	ENSG00000117595	IRF6
ENST00000456314	2.58841e-07	0.292974	ENSG00000117595	IRF6
ENST00000534859	0.00325979	0.558842	ENSG00000143469	SYT14
ENST00000537238	0.00325979	0.558842	ENSG00000143469	SYT14
ENST00000399639	0.00325979	0.558842	ENSG00000143469	SYT14
ENST00000422431	0.00325979	0.558842	ENSG00000143469	SYT14
ENST00000367019	0.00281608	0.566964	ENSG00000143469	SYT14
ENST00000472886	0.00281608	0.566964	ENSG00000143469	SYT14
ENST00000271745	0.000950519	0.610216	ENSG00000143469	SYT14
ENST00000367015	0.000950519	0.610216	ENSG00000143469	SYT14
ENST00000541565	0.0508369	-0.314663	ENSG00000054392	HHAT
ENST00000413764	0.0508369	-0.314663	ENSG00000054392	HHAT
ENST00000537898	0.0533756	-0.31219	ENSG00000054392	HHAT
ENST00000545154	0.0533756	-0.31219	ENSG00000054392	HHAT
ENST00000545781	0.051185	-0.333941	ENSG00000054392	HHAT
ENST00000308852	0.0440158	-0.342842	ENSG00000054392	HHAT
ENST00000261458	0.0439284	-0.322498	ENSG00000054392	HHAT
ENST00000367010	0.0485482	-0.317691	ENSG00000054392	HHAT
ENST00000367009	0.00714241	-0.428728	ENSG00000054392	HHAT
ENST00000336184	0.000499047	-0.438899	ENSG00000082512	TRAF5
ENST00000427925	0.00119916	-0.425956	ENSG00000082512	TRAF5
ENST00000261464	0.000499047	-0.438899	ENSG00000082512	TRAF5
ENST00000367004	0.00652917	-0.403652	ENSG00000082512	TRAF5
ENST00000535273	0.0352903	0.25891	ENSG00000065600	TMEM206
ENST00000467822	0.0912677	0.262969	ENSG00000065600	TMEM206
ENST00000366929	0.0162802	0.275803	ENSG00000092969	TGFB2
ENST00000366930	0.0162802	0.275803	ENSG00000092969	TGFB2
ENST00000366899	9.25901e-13	0.621503	ENSG00000143507	DUSP10
ENST00000544095	1.13249e-11	0.636237	ENSG00000143507	DUSP10
ENST00000323825	8.51571e-13	0.621842	ENSG00000143507	DUSP10
ENST00000468085	2.21454e-11	0.62576	ENSG00000143507	DUSP10
ENST00000477026	9.62437e-13	0.630206	ENSG00000143507	DUSP10
ENST00000494642	7.24321e-05	0.602573	ENSG00000143507	DUSP10
ENST00000391878	0.00167398	0.296632	ENSG00000143514	TP53BP2
ENST00000343537	0.00165102	0.296663	ENSG00000143514	TP53BP2
ENST00000496282	0.0347192	0.358582	ENSG00000143514	TP53BP2
ENST00000473135	0.0319836	0.382134	ENSG00000143514	TP53BP2
ENST00000465119	0.0188636	0.369551	ENSG00000143514	TP53BP2
ENST00000472180	0.0364525	0.372905	ENSG00000143514	TP53BP2
ENST00000327086	0.0929855	0.294796	ENSG00000243000	RP11-504P24.3
ENST00000449219	0.00401872	0.367504	ENSG00000185495	RP11-504P24.4
ENST00000480590	0.0835986	-0.373622	ENSG00000081692	JMJD4
ENST00000490705	0.00922013	-0.254032	ENSG00000143761	ARF1
ENST00000305943	0.000281462	-0.337955	ENSG00000168159	RNF187
ENST00000482739	0.000154054	-0.341908	ENSG00000168159	RNF187
ENST00000484293	0.00042417	-0.371818	ENSG00000168159	RNF187
ENST00000493597	0.00381341	-0.355253	ENSG00000168159	RNF187
ENST00000452552	0.045699	0.384917	ENSG00000154429	CCSAP
ENST00000525115	0.0443013	0.252048	ENSG00000177614	PGBD5
ENST00000366630	0.0135264	-0.266746	ENSG00000116991	SIPA1L2
ENST00000262861	0.0115357	-0.282904	ENSG00000116991	SIPA1L2
ENST00000491632	0.000735127	0.256291	ENSG00000054267	ARID4B
ENST00000418304	0.000637375	0.300918	ENSG00000054267	ARID4B
ENST00000466653	0.000555153	0.316996	ENSG00000054267	ARID4B
ENST00000389794	2.3007e-05	0.303892	ENSG00000143669	LYST
ENST00000473037	0.00291824	0.344897	ENSG00000143669	LYST
ENST00000389793	2.3007e-05	0.303892	ENSG00000143669	LYST
ENST00000489585	0.00184885	0.264231	ENSG00000143669	LYST
ENST00000536965	0.00200338	0.263267	ENSG00000143669	LYST
ENST00000465349	0.000827717	0.298973	ENSG00000143669	LYST
ENST00000366595	0.077537	0.319958	ENSG00000116962	NID1
ENST00000264187	0.0831313	0.314491	ENSG00000116962	NID1
ENST00000439430	0.0958949	0.304709	ENSG00000186197	EDARADD
ENST00000470570	0.0239247	-0.263152	ENSG00000116984	MTR
ENST00000536534	3.07956e-07	0.322119	ENSG00000180287	PLD5
ENST00000314833	7.67234e-06	0.324774	ENSG00000180287	PLD5
ENST00000427495	7.72524e-06	0.325591	ENSG00000180287	PLD5
ENST00000366545	3.07228e-07	0.32431	ENSG00000180287	PLD5
ENST00000442594	3.07228e-07	0.32431	ENSG00000180287	PLD5
ENST00000467561	1.73974e-07	0.339638	ENSG00000180287	PLD5
ENST00000474177	0.0920079	0.362442	ENSG00000180287	PLD5
ENST00000459864	0.000213744	0.370661	ENSG00000180287	PLD5
ENST00000366542	2.48829e-05	-0.359364	ENSG00000143702	CEP170
ENST00000366543	2.68883e-05	-0.355728	ENSG00000143702	CEP170
ENST00000366544	2.68883e-05	-0.355728	ENSG00000143702	CEP170
ENST00000481987	0.0198878	-0.318897	ENSG00000143702	CEP170
ENST00000336415	0.000522494	-0.361329	ENSG00000143702	CEP170
ENST00000490813	0.00105713	-0.423598	ENSG00000143702	CEP170
ENST00000413359	0.000310871	-0.463186	ENSG00000143702	CEP170
ENST00000464936	7.54858e-05	-0.511169	ENSG00000143702	CEP170
ENST00000492145	0.000302363	-0.518797	ENSG00000143702	CEP170
ENST00000437499	0.0405037	-0.391491	ENSG00000232085	RP11-261C10.4
ENST00000422938	0.0512026	-0.379292	ENSG00000232085	RP11-261C10.4
ENST00000451408	0.0674044	-0.382749	ENSG00000143702	CEP170
ENST00000522191	0.00408431	-0.322506	ENSG00000143702	CEP170
ENST00000523424	0.00506073	-0.319849	ENSG00000143702	CEP170
ENST00000522522	0.0276247	-0.278743	ENSG00000143702	CEP170
ENST00000522995	0.0382892	-0.266548	ENSG00000143702	CEP170
ENST00000523581	0.0112915	-0.326708	ENSG00000143702	CEP170
ENST00000407071	9.88285e-23	-0.63003	ENSG00000162849	KIF26B
ENST00000446321	8.00456e-05	-0.603851	ENSG00000232192	RP11-62I21.1
ENST00000366518	3.14846e-05	-0.480561	ENSG00000162849	KIF26B
ENST00000310823	8.76169e-07	0.291757	ENSG00000151694	ADAM17
ENST00000497134	0.000197006	0.342001	ENSG00000151694	ADAM17
ENST00000478059	0.000965005	0.342263	ENSG00000151694	ADAM17
ENST00000405379	8.8561e-07	0.313727	ENSG00000134317	GRHL1
ENST00000324883	8.1931e-07	0.315779	ENSG00000134317	GRHL1
ENST00000439493	6.58518e-05	0.424598	ENSG00000134317	GRHL1
ENST00000497403	9.19999e-05	0.369827	ENSG00000134317	GRHL1
ENST00000464418	5.36759e-06	0.330462	ENSG00000134317	GRHL1
ENST00000324907	8.1931e-07	0.315779	ENSG00000134317	GRHL1
ENST00000472167	6.55661e-06	0.326215	ENSG00000134317	GRHL1
ENST00000459969	0.0966048	-0.34473	ENSG00000171848	RRM2
ENST00000461327	0.0876696	-0.352562	ENSG00000171848	RRM2
ENST00000449576	2.8751e-07	0.361898	ENSG00000134324	LPIN1
ENST00000495907	5.90402e-06	0.529876	ENSG00000134324	LPIN1
ENST00000396098	9.44828e-08	0.466937	ENSG00000134324	LPIN1
ENST00000396099	3.5271e-07	0.359602	ENSG00000134324	LPIN1
ENST00000425416	3.25078e-07	0.359861	ENSG00000134324	LPIN1
ENST00000256720	8.25165e-07	0.329736	ENSG00000134324	LPIN1
ENST00000441684	1.07623e-06	0.520267	ENSG00000134324	LPIN1
ENST00000423495	3.37496e-06	0.540724	ENSG00000134324	LPIN1
ENST00000281405	0.00259007	-0.293569	ENSG00000118965	WDR35
ENST00000345530	0.00259007	-0.293569	ENSG00000118965	WDR35
ENST00000416055	0.00694988	-0.29451	ENSG00000118965	WDR35
ENST00000445063	0.00694988	-0.29451	ENSG00000118965	WDR35
ENST00000414212	0.00179958	-0.303852	ENSG00000118965	WDR35
ENST00000453014	0.0423308	-0.331288	ENSG00000118965	WDR35
ENST00000272233	0.00227116	-0.321312	ENSG00000143878	RHOB
ENST00000361999	7.50201e-05	0.282573	ENSG00000198399	ITSN2
ENST00000355123	7.31233e-05	0.280905	ENSG00000198399	ITSN2
ENST00000406921	7.98067e-05	0.287251	ENSG00000198399	ITSN2
ENST00000443927	0.0431996	0.258921	ENSG00000198399	ITSN2
ENST00000407704	0.0653956	0.250215	ENSG00000198399	ITSN2
ENST00000417737	0.0137272	0.253492	ENSG00000084731	KIF3C
ENST00000455394	0.0137272	0.253492	ENSG00000084731	KIF3C
ENST00000264712	0.0137272	0.253492	ENSG00000084731	KIF3C
ENST00000405914	0.0189041	0.257445	ENSG00000084731	KIF3C
ENST00000494788	0.0774334	0.306251	ENSG00000084764	MAPRE3
ENST00000475633	0.0699122	0.302349	ENSG00000084764	MAPRE3
ENST00000359466	0.0334319	-0.433626	ENSG00000138002	IFT172
ENST00000464273	0.00195066	0.258963	ENSG00000213639	PPP1CB
ENST00000379579	0.0976387	0.256044	ENSG00000163806	SPDYA
ENST00000491044	0.0925271	0.262653	ENSG00000163806	SPDYA
ENST00000334056	0.0976387	0.256044	ENSG00000163806	SPDYA
ENST00000389048	0.00996363	0.378445	ENSG00000171094	ALK
ENST00000431873	0.00910609	0.385079	ENSG00000171094	ALK
ENST00000398824	1.02407e-08	0.941475	ENSG00000214711	CAPN14
ENST00000444918	3.9006e-09	0.95586	ENSG00000214711	CAPN14
ENST00000403897	5.81145e-09	0.96279	ENSG00000214711	CAPN14
ENST00000263918	3.54342e-06	0.282251	ENSG00000115808	STRN
ENST00000495595	0.0459726	0.251873	ENSG00000115808	STRN
ENST00000491456	1.84589e-45	1.06264	ENSG00000138061	CYP1B1
ENST00000260630	1.58537e-56	1.05337	ENSG00000138061	CYP1B1
ENST00000494864	6.83638e-38	1.01463	ENSG00000138061	CYP1B1
ENST00000407341	1.20867e-32	1.01825	ENSG00000138061	CYP1B1
ENST00000492443	4.98695e-10	0.914495	ENSG00000138061	CYP1B1
ENST00000462864	3.22987e-18	0.902354	ENSG00000138061	CYP1B1
ENST00000490576	2.18782e-06	0.744239	ENSG00000138061	CYP1B1
ENST00000431999	0.000580391	0.553257	ENSG00000232973	CYP1B1-AS1
ENST00000589303	0.00605339	0.487824	ENSG00000232973	CYP1B1-AS1
ENST00000427168	0.0258891	0.44912	ENSG00000232973	CYP1B1-AS1
ENST00000593090	0.0356865	0.432176	ENSG00000232973	CYP1B1-AS1
ENST00000413828	0.00180178	0.550485	ENSG00000232973	CYP1B1-AS1
ENST00000426016	4.16853e-10	0.333517	ENSG00000115904	SOS1
ENST00000402219	3.21189e-10	0.335307	ENSG00000115904	SOS1
ENST00000395038	1.5673e-09	0.342752	ENSG00000115904	SOS1
ENST00000428721	4.52687e-07	0.346087	ENSG00000115904	SOS1
ENST00000461545	0.0165237	0.300869	ENSG00000115904	SOS1
ENST00000451331	4.61639e-05	0.355833	ENSG00000115904	SOS1
ENST00000475457	0.0530362	0.354866	ENSG00000011566	MAP4K3
ENST00000495648	0.0493487	0.398764	ENSG00000011566	MAP4K3
ENST00000406785	3.07465e-05	-0.598376	ENSG00000183023	SLC8A1
ENST00000542756	4.04476e-05	-0.603319	ENSG00000183023	SLC8A1
ENST00000407929	4.48503e-05	-0.6128	ENSG00000183023	SLC8A1
ENST00000403092	4.02827e-05	-0.610266	ENSG00000183023	SLC8A1
ENST00000405901	4.37296e-05	-0.617481	ENSG00000183023	SLC8A1
ENST00000402441	4.42515e-05	-0.607627	ENSG00000183023	SLC8A1
ENST00000405269	3.46318e-05	-0.614694	ENSG00000183023	SLC8A1
ENST00000332839	2.99357e-05	-0.628108	ENSG00000183023	SLC8A1
ENST00000406391	2.99357e-05	-0.628108	ENSG00000183023	SLC8A1
ENST00000408028	2.99357e-05	-0.628108	ENSG00000183023	SLC8A1
ENST00000542024	2.99357e-05	-0.628108	ENSG00000183023	SLC8A1
ENST00000282388	4.16208e-07	-0.318256	ENSG00000152518	ZFP36L2
ENST00000483692	0.045155	-0.315617	ENSG00000116016	EPAS1
ENST00000489742	0.000197936	-0.258159	ENSG00000143933	CALM2
ENST00000413569	3.63552e-05	0.350477	ENSG00000170802	FOXN2
ENST00000340553	1.11161e-05	0.342312	ENSG00000170802	FOXN2
ENST00000421486	0.00243036	0.344261	ENSG00000162869	PPP1R21
ENST00000417741	0.0228579	-0.350308	ENSG00000085760	MTIF2
ENST00000336838	1.38756e-06	-0.358334	ENSG00000115355	CCDC88A
ENST00000263630	1.05947e-06	-0.359788	ENSG00000115355	CCDC88A
ENST00000436346	1.05947e-06	-0.359788	ENSG00000115355	CCDC88A
ENST00000412148	0.00681553	-0.300806	ENSG00000115355	CCDC88A
ENST00000413716	3.82842e-07	-0.39783	ENSG00000115355	CCDC88A
ENST00000426576	4.55954e-05	-0.413241	ENSG00000115355	CCDC88A
ENST00000456975	0.000359462	-0.423324	ENSG00000115355	CCDC88A
ENST00000599475	8.04655e-06	-0.461745	ENSG00000240401	AC012358.8
ENST00000608103	9.55691e-06	-0.459549	ENSG00000240401	AC012358.8
ENST00000599352	6.68724e-06	-0.465561	ENSG00000240401	AC012358.8
ENST00000600219	9.76382e-06	-0.459028	ENSG00000240401	AC012358.8
ENST00000594078	1.63421e-06	-0.480497	ENSG00000240401	AC012358.8
ENST00000430086	0.0689461	-0.311099	ENSG00000115355	CCDC88A
ENST00000471947	0.0951405	-0.313661	ENSG00000115355	CCDC88A
ENST00000358510	0.00974672	-0.257687	ENSG00000119866	BCL11A
ENST00000295025	1.243e-06	0.354783	ENSG00000162924	REL
ENST00000394479	0.00208565	0.387175	ENSG00000162924	REL
ENST00000589496	0.0374778	0.272889	ENSG00000267520	RP11-373L24.1
ENST00000602599	0.0738835	0.29044	ENSG00000162927	PUS10
ENST00000316752	0.0692753	0.315291	ENSG00000162927	PUS10
ENST00000407787	0.049748	0.345506	ENSG00000162927	PUS10
ENST00000472678	0.0825117	0.282404	ENSG00000162928	PEX13
ENST00000420673	0.0176165	0.287898	ENSG00000082898	XPO1
ENST00000422552	0.0170254	0.290009	ENSG00000082898	XPO1
ENST00000495003	0.0335483	0.322315	ENSG00000082898	XPO1
ENST00000358912	1.34617e-06	0.352697	ENSG00000197329	PELI1
ENST00000466177	8.08275e-08	0.439631	ENSG00000197329	PELI1
ENST00000494203	4.37659e-07	0.481476	ENSG00000197329	PELI1
ENST00000468869	2.17146e-06	0.473123	ENSG00000197329	PELI1
ENST00000409622	0.0301848	0.265168	ENSG00000143995	MEIS1
ENST00000498705	0.0336381	0.259563	ENSG00000143995	MEIS1
ENST00000409030	0.0514231	-0.355617	ENSG00000163219	ARHGAP25
ENST00000409220	0.0514231	-0.355617	ENSG00000163219	ARHGAP25
ENST00000497259	0.062973	-0.367145	ENSG00000163219	ARHGAP25
ENST00000409085	2.04998e-06	0.291582	ENSG00000115977	AAK1
ENST00000406297	6.16614e-06	0.29609	ENSG00000115977	AAK1
ENST00000495836	0.000103742	0.320611	ENSG00000115977	AAK1
ENST00000435990	7.15457e-07	0.360314	ENSG00000059728	MXD1
ENST00000264444	6.77659e-14	0.475649	ENSG00000059728	MXD1
ENST00000409442	1.79891e-08	0.470233	ENSG00000059728	MXD1
ENST00000410000	0.0425658	0.39178	ENSG00000059728	MXD1
ENST00000540449	7.04638e-09	0.478481	ENSG00000059728	MXD1
ENST00000465446	1.19234e-09	0.468369	ENSG00000059728	MXD1
ENST00000477044	0.00178179	0.281521	ENSG00000116001	TIA1
ENST00000361692	0.00565883	0.271115	ENSG00000116001	TIA1
ENST00000451279	0.0267445	-0.273354	ENSG00000116005	PCYOX1
ENST00000295400	1.8007e-08	0.315516	ENSG00000163235	TGFA
ENST00000419940	6.00223e-05	0.265272	ENSG00000163235	TGFA
ENST00000445399	6.14068e-09	0.323805	ENSG00000163235	TGFA
ENST00000418333	9.52988e-10	0.336696	ENSG00000163235	TGFA
ENST00000450929	7.28638e-09	0.329379	ENSG00000163235	TGFA
ENST00000444975	2.78352e-09	0.335157	ENSG00000163235	TGFA
ENST00000394241	3.7016e-09	0.345528	ENSG00000163235	TGFA
ENST00000460808	3.55242e-09	0.346575	ENSG00000163235	TGFA
ENST00000474101	5.37866e-05	0.311272	ENSG00000163235	TGFA
ENST00000487707	0.0252086	0.253837	ENSG00000075292	ZNF638
ENST00000001146	5.31706e-11	0.94912	ENSG00000003137	CYP26B1
ENST00000412253	9.32415e-10	0.945412	ENSG00000003137	CYP26B1
ENST00000464347	0.0012494	0.284015	ENSG00000144036	EXOC6B
ENST00000410104	1.24577e-05	0.278484	ENSG00000144036	EXOC6B
ENST00000410112	1.29581e-05	0.284204	ENSG00000144036	EXOC6B
ENST00000464397	0.00943901	-0.253885	ENSG00000135624	CCT7
ENST00000470592	0.00929292	-0.279565	ENSG00000065911	MTHFD2
ENST00000264090	0.00929292	-0.279565	ENSG00000065911	MTHFD2
ENST00000477455	0.0141101	-0.345975	ENSG00000065911	MTHFD2
ENST00000394050	0.00835612	-0.295644	ENSG00000065911	MTHFD2
ENST00000489041	0.00835612	-0.295644	ENSG00000065911	MTHFD2
ENST00000462026	0.000325159	-0.491867	ENSG00000065911	MTHFD2
ENST00000305557	2.84508e-05	-0.259779	ENSG00000114993	RTKN
ENST00000272430	2.88165e-05	-0.256953	ENSG00000114993	RTKN
ENST00000233330	2.95995e-05	-0.259315	ENSG00000114993	RTKN
ENST00000492013	0.0502946	-0.256581	ENSG00000114993	RTKN
ENST00000464094	0.00833015	-0.25251	ENSG00000114993	RTKN
ENST00000460968	0.013837	-0.250145	ENSG00000114993	RTKN
ENST00000409710	0.0966043	-0.335732	ENSG00000204822	MRPL53
ENST00000462909	0.097838	-0.267735	ENSG00000115317	HTRA2
ENST00000490746	0.00971632	-0.284673	ENSG00000115363	EVA1A
ENST00000485891	0.0101307	-0.284352	ENSG00000115363	EVA1A
ENST00000393913	0.0132635	-0.27825	ENSG00000115363	EVA1A
ENST00000233712	0.0116863	-0.282455	ENSG00000115363	EVA1A
ENST00000410113	0.0140524	-0.277758	ENSG00000115363	EVA1A
ENST00000410071	0.0198322	-0.278126	ENSG00000115363	EVA1A
ENST00000432649	0.0288952	-0.269707	ENSG00000115363	EVA1A
ENST00000486696	0.032844	-0.274401	ENSG00000115363	EVA1A
ENST00000449030	0.00166642	-0.263196	ENSG00000042493	CAPG
ENST00000439385	0.00103965	-0.275647	ENSG00000042493	CAPG
ENST00000459793	0.00214167	-0.262057	ENSG00000042493	CAPG
ENST00000415012	0.00904028	-0.255279	ENSG00000042493	CAPG
ENST00000306262	0.0326201	-0.274559	ENSG00000115525	ST3GAL5
ENST00000455892	0.0292419	-0.289238	ENSG00000115525	ST3GAL5
ENST00000433665	0.0133867	-0.327178	ENSG00000115525	ST3GAL5
ENST00000525834	0.0103725	-0.352993	ENSG00000115525	ST3GAL5
ENST00000473122	0.0131301	-0.345718	ENSG00000115525	ST3GAL5
ENST00000461892	0.0130262	-0.351024	ENSG00000115525	ST3GAL5
ENST00000461199	0.0135447	-0.350659	ENSG00000115525	ST3GAL5
ENST00000484728	0.0203753	-0.372976	ENSG00000115525	ST3GAL5
ENST00000463580	0.00920969	-0.317872	ENSG00000155066	PROM2
ENST00000491394	0.0628684	-0.272704	ENSG00000144021	CIAO1
ENST00000335681	1.57307e-23	0.561599	ENSG00000170485	NPAS2
ENST00000427413	3.47614e-23	0.597328	ENSG00000170485	NPAS2
ENST00000542504	4.16969e-24	0.567337	ENSG00000170485	NPAS2
ENST00000430586	3.50262e-10	0.569222	ENSG00000232034	AC092168.2
ENST00000486017	1.13161e-07	0.521202	ENSG00000170485	NPAS2
ENST00000448812	4.08858e-09	0.54825	ENSG00000170485	NPAS2
ENST00000451740	0.0450501	0.368518	ENSG00000170485	NPAS2
ENST00000492373	1.60075e-07	0.525868	ENSG00000170485	NPAS2
ENST00000474550	0.00196975	0.357613	ENSG00000170485	NPAS2
ENST00000450763	0.01058	0.34255	ENSG00000170485	NPAS2
ENST00000433408	0.0243062	0.331796	ENSG00000170485	NPAS2
ENST00000495559	0.0463071	0.342583	ENSG00000170485	NPAS2
ENST00000452364	0.0735987	0.353878	ENSG00000223947	AC016738.4
ENST00000376840	2.33747e-07	0.321176	ENSG00000204634	TBC1D8
ENST00000409318	1.59538e-07	0.322274	ENSG00000204634	TBC1D8
ENST00000487392	4.12194e-06	0.474831	ENSG00000204634	TBC1D8
ENST00000463469	2.83445e-07	0.378745	ENSG00000204634	TBC1D8
ENST00000332549	0.00105614	0.556802	ENSG00000115590	IL1R2
ENST00000393414	0.00400909	0.508837	ENSG00000115590	IL1R2
ENST00000452403	0.0659847	0.358215	ENSG00000115594	IL1R1
ENST00000409929	0.0278629	0.360188	ENSG00000115594	IL1R1
ENST00000424272	0.0278629	0.360188	ENSG00000115594	IL1R1
ENST00000409589	0.00533701	0.383162	ENSG00000115594	IL1R1
ENST00000409329	0.0288436	0.368126	ENSG00000115594	IL1R1
ENST00000428279	0.0722411	0.31834	ENSG00000115594	IL1R1
ENST00000410023	0.0112233	0.359277	ENSG00000115594	IL1R1
ENST00000409288	0.0658851	0.327446	ENSG00000115594	IL1R1
ENST00000233946	0.0186309	0.351261	ENSG00000115594	IL1R1
ENST00000428188	0.0623739	0.343199	ENSG00000226925	AC007271.3
ENST00000233954	0.000397641	0.645668	ENSG00000115602	IL1RL1
ENST00000393393	0.000845228	0.633014	ENSG00000115602	IL1RL1
ENST00000473175	4.54519e-06	0.740204	ENSG00000115602	IL1RL1
ENST00000410040	0.000110686	0.639237	ENSG00000115604	IL18R1
ENST00000404917	0.000609545	0.628328	ENSG00000115602	IL1RL1
ENST00000447231	1.28456e-05	0.740189	ENSG00000115602	IL1RL1
ENST00000311734	0.000422709	0.644357	ENSG00000115602	IL1RL1
ENST00000463990	1.81036e-05	0.722722	ENSG00000115602	IL1RL1
ENST00000409584	0.000308867	0.650261	ENSG00000115602	IL1RL1
ENST00000482701	0.000299324	0.659703	ENSG00000115602	IL1RL1
ENST00000427077	0.000234948	0.65134	ENSG00000115602	IL1RL1
ENST00000409599	0.0539334	0.318198	ENSG00000115604	IL18R1
ENST00000233957	0.0371622	0.3416	ENSG00000115604	IL18R1
ENST00000258436	0.00496661	0.337666	ENSG00000135953	MFSD9
ENST00000438943	0.0121964	0.335988	ENSG00000135953	MFSD9
ENST00000437075	0.0184265	0.323819	ENSG00000135953	MFSD9
ENST00000411991	0.0641855	0.317977	ENSG00000135953	MFSD9
ENST00000428085	0.0934296	0.340718	ENSG00000135953	MFSD9
ENST00000409177	0.000302927	-0.305236	ENSG00000115641	FHL2
ENST00000344213	0.00025371	-0.318645	ENSG00000115641	FHL2
ENST00000393353	0.000235114	-0.320089	ENSG00000115641	FHL2
ENST00000530340	0.000241637	-0.319324	ENSG00000115641	FHL2
ENST00000393352	0.000247141	-0.317751	ENSG00000115641	FHL2
ENST00000322142	0.000235114	-0.320089	ENSG00000115641	FHL2
ENST00000336660	0.000247141	-0.317751	ENSG00000115641	FHL2
ENST00000358129	0.000238551	-0.319346	ENSG00000115641	FHL2
ENST00000409807	0.0003067	-0.326971	ENSG00000115641	FHL2
ENST00000408995	0.000232173	-0.320111	ENSG00000115641	FHL2
ENST00000457290	0.0018096	-0.406942	ENSG00000238273	AC012360.6
ENST00000452732	0.00162365	-0.322947	ENSG00000115641	FHL2
ENST00000607522	0.0686751	-0.273316	ENSG00000115641	FHL2
ENST00000447958	0.0440921	-0.335315	ENSG00000115641	FHL2
ENST00000409271	0.00361809	0.489382	ENSG00000135960	EDAR
ENST00000258443	0.00361809	0.489382	ENSG00000135960	EDAR
ENST00000376651	0.00361809	0.489382	ENSG00000135960	EDAR
ENST00000263341	1.3215e-23	0.56483	ENSG00000125538	IL1B
ENST00000491056	1.14208e-17	0.518333	ENSG00000125538	IL1B
ENST00000487639	6.14042e-09	0.491494	ENSG00000125538	IL1B
ENST00000418817	5.60171e-10	0.478749	ENSG00000125538	IL1B
ENST00000432018	9.75351e-11	0.53552	ENSG00000125538	IL1B
ENST00000416750	4.68602e-10	0.521983	ENSG00000125538	IL1B
ENST00000496280	1.68284e-07	0.438739	ENSG00000125538	IL1B
ENST00000477398	1.96544e-05	0.446348	ENSG00000125538	IL1B
ENST00000447128	0.000249951	0.619303	ENSG00000136688	IL36G
ENST00000376489	1.37028e-10	0.739333	ENSG00000136688	IL36G
ENST00000259205	1.02441e-10	0.739853	ENSG00000136688	IL36G
ENST00000409052	1.33578e-23	0.584154	ENSG00000136689	IL1RN
ENST00000361779	1.36403e-23	0.585051	ENSG00000136689	IL1RN
ENST00000259206	1.3215e-23	0.584997	ENSG00000136689	IL1RN
ENST00000354115	1.3215e-23	0.584997	ENSG00000136689	IL1RN
ENST00000486167	8.09794e-33	0.780103	ENSG00000136689	IL1RN
ENST00000409930	2.11507e-06	0.398366	ENSG00000136689	IL1RN
ENST00000472292	5.22048e-05	0.432214	ENSG00000136689	IL1RN
ENST00000465917	0.00132905	-0.312145	ENSG00000125637	PSD4
ENST00000245796	0.00220463	-0.271166	ENSG00000125637	PSD4
ENST00000418251	0.00209077	-0.271759	ENSG00000125637	PSD4
ENST00000441564	0.00315145	-0.251193	ENSG00000125637	PSD4
ENST00000460725	0.0623986	-0.262548	ENSG00000125637	PSD4
ENST00000411929	0.00183592	0.30391	ENSG00000125629	INSIG2
ENST00000471186	3.33822e-05	0.327755	ENSG00000125629	INSIG2
ENST00000245787	3.33822e-05	0.327755	ENSG00000125629	INSIG2
ENST00000485520	2.13697e-05	0.333459	ENSG00000125629	INSIG2
ENST00000467223	0.00125275	0.311781	ENSG00000125629	INSIG2
ENST00000263713	2.62742e-10	0.445018	ENSG00000115109	EPB41L5
ENST00000443902	3.88384e-10	0.456394	ENSG00000115109	EPB41L5
ENST00000331393	0.000319248	0.355168	ENSG00000115109	EPB41L5
ENST00000443124	0.000717675	0.343798	ENSG00000115109	EPB41L5
ENST00000452780	2.81157e-10	0.448787	ENSG00000115109	EPB41L5
ENST00000466241	0.00240121	0.424753	ENSG00000115109	EPB41L5
ENST00000461128	1.14253e-06	0.460361	ENSG00000115109	EPB41L5
ENST00000495030	0.0841618	0.275722	ENSG00000115109	EPB41L5
ENST00000482119	8.12781e-08	-0.38216	ENSG00000074047	GLI2
ENST00000472722	9.92474e-08	-0.379935	ENSG00000074047	GLI2
ENST00000418323	5.32364e-08	-0.384246	ENSG00000074047	GLI2
ENST00000341310	9.54909e-11	-0.438357	ENSG00000074047	GLI2
ENST00000438299	9.54909e-11	-0.438357	ENSG00000074047	GLI2
ENST00000445186	9.54909e-11	-0.438357	ENSG00000074047	GLI2
ENST00000452692	9.54909e-11	-0.438357	ENSG00000074047	GLI2
ENST00000452319	6.41914e-11	-0.439526	ENSG00000074047	GLI2
ENST00000314490	3.26124e-10	-0.427938	ENSG00000074047	GLI2
ENST00000361492	4.72879e-11	-0.445209	ENSG00000074047	GLI2
ENST00000437950	2.89941e-09	-0.415648	ENSG00000074047	GLI2
ENST00000435313	3.83322e-09	-0.415295	ENSG00000074047	GLI2
ENST00000360874	4.49225e-09	-0.412726	ENSG00000074047	GLI2
ENST00000433812	5.13931e-09	-0.408783	ENSG00000074047	GLI2
ENST00000481978	0.0614165	-0.268415	ENSG00000155438	NIFK
ENST00000447132	0.026616	-0.250573	ENSG00000155438	NIFK
ENST00000451734	0.0257089	-0.250711	ENSG00000155438	NIFK
ENST00000352848	0.0090266	-0.302344	ENSG00000136717	BIN1
ENST00000316724	0.00944703	-0.300987	ENSG00000136717	BIN1
ENST00000393041	0.0090266	-0.302344	ENSG00000136717	BIN1
ENST00000393040	0.0090266	-0.302344	ENSG00000136717	BIN1
ENST00000357970	0.0090266	-0.302344	ENSG00000136717	BIN1
ENST00000351659	0.0090266	-0.302344	ENSG00000136717	BIN1
ENST00000348750	0.0090266	-0.302344	ENSG00000136717	BIN1
ENST00000346226	0.0090266	-0.302344	ENSG00000136717	BIN1
ENST00000259238	0.0090266	-0.302344	ENSG00000136717	BIN1
ENST00000376113	0.010601	-0.298883	ENSG00000136717	BIN1
ENST00000409400	0.00903155	-0.302341	ENSG00000136717	BIN1
ENST00000469019	0.000255198	0.275931	ENSG00000136720	HS6ST1
ENST00000259241	0.000557453	0.265781	ENSG00000136720	HS6ST1
ENST00000463963	0.0237077	0.337809	ENSG00000136720	HS6ST1
ENST00000494089	0.0211685	0.261985	ENSG00000136720	HS6ST1
ENST00000491128	0.0256876	-0.275796	ENSG00000136699	SMPD4
ENST00000482171	0.0149132	-0.293075	ENSG00000136699	SMPD4
ENST00000457039	0.0623227	-0.288095	ENSG00000136699	SMPD4
ENST00000461187	0.0933841	-0.349302	ENSG00000136699	SMPD4
ENST00000259239	0.0118684	-0.301987	ENSG00000136718	IMP4
ENST00000409935	0.0109603	-0.311187	ENSG00000136718	IMP4
ENST00000490895	0.0202434	-0.320262	ENSG00000136718	IMP4
ENST00000464432	0.0104578	-0.317887	ENSG00000136718	IMP4
ENST00000462392	0.017559	-0.283908	ENSG00000136718	IMP4
ENST00000473689	0.0118961	-0.322436	ENSG00000136718	IMP4
ENST00000470672	0.0747098	-0.31928	ENSG00000136718	IMP4
ENST00000477375	0.0109488	-0.363488	ENSG00000136718	IMP4
ENST00000409649	0.0112176	-0.325052	ENSG00000136718	IMP4
ENST00000456713	0.0102158	-0.371918	ENSG00000136718	IMP4
ENST00000495606	0.074413	-0.324485	ENSG00000136718	IMP4
ENST00000460766	0.0168112	-0.281187	ENSG00000136718	IMP4
ENST00000428740	0.0166761	-0.306822	ENSG00000136718	IMP4
ENST00000452955	0.0308862	-0.295373	ENSG00000136718	IMP4
ENST00000490728	0.000675728	-0.297513	ENSG00000136002	ARHGEF4
ENST00000389484	1.61634e-05	0.773211	ENSG00000168702	LRP1B
ENST00000264170	1.05947e-06	0.475776	ENSG00000115919	KYNU
ENST00000375773	5.78099e-07	0.544202	ENSG00000115919	KYNU
ENST00000409512	8.41317e-07	0.477313	ENSG00000115919	KYNU
ENST00000410015	1.42433e-07	0.676237	ENSG00000115919	KYNU
ENST00000424385	1.17626e-07	0.663027	ENSG00000115919	KYNU
ENST00000460143	0.00034788	0.559169	ENSG00000115919	KYNU
ENST00000461711	0.0138712	0.270228	ENSG00000115947	ORC4
ENST00000490200	0.0219878	0.260067	ENSG00000115947	ORC4
ENST00000457954	0.0160099	0.275812	ENSG00000115947	ORC4
ENST00000440042	0.0159895	0.275815	ENSG00000115947	ORC4
ENST00000495601	0.0162206	0.27523	ENSG00000115947	ORC4
ENST00000457184	0.0263424	0.285268	ENSG00000135999	EPC2
ENST00000258484	0.0198366	0.258174	ENSG00000135999	EPC2
ENST00000397424	0.0133351	0.308195	ENSG00000135999	EPC2
ENST00000375734	3.96879e-08	0.309935	ENSG00000115963	RND3
ENST00000263895	4.02166e-08	0.309217	ENSG00000115963	RND3
ENST00000409557	2.05466e-06	0.287013	ENSG00000115963	RND3
ENST00000497865	5.0488e-05	0.286244	ENSG00000115963	RND3
ENST00000466334	0.0322176	0.257462	ENSG00000115963	RND3
ENST00000472416	6.88795e-06	0.346841	ENSG00000115963	RND3
ENST00000454202	7.89093e-06	0.357659	ENSG00000115963	RND3
ENST00000439275	1.61385e-06	0.371647	ENSG00000115963	RND3
ENST00000310454	6.85949e-06	0.257351	ENSG00000115159	GPD2
ENST00000409125	7.78589e-05	0.255989	ENSG00000115159	GPD2
ENST00000438166	6.18454e-05	0.259867	ENSG00000115159	GPD2
ENST00000409674	4.06396e-05	0.270674	ENSG00000115159	GPD2
ENST00000409861	3.09102e-06	0.26586	ENSG00000115159	GPD2
ENST00000430992	0.0123112	0.2732	ENSG00000115159	GPD2
ENST00000259056	2.96741e-30	0.581358	ENSG00000136542	GALNT5
ENST00000463418	1.16749e-09	0.531706	ENSG00000136542	GALNT5
ENST00000461704	6.22852e-07	0.736005	ENSG00000136542	GALNT5
ENST00000359774	0.0155032	0.251081	ENSG00000196151	WDSUB1
ENST00000358147	0.0156004	0.251066	ENSG00000196151	WDSUB1
ENST00000409990	0.0142081	0.254581	ENSG00000196151	WDSUB1
ENST00000392796	0.0141096	0.254612	ENSG00000196151	WDSUB1
ENST00000409124	0.0154914	0.251998	ENSG00000196151	WDSUB1
ENST00000259053	0.0726591	0.256995	ENSG00000241399	CD302
ENST00000480212	0.0726591	0.256995	ENSG00000241399	CD302
ENST00000429078	0.0596344	0.293847	ENSG00000241399	CD302
ENST00000553424	0.0840419	0.27396	ENSG00000054219	LY75
ENST00000554112	0.0840419	0.27396	ENSG00000054219	LY75
ENST00000504764	0.0832869	0.274432	ENSG00000248672	LY75-CD302
ENST00000505052	0.0832869	0.274432	ENSG00000248672	LY75-CD302
ENST00000428519	0.00486831	0.251769	ENSG00000153250	RBMS1
ENST00000477486	0.00174112	0.263397	ENSG00000153250	RBMS1
ENST00000457476	0.000765562	0.273334	ENSG00000136560	TANK
ENST00000463502	0.019977	0.2683	ENSG00000136560	TANK
ENST00000440506	0.000771546	0.274091	ENSG00000136560	TANK
ENST00000429217	0.000964777	0.253174	ENSG00000136560	TANK
ENST00000441987	0.000858967	0.273828	ENSG00000136560	TANK
ENST00000456358	0.00108764	0.254143	ENSG00000136560	TANK
ENST00000489393	0.0318895	0.26512	ENSG00000136560	TANK
ENST00000263642	0.0998868	0.315205	ENSG00000115267	IFIH1
ENST00000456693	0.0014488	0.270681	ENSG00000082438	COBLL1
ENST00000448708	0.00112268	0.280549	ENSG00000082438	COBLL1
ENST00000439313	0.000996672	0.283613	ENSG00000082438	COBLL1
ENST00000444537	0.00113668	0.279927	ENSG00000082438	COBLL1
ENST00000414843	0.00103437	0.280064	ENSG00000082438	COBLL1
ENST00000445474	0.000877234	0.283763	ENSG00000082438	COBLL1
ENST00000483743	0.000767986	0.299567	ENSG00000082438	COBLL1
ENST00000496396	0.000794131	0.298817	ENSG00000082438	COBLL1
ENST00000392701	0.000228393	0.271479	ENSG00000115339	GALNT3
ENST00000409882	0.00095409	0.278592	ENSG00000115339	GALNT3
ENST00000412248	0.00143775	0.257699	ENSG00000115339	GALNT3
ENST00000437849	0.0233509	0.260255	ENSG00000115339	GALNT3
ENST00000463254	0.0603234	0.27938	ENSG00000115339	GALNT3
ENST00000409940	0.000149859	-0.4316	ENSG00000071909	MYO3B
ENST00000438642	1.09436e-06	-0.483524	ENSG00000071909	MYO3B
ENST00000317935	2.02631e-06	-0.470627	ENSG00000071909	MYO3B
ENST00000408978	2.02631e-06	-0.470627	ENSG00000071909	MYO3B
ENST00000409044	2.02631e-06	-0.470627	ENSG00000071909	MYO3B
ENST00000484338	0.000121183	-0.441558	ENSG00000071909	MYO3B
ENST00000334231	5.80695e-06	-0.453988	ENSG00000071909	MYO3B
ENST00000442690	0.0875216	-0.283582	ENSG00000071909	MYO3B
ENST00000602629	7.26175e-06	-0.454865	ENSG00000071909	MYO3B
ENST00000412899	1.66087e-06	-0.306037	ENSG00000091409	ITGA6
ENST00000442250	7.25354e-05	-0.253059	ENSG00000091409	ITGA6
ENST00000458358	7.25354e-05	-0.253059	ENSG00000091409	ITGA6
ENST00000458314	0.0281572	-0.327331	ENSG00000232788	AC078883.3
ENST00000417539	0.0750412	-0.310871	ENSG00000232788	AC078883.3
ENST00000410101	0.0539131	-0.315765	ENSG00000144354	CDCA7
ENST00000496441	0.080645	-0.261344	ENSG00000144354	CDCA7
ENST00000467411	0.074886	-0.253686	ENSG00000144354	CDCA7
ENST00000359685	0.0199641	-0.269054	ENSG00000079156	OSBPL6
ENST00000392505	0.0199641	-0.269054	ENSG00000079156	OSBPL6
ENST00000477646	0.0842873	-0.279047	ENSG00000079156	OSBPL6
ENST00000357080	0.0142217	-0.2865	ENSG00000079156	OSBPL6
ENST00000409045	0.0199641	-0.269054	ENSG00000079156	OSBPL6
ENST00000190611	0.0167848	-0.271145	ENSG00000079156	OSBPL6
ENST00000304698	0.0720511	0.328023	ENSG00000144369	FAM171B
ENST00000409843	0.0337755	0.304431	ENSG00000144366	GULP1
ENST00000409830	0.0362484	0.304562	ENSG00000144366	GULP1
ENST00000410051	0.0226532	0.331566	ENSG00000144366	GULP1
ENST00000479019	0.0231998	0.330892	ENSG00000144366	GULP1
ENST00000409927	0.0281192	0.328214	ENSG00000144366	GULP1
ENST00000409805	0.036485	0.303485	ENSG00000144366	GULP1
ENST00000359135	0.0368657	0.298166	ENSG00000144366	GULP1
ENST00000409580	0.0355443	0.29939	ENSG00000144366	GULP1
ENST00000409637	0.0209393	0.332805	ENSG00000144366	GULP1
ENST00000409609	0.0244315	0.316389	ENSG00000144366	GULP1
ENST00000490033	0.0248919	0.284252	ENSG00000187699	C2orf88
ENST00000450357	0.0224175	0.28686	ENSG00000187699	C2orf88
ENST00000396974	0.0541599	0.255514	ENSG00000187699	C2orf88
ENST00000409545	0.0316324	0.29743	ENSG00000187699	C2orf88
ENST00000409870	0.0241726	0.346136	ENSG00000187699	C2orf88
ENST00000340623	0.0227054	0.329227	ENSG00000187699	C2orf88
ENST00000443551	0.0250471	0.345164	ENSG00000187699	C2orf88
ENST00000413239	0.0783274	0.30302	ENSG00000151689	INPP1
ENST00000431594	0.0253004	0.310973	ENSG00000151689	INPP1
ENST00000444194	0.0325465	0.308904	ENSG00000151689	INPP1
ENST00000417336	0.0445349	0.307453	ENSG00000151689	INPP1
ENST00000422454	0.0312934	0.348504	ENSG00000151689	INPP1
ENST00000458647	0.0306108	0.322313	ENSG00000151689	INPP1
ENST00000423767	0.0194289	0.321935	ENSG00000151689	INPP1
ENST00000451089	0.0445696	0.362501	ENSG00000151689	INPP1
ENST00000358470	0.0076346	0.478801	ENSG00000138378	STAT4
ENST00000392320	0.00820126	0.474904	ENSG00000138378	STAT4
ENST00000495849	0.0227346	0.430316	ENSG00000138378	STAT4
ENST00000418908	1.68069e-08	0.415474	ENSG00000128641	MYO1B
ENST00000339514	2.27378e-07	0.269146	ENSG00000128641	MYO1B
ENST00000392318	2.25757e-07	0.269199	ENSG00000128641	MYO1B
ENST00000304164	2.28803e-07	0.269474	ENSG00000128641	MYO1B
ENST00000438652	1.37631e-08	0.425029	ENSG00000128641	MYO1B
ENST00000451437	1.23687e-07	0.363363	ENSG00000128641	MYO1B
ENST00000471904	1.75136e-08	0.409443	ENSG00000128641	MYO1B
ENST00000420448	0.000922816	0.361403	ENSG00000128641	MYO1B
ENST00000392316	4.59525e-07	0.257124	ENSG00000128641	MYO1B
ENST00000457757	0.000350653	0.251736	ENSG00000196141	SPATS2L
ENST00000409397	9.56226e-05	0.262971	ENSG00000196141	SPATS2L
ENST00000409151	8.15002e-05	0.274687	ENSG00000196141	SPATS2L
ENST00000421573	0.000271303	0.333707	ENSG00000196141	SPATS2L
ENST00000449647	0.000712821	0.31074	ENSG00000196141	SPATS2L
ENST00000438761	0.00176428	0.283353	ENSG00000196141	SPATS2L
ENST00000374700	0.0980085	-0.293571	ENSG00000138356	AOX1
ENST00000309955	3.38518e-10	0.356045	ENSG00000003402	CFLAR
ENST00000443227	7.95746e-10	0.36736	ENSG00000003402	CFLAR
ENST00000341222	1.07669e-07	0.368906	ENSG00000003402	CFLAR
ENST00000340870	3.6595e-09	0.367479	ENSG00000003402	CFLAR
ENST00000355558	4.67678e-10	0.370144	ENSG00000003402	CFLAR
ENST00000341582	4.51882e-10	0.370653	ENSG00000003402	CFLAR
ENST00000342795	1.82815e-09	0.389725	ENSG00000003402	CFLAR
ENST00000395148	1.3768e-07	0.372041	ENSG00000003402	CFLAR
ENST00000441224	3.23665e-06	0.377643	ENSG00000003402	CFLAR
ENST00000433445	1.24042e-05	0.371678	ENSG00000003402	CFLAR
ENST00000423241	1.81831e-09	0.371776	ENSG00000003402	CFLAR
ENST00000490965	0.0447136	0.408827	ENSG00000003402	CFLAR
ENST00000439154	1.68209e-09	0.394887	ENSG00000003402	CFLAR
ENST00000425030	0.000726532	0.332293	ENSG00000003402	CFLAR
ENST00000417748	0.00566595	0.326285	ENSG00000003402	CFLAR
ENST00000440180	3.63847e-05	0.326749	ENSG00000003402	CFLAR
ENST00000461820	0.00260911	0.324514	ENSG00000003402	CFLAR
ENST00000457277	2.5735e-08	0.346449	ENSG00000003402	CFLAR
ENST00000461422	4.07595e-05	0.327191	ENSG00000003402	CFLAR
ENST00000494258	0.00116555	0.31656	ENSG00000003402	CFLAR
ENST00000470178	0.000642207	0.321473	ENSG00000003402	CFLAR
ENST00000462763	1.69036e-06	0.380638	ENSG00000003402	CFLAR
ENST00000479953	1.62725e-07	0.342466	ENSG00000003402	CFLAR
ENST00000474842	1.22789e-06	0.349833	ENSG00000003402	CFLAR
ENST00000474886	0.0342378	0.341156	ENSG00000226312	CFLAR-AS1
ENST00000415011	8.61676e-06	0.393346	ENSG00000226312	CFLAR-AS1
ENST00000598453	0.00184558	0.411402	ENSG00000226312	CFLAR-AS1
ENST00000594911	0.00185856	0.411348	ENSG00000226312	CFLAR-AS1
ENST00000595372	0.00863203	0.433409	ENSG00000226312	CFLAR-AS1
ENST00000598509	0.0508896	0.369674	ENSG00000226312	CFLAR-AS1
ENST00000449802	2.81159e-06	0.274501	ENSG00000144426	NBEAL1
ENST00000497505	0.000396512	0.327156	ENSG00000144426	NBEAL1
ENST00000478884	0.00155273	0.33786	ENSG00000144426	NBEAL1
ENST00000492870	0.030777	0.301596	ENSG00000144426	NBEAL1
ENST00000460416	0.0150525	0.299417	ENSG00000144426	NBEAL1
ENST00000483147	0.017184	0.318632	ENSG00000144426	NBEAL1
ENST00000414576	0.00778589	0.274355	ENSG00000144426	NBEAL1
ENST00000415947	0.0300381	0.257966	ENSG00000116117	PARD3B
ENST00000418850	0.00815466	0.351466	ENSG00000223725	AC007879.5
ENST00000430624	5.2491e-05	0.325118	ENSG00000118260	CREB1
ENST00000432329	1.43485e-06	0.328331	ENSG00000118260	CREB1
ENST00000353267	1.47473e-06	0.328101	ENSG00000118260	CREB1
ENST00000445803	0.00042151	0.349297	ENSG00000118260	CREB1
ENST00000421139	0.000210579	0.336699	ENSG00000118260	CREB1
ENST00000536726	0.000600689	0.325485	ENSG00000118260	CREB1
ENST00000494094	0.000268318	0.366615	ENSG00000118260	CREB1
ENST00000374397	6.98086e-05	0.322356	ENSG00000118260	CREB1
ENST00000452474	0.000154595	0.374264	ENSG00000118260	CREB1
ENST00000414681	0.0689619	0.350283	ENSG00000118260	CREB1
ENST00000480189	0.0451983	0.303759	ENSG00000118260	CREB1
ENST00000539789	0.0102224	0.314226	ENSG00000118260	CREB1
ENST00000464407	0.0223173	0.365089	ENSG00000118260	CREB1
ENST00000448277	0.000262595	0.331216	ENSG00000118260	CREB1
ENST00000457101	0.0323109	0.33265	ENSG00000118260	CREB1
ENST00000418081	0.000280279	0.336264	ENSG00000118260	CREB1
ENST00000494983	0.0206854	0.295926	ENSG00000118260	CREB1
ENST00000432416	0.00073661	0.274274	ENSG00000144401	METTL21A
ENST00000458426	0.000891796	0.268096	ENSG00000144401	METTL21A
ENST00000425132	0.000987411	0.266525	ENSG00000144401	METTL21A
ENST00000199940	8.40677e-09	0.632949	ENSG00000078018	MAP2
ENST00000392193	8.42938e-08	0.691922	ENSG00000078018	MAP2
ENST00000360351	2.40818e-08	0.505221	ENSG00000078018	MAP2
ENST00000361559	2.72333e-09	0.581767	ENSG00000078018	MAP2
ENST00000445941	1.49837e-08	0.636891	ENSG00000078018	MAP2
ENST00000392194	2.97658e-08	0.503228	ENSG00000078018	MAP2
ENST00000447185	1.05947e-06	0.538073	ENSG00000078018	MAP2
ENST00000452717	4.41861e-05	0.550213	ENSG00000078018	MAP2
ENST00000471619	0.000115433	0.526106	ENSG00000078018	MAP2
ENST00000482864	0.000586277	0.502001	ENSG00000078018	MAP2
ENST00000475600	5.51331e-05	0.541064	ENSG00000078018	MAP2
ENST00000452057	0.0342554	0.266072	ENSG00000229127	AC007038.7
ENST00000415387	2.2568e-18	0.573781	ENSG00000273118	AC079610.1
ENST00000453965	0.0632753	0.354972	ENSG00000234308	AC093381.2
ENST00000457361	3.01674e-31	0.64832	ENSG00000030419	IKZF2
ENST00000342002	1.39283e-38	0.718439	ENSG00000030419	IKZF2
ENST00000434687	1.16733e-37	0.716022	ENSG00000030419	IKZF2
ENST00000484040	0.026563	0.281631	ENSG00000030419	IKZF2
ENST00000374319	6.4226e-40	0.761171	ENSG00000030419	IKZF2
ENST00000453575	1.29576e-40	0.768884	ENSG00000030419	IKZF2
ENST00000439848	1.21423e-40	0.76917	ENSG00000030419	IKZF2
ENST00000412444	1.21423e-40	0.76917	ENSG00000030419	IKZF2
ENST00000374326	1.21423e-40	0.76917	ENSG00000030419	IKZF2
ENST00000374327	1.44137e-40	0.768999	ENSG00000030419	IKZF2
ENST00000413091	1.44137e-40	0.768999	ENSG00000030419	IKZF2
ENST00000421754	1.44137e-40	0.768999	ENSG00000030419	IKZF2
ENST00000431520	1.44137e-40	0.768999	ENSG00000030419	IKZF2
ENST00000451136	1.44137e-40	0.768999	ENSG00000030419	IKZF2
ENST00000433134	8.85183e-44	0.823754	ENSG00000030419	IKZF2
ENST00000452786	1.96926e-42	0.848541	ENSG00000030419	IKZF2
ENST00000260947	0.0321313	0.292179	ENSG00000138376	BARD1
ENST00000449967	0.0557119	0.280796	ENSG00000138376	BARD1
ENST00000455743	0.0557119	0.280796	ENSG00000138376	BARD1
ENST00000421162	0.0724145	0.270122	ENSG00000138376	BARD1
ENST00000444305	0.0852932	-0.254382	ENSG00000138363	ATIC
ENST00000421182	3.72343e-05	-0.287192	ENSG00000115414	FN1
ENST00000323926	3.69329e-05	-0.28725	ENSG00000115414	FN1
ENST00000336916	3.69329e-05	-0.28725	ENSG00000115414	FN1
ENST00000357867	3.69329e-05	-0.28725	ENSG00000115414	FN1
ENST00000354785	3.6555e-05	-0.28731	ENSG00000115414	FN1
ENST00000345488	3.69329e-05	-0.28725	ENSG00000115414	FN1
ENST00000346544	3.69329e-05	-0.28725	ENSG00000115414	FN1
ENST00000357009	3.69329e-05	-0.28725	ENSG00000115414	FN1
ENST00000359671	3.69329e-05	-0.28725	ENSG00000115414	FN1
ENST00000443816	3.59376e-05	-0.287697	ENSG00000115414	FN1
ENST00000446046	3.59656e-05	-0.287695	ENSG00000115414	FN1
ENST00000492816	0.000217371	-0.257399	ENSG00000115414	FN1
ENST00000432072	3.63214e-05	-0.287638	ENSG00000115414	FN1
ENST00000356005	3.59656e-05	-0.287695	ENSG00000115414	FN1
ENST00000456923	0.000106228	-0.266186	ENSG00000115414	FN1
ENST00000469569	0.0281572	-0.252803	ENSG00000115414	FN1
ENST00000473614	0.00778589	-0.253878	ENSG00000115414	FN1
ENST00000461974	0.0122703	-0.257332	ENSG00000115414	FN1
ENST00000460217	0.0130337	-0.25609	ENSG00000115414	FN1
ENST00000438981	0.01491	-0.25204	ENSG00000115414	FN1
ENST00000474036	0.00747006	-0.25432	ENSG00000115414	FN1
ENST00000490833	0.00175781	-0.311586	ENSG00000115414	FN1
ENST00000480737	0.00445269	-0.331021	ENSG00000115414	FN1
ENST00000426059	0.000196413	-0.316888	ENSG00000115414	FN1
ENST00000263268	0.000688955	0.331387	ENSG00000118242	MREG
ENST00000439791	0.00111563	0.324575	ENSG00000118242	MREG
ENST00000424992	0.00102568	0.326417	ENSG00000118242	MREG
ENST00000420348	0.00181396	0.315912	ENSG00000118242	MREG
ENST00000442122	0.0621995	0.285165	ENSG00000115425	PECR
ENST00000273067	0.00892023	-0.364329	ENSG00000144583	2016-03-04
ENST00000248451	0.0933841	0.294481	ENSG00000127838	PNKD
ENST00000453038	0.0624261	-0.263662	ENSG00000115649	CNPPD1
ENST00000446716	0.0217015	-0.252837	ENSG00000198925	ATG9A
ENST00000248437	2.72984e-21	-0.475861	ENSG00000127824	TUBA4A
ENST00000392088	2.70912e-21	-0.475976	ENSG00000127824	TUBA4A
ENST00000498660	5.96404e-17	-0.491561	ENSG00000127824	TUBA4A
ENST00000398989	3.7028e-16	-0.487234	ENSG00000127824	TUBA4A
ENST00000427737	1.81206e-13	-0.496035	ENSG00000127824	TUBA4A
ENST00000456818	6.69199e-14	-0.525729	ENSG00000127824	TUBA4A
ENST00000447205	6.54929e-14	-0.523541	ENSG00000127824	TUBA4A
ENST00000462806	1.77979e-13	-0.493583	ENSG00000127824	TUBA4A
ENST00000475683	8.31995e-10	-0.453042	ENSG00000127824	TUBA4A
ENST00000425551	8.59364e-09	-0.45985	ENSG00000127824	TUBA4A
ENST00000336576	0.000199156	-0.392834	ENSG00000135924	DNAJB2
ENST00000425450	0.0158451	-0.388153	ENSG00000135924	DNAJB2
ENST00000392086	0.000196739	-0.392874	ENSG00000135924	DNAJB2
ENST00000421532	0.0320374	-0.396396	ENSG00000135924	DNAJB2
ENST00000480537	0.0284818	-0.403824	ENSG00000135924	DNAJB2
ENST00000477917	0.000196739	-0.392874	ENSG00000135924	DNAJB2
ENST00000392087	0.00565018	-0.402483	ENSG00000135924	DNAJB2
ENST00000442681	0.0145282	-0.440951	ENSG00000135924	DNAJB2
ENST00000439026	0.0269703	-0.400218	ENSG00000135924	DNAJB2
ENST00000463463	0.00668862	-0.413858	ENSG00000135924	DNAJB2
ENST00000487855	0.0468913	-0.406105	ENSG00000135924	DNAJB2
ENST00000473750	0.0267676	-0.392037	ENSG00000135924	DNAJB2
ENST00000472019	0.00308516	-0.359468	ENSG00000135924	DNAJB2
ENST00000312358	0.0109541	0.273005	ENSG00000072195	SPEG
ENST00000498378	0.0469839	0.252711	ENSG00000072195	SPEG
ENST00000396698	0.0487378	0.250968	ENSG00000072195	SPEG
ENST00000396695	0.0487378	0.250968	ENSG00000072195	SPEG
ENST00000464989	0.052669	0.261131	ENSG00000072195	SPEG
ENST00000409595	0.0911513	0.319454	ENSG00000072195	SPEG
ENST00000485813	0.00772654	0.3086	ENSG00000072195	SPEG
ENST00000414512	0.0476879	-0.37691	ENSG00000236451	AC067956.1
ENST00000469354	0.0138341	-0.462715	ENSG00000116106	EPHA4
ENST00000281821	0.00490382	-0.327488	ENSG00000116106	EPHA4
ENST00000409854	0.0543961	-0.264868	ENSG00000116106	EPHA4
ENST00000409938	0.0518437	-0.268051	ENSG00000116106	EPHA4
ENST00000392071	0.0662784	-0.261981	ENSG00000116106	EPHA4
ENST00000321276	1.93227e-11	0.488468	ENSG00000163082	SGPP2
ENST00000357430	4.9277e-06	0.29228	ENSG00000123983	ACSL3
ENST00000392066	1.80685e-06	0.29788	ENSG00000123983	ACSL3
ENST00000535678	1.83825e-07	0.399385	ENSG00000123983	ACSL3
ENST00000413316	2.50185e-08	0.435636	ENSG00000123983	ACSL3
ENST00000542810	0.00526492	0.350289	ENSG00000123983	ACSL3
ENST00000540115	0.000870285	0.346059	ENSG00000123983	ACSL3
ENST00000463813	0.0857796	0.298108	ENSG00000123983	ACSL3
ENST00000409304	0.00123197	-0.266374	ENSG00000135919	SERPINE2
ENST00000258405	0.00122557	-0.266384	ENSG00000135919	SERPINE2
ENST00000409840	0.00171284	-0.259257	ENSG00000135919	SERPINE2
ENST00000447280	0.00020754	-0.308126	ENSG00000135919	SERPINE2
ENST00000432738	0.00117963	-0.304108	ENSG00000135919	SERPINE2
ENST00000489065	0.000194861	-0.448829	ENSG00000135919	SERPINE2
ENST00000454956	0.00021592	-0.445736	ENSG00000135919	SERPINE2
ENST00000423446	0.00205048	-0.449477	ENSG00000135919	SERPINE2
ENST00000305123	4.48536e-08	-0.342102	ENSG00000169047	IRS1
ENST00000498335	0.000144234	-0.506161	ENSG00000169047	IRS1
ENST00000409189	1.29191e-07	0.604662	ENSG00000115009	CCL20
ENST00000489160	0.00171652	0.505699	ENSG00000115009	CCL20
ENST00000358813	1.27748e-07	0.604714	ENSG00000115009	CCL20
ENST00000473642	2.82872e-06	0.627914	ENSG00000115009	CCL20
ENST00000428959	0.00353716	0.251687	ENSG00000153827	TRIP12
ENST00000343290	0.00503603	0.26764	ENSG00000153827	TRIP12
ENST00000258418	3.90742e-09	0.303791	ENSG00000135932	CAB39
ENST00000410084	1.30101e-11	0.360104	ENSG00000135932	CAB39
ENST00000409788	1.22808e-11	0.359787	ENSG00000135932	CAB39
ENST00000484398	4.4055e-07	0.4096	ENSG00000135932	CAB39
ENST00000478152	0.00967111	0.251671	ENSG00000135932	CAB39
ENST00000493540	0.0102125	0.301734	ENSG00000135932	CAB39
ENST00000428662	0.0428896	-0.318086	ENSG00000135931	ARMC9
ENST00000453992	0.00113178	-0.254771	ENSG00000115053	NCL
ENST00000373450	1.33389e-12	0.559507	ENSG00000241635	UGT1A8
ENST00000344644	1.54757e-12	0.558528	ENSG00000242515	UGT1A10
ENST00000373445	1.14597e-13	0.623065	ENSG00000242515	UGT1A10
ENST00000354728	1.3612e-12	0.560969	ENSG00000241119	UGT1A9
ENST00000609637	1.3612e-12	0.560969	ENSG00000241635	UGT1A8
ENST00000373426	1.28089e-12	0.560885	ENSG00000244122	UGT1A7
ENST00000373424	7.01078e-14	0.603527	ENSG00000167165	UGT1A6
ENST00000480628	9.21659e-13	0.653145	ENSG00000167165	UGT1A6
ENST00000446481	7.38867e-14	0.623471	ENSG00000167165	UGT1A6
ENST00000305139	3.36909e-12	0.567685	ENSG00000167165	UGT1A6
ENST00000439336	0.000304736	0.50083	ENSG00000224814	AC114812.8
ENST00000484784	1.87625e-13	0.67982	ENSG00000167165	UGT1A6
ENST00000478062	1.65501e-07	0.608579	ENSG00000167165	UGT1A6
ENST00000406651	4.04971e-13	0.636907	ENSG00000167165	UGT1A6
ENST00000373414	1.12961e-08	0.52935	ENSG00000240224	UGT1A5
ENST00000608381	1.12961e-08	0.52935	ENSG00000241635	UGT1A8
ENST00000373409	1.90327e-07	0.494165	ENSG00000244474	UGT1A4
ENST00000450233	1.39653e-07	0.508729	ENSG00000244474	UGT1A4
ENST00000482026	4.71099e-07	0.497201	ENSG00000243135	UGT1A3
ENST00000609767	4.37139e-07	0.498097	ENSG00000241635	UGT1A8
ENST00000305208	0.0697907	0.252909	ENSG00000242366	UGT1A1
ENST00000360418	0.0935416	0.307994	ENSG00000241635	UGT1A8
ENST00000608383	0.0555895	0.304815	ENSG00000241635	UGT1A8
ENST00000339728	8.31035e-06	-0.403881	ENSG00000188042	ARL4C
ENST00000390645	7.41669e-06	-0.400433	ENSG00000188042	ARL4C
ENST00000468122	0.0964368	-0.270078	ENSG00000065802	ASB1
ENST00000479169	0.00231832	-0.260506	ENSG00000115677	HDLBP
ENST00000313552	0.0209913	-0.263197	ENSG00000168395	ING5
ENST00000482774	0.0163073	-0.331784	ENSG00000168395	ING5
ENST00000406941	0.0357393	-0.285176	ENSG00000168395	ING5
ENST00000445620	0.0338908	-0.292171	ENSG00000168395	ING5
ENST00000489509	0.0464793	-0.306704	ENSG00000168395	ING5
ENST00000467427	0.0643889	-0.322245	ENSG00000180902	D2HGDH
ENST00000486953	0.0265094	-0.264589	ENSG00000180902	D2HGDH
ENST00000544951	0.0399455	-0.262372	ENSG00000150995	ITPR1
ENST00000443694	0.0538093	-0.250472	ENSG00000150995	ITPR1
ENST00000439407	0.0140027	-0.4585	ENSG00000227110	LMCD1-AS1
ENST00000256458	0.0145387	0.305063	ENSG00000134070	IRAK2
ENST00000476597	0.0667384	-0.258604	ENSG00000157020	SEC13
ENST00000482647	0.0762983	-0.291003	ENSG00000157020	SEC13
ENST00000438284	2.67476e-14	0.470256	ENSG00000196639	HRH1
ENST00000431010	7.1559e-13	0.451175	ENSG00000196639	HRH1
ENST00000413416	0.0368324	0.305652	ENSG00000196639	HRH1
ENST00000397056	0.00167768	0.411422	ENSG00000196639	HRH1
ENST00000418000	8.67343e-06	0.251946	ENSG00000144560	VGLL4
ENST00000417206	8.96141e-06	0.264337	ENSG00000144560	VGLL4
ENST00000417466	7.6076e-06	0.265148	ENSG00000144560	VGLL4
ENST00000419541	1.7585e-05	0.258571	ENSG00000144560	VGLL4
ENST00000463387	0.0176125	0.371658	ENSG00000144560	VGLL4
ENST00000397010	3.1138e-06	0.381243	ENSG00000132170	PPARG
ENST00000397029	8.76367e-05	0.370585	ENSG00000132170	PPARG
ENST00000309576	2.89667e-06	0.382047	ENSG00000132170	PPARG
ENST00000397015	2.77372e-06	0.382665	ENSG00000132170	PPARG
ENST00000455517	7.9564e-05	0.374834	ENSG00000132170	PPARG
ENST00000397012	2.58578e-06	0.386619	ENSG00000132170	PPARG
ENST00000397026	3.09102e-06	0.385155	ENSG00000132170	PPARG
ENST00000497594	1.52366e-05	0.380633	ENSG00000132170	PPARG
ENST00000438682	0.000173391	0.400576	ENSG00000132170	PPARG
ENST00000539812	6.06047e-06	0.406508	ENSG00000132170	PPARG
ENST00000397000	6.06047e-06	0.406508	ENSG00000132170	PPARG
ENST00000477039	0.00867518	0.381424	ENSG00000132170	PPARG
ENST00000287820	0.00131076	0.384758	ENSG00000132170	PPARG
ENST00000397023	0.00151244	0.382014	ENSG00000132170	PPARG
ENST00000396999	0.0495166	0.335387	ENSG00000132170	PPARG
ENST00000285018	2.22471e-31	-0.656312	ENSG00000154764	WNT7A
ENST00000489346	3.37107e-07	-0.729164	ENSG00000154764	WNT7A
ENST00000532880	0.0552591	0.323431	ENSG00000180438	TPRXL
ENST00000530586	0.0610515	0.31885	ENSG00000180438	TPRXL
ENST00000532753	0.0352925	0.327412	ENSG00000180438	TPRXL
ENST00000524375	0.0540298	0.325221	ENSG00000180438	TPRXL
ENST00000326972	0.0597857	0.310547	ENSG00000180438	TPRXL
ENST00000529129	0.0507207	0.328956	ENSG00000180438	TPRXL
ENST00000528312	0.0296557	0.360796	ENSG00000180438	TPRXL
ENST00000424053	0.0241999	0.360838	ENSG00000180438	TPRXL
ENST00000528067	0.0226546	0.375398	ENSG00000180438	TPRXL
ENST00000429201	0.0254956	0.358688	ENSG00000180438	TPRXL
ENST00000532924	0.0301964	0.367704	ENSG00000180438	TPRXL
ENST00000435454	0.0301483	0.275968	ENSG00000177463	NR2C2
ENST00000437120	0.0303896	0.256472	ENSG00000177463	NR2C2
ENST00000439830	0.0339875	0.257862	ENSG00000206560	ANKRD28
ENST00000425792	3.23878e-05	0.259847	ENSG00000182247	UBE2E2
ENST00000452894	1.70222e-05	0.267655	ENSG00000182247	UBE2E2
ENST00000335798	2.76058e-05	0.260153	ENSG00000182247	UBE2E2
ENST00000396703	2.52114e-05	0.259839	ENSG00000182247	UBE2E2
ENST00000427371	0.0002324	0.287894	ENSG00000182247	UBE2E2
ENST00000396671	1.72407e-63	0.854367	ENSG00000151090	THRB
ENST00000356447	2.90805e-63	0.855654	ENSG00000151090	THRB
ENST00000416420	7.00191e-67	0.874193	ENSG00000151090	THRB
ENST00000280696	1.5788e-11	0.734071	ENSG00000151090	THRB
ENST00000413780	1.054e-63	0.882358	ENSG00000151090	THRB
ENST00000415021	1.47912e-63	0.88311	ENSG00000151090	THRB
ENST00000447875	1.51774e-63	0.883223	ENSG00000151090	THRB
ENST00000453729	2.22425e-63	0.883757	ENSG00000151090	THRB
ENST00000431815	9.20426e-64	0.884942	ENSG00000151090	THRB
ENST00000447414	2.25782e-63	0.884798	ENSG00000151090	THRB
ENST00000428492	9.87007e-64	0.895063	ENSG00000151090	THRB
ENST00000418247	9.59329e-64	0.895527	ENSG00000151090	THRB
ENST00000425296	5.77533e-06	0.770077	ENSG00000224822	THRB-IT1
ENST00000357467	0.0371315	0.430889	ENSG00000163491	NEK10
ENST00000574215	0.0371315	0.430889	ENSG00000163491	NEK10
ENST00000341435	0.0654918	0.367372	ENSG00000163491	NEK10
ENST00000497319	0.000127758	0.612901	ENSG00000144642	RBMS3
ENST00000498147	0.00821037	0.290155	ENSG00000170248	PDCD6IP
ENST00000273183	0.0125257	0.372685	ENSG00000144681	STAC
ENST00000457375	0.0201691	0.353552	ENSG00000144681	STAC
ENST00000427486	0.092532	0.319923	ENSG00000144681	STAC
ENST00000434649	0.0705753	0.313101	ENSG00000144681	STAC
ENST00000457004	0.023648	-0.385902	ENSG00000076242	MLH1
ENST00000432299	0.0629615	-0.352677	ENSG00000076242	MLH1
ENST00000442249	0.0770532	-0.343892	ENSG00000076242	MLH1
ENST00000441265	0.0140527	-0.376049	ENSG00000076242	MLH1
ENST00000416425	0.000112864	0.254104	ENSG00000093167	LRRFIP2
ENST00000481682	0.0104125	0.250693	ENSG00000093167	LRRFIP2
ENST00000461672	0.000731832	0.264087	ENSG00000093167	LRRFIP2
ENST00000438374	0.00100094	0.278236	ENSG00000093167	LRRFIP2
ENST00000434749	0.011151	0.251863	ENSG00000093167	LRRFIP2
ENST00000436858	0.0115058	0.251177	ENSG00000093167	LRRFIP2
ENST00000452742	0.0115779	0.251159	ENSG00000093167	LRRFIP2
ENST00000264741	0.0576518	-0.377632	ENSG00000144668	ITGA9
ENST00000438136	0.0604205	-0.286179	ENSG00000235257	AC093415.2
ENST00000273158	0.0482382	-0.271517	ENSG00000144659	SLC25A38
ENST00000439293	5.13676e-08	0.426704	ENSG00000223797	ENTPD3-AS1
ENST00000301825	1.66447e-07	0.433572	ENSG00000168032	ENTPD3
ENST00000439533	0.000317059	0.524697	ENSG00000168032	ENTPD3
ENST00000456402	3.99265e-07	0.455233	ENSG00000168032	ENTPD3
ENST00000445129	9.62182e-07	0.467983	ENSG00000168032	ENTPD3
ENST00000425156	9.46428e-08	0.419023	ENSG00000223797	ENTPD3-AS1
ENST00000452768	8.00837e-08	0.42023	ENSG00000223797	ENTPD3-AS1
ENST00000449063	0.064592	0.331974	ENSG00000235288	RP11-70C1.3
ENST00000496604	0.0348003	0.301935	ENSG00000273328	RP11-141M3.5
ENST00000463699	0.0538196	0.321742	ENSG00000144648	ACKR2
ENST00000460855	0.0480294	0.294771	ENSG00000144648	ACKR2
ENST00000498111	0.0465305	0.296686	ENSG00000144648	ACKR2
ENST00000442925	0.0887843	0.289851	ENSG00000144648	ACKR2
ENST00000471537	0.0278138	0.309673	ENSG00000273328	RP11-141M3.5
ENST00000480215	0.046157	0.382727	ENSG00000144648	ACKR2
ENST00000422265	0.0887843	0.289851	ENSG00000144648	ACKR2
ENST00000497921	0.0652295	0.309905	ENSG00000144648	ACKR2
ENST00000492896	0.0237077	0.310417	ENSG00000173473	SMARCC1
ENST00000320211	0.0677403	-0.264105	ENSG00000164053	ATRIP
ENST00000346691	0.0677403	-0.264105	ENSG00000164053	ATRIP
ENST00000357105	0.0677403	-0.264105	ENSG00000164053	ATRIP
ENST00000424906	0.0677403	-0.264105	ENSG00000164053	ATRIP
ENST00000412052	0.0573971	-0.279559	ENSG00000164053	ATRIP
ENST00000232375	6.55656e-05	-0.311651	ENSG00000114268	PFKFB4
ENST00000536104	4.37659e-07	-0.391404	ENSG00000114268	PFKFB4
ENST00000383734	0.000247836	-0.316484	ENSG00000114268	PFKFB4
ENST00000416568	0.000247836	-0.316484	ENSG00000114268	PFKFB4
ENST00000417753	0.000247836	-0.316484	ENSG00000114268	PFKFB4
ENST00000445633	0.000247836	-0.316484	ENSG00000114268	PFKFB4
ENST00000541519	0.000247836	-0.316484	ENSG00000114268	PFKFB4
ENST00000490115	0.000245464	-0.316505	ENSG00000114268	PFKFB4
ENST00000545984	0.00104775	-0.311338	ENSG00000114268	PFKFB4
ENST00000452531	1.35427e-06	-0.468302	ENSG00000114268	PFKFB4
ENST00000468162	0.0998807	-0.255894	ENSG00000114268	PFKFB4
ENST00000412035	0.00264421	-0.352013	ENSG00000114268	PFKFB4
ENST00000496767	7.17594e-06	-0.469897	ENSG00000114268	PFKFB4
ENST00000422701	5.10181e-06	-0.491926	ENSG00000114268	PFKFB4
ENST00000467176	5.42356e-07	-0.599456	ENSG00000114268	PFKFB4
ENST00000273610	0.00177881	-0.446544	ENSG00000145040	UCN2
ENST00000470076	0.000828337	-0.347104	ENSG00000114270	COL7A1
ENST00000465238	0.000921814	-0.344869	ENSG00000114270	COL7A1
ENST00000487017	1.19398e-15	-0.450689	ENSG00000114270	COL7A1
ENST00000454817	4.38606e-16	-0.451362	ENSG00000114270	COL7A1
ENST00000328333	4.13241e-16	-0.451359	ENSG00000114270	COL7A1
ENST00000466591	0.000105953	-0.382573	ENSG00000114270	COL7A1
ENST00000474432	1.53902e-06	-0.473859	ENSG00000114270	COL7A1
ENST00000459756	2.27321e-08	-0.388788	ENSG00000114270	COL7A1
ENST00000467985	1.49801e-08	-0.410819	ENSG00000114270	COL7A1
ENST00000422991	1.66442e-05	-0.382433	ENSG00000114270	COL7A1
ENST00000462475	0.0459534	-0.263869	ENSG00000114270	COL7A1
ENST00000390201	0.0683294	-0.356838	ENSG00000211535	MIR711
ENST00000203407	0.000939728	-0.252989	ENSG00000010256	UQCRC1
ENST00000415995	0.00094146	-0.253633	ENSG00000010256	UQCRC1
ENST00000472438	0.00820901	-0.262764	ENSG00000010256	UQCRC1
ENST00000467690	0.00869478	-0.258214	ENSG00000010256	UQCRC1
ENST00000463708	0.00618854	-0.272904	ENSG00000010256	UQCRC1
ENST00000420764	1.11684e-07	-0.412358	ENSG00000225697	SLC26A6
ENST00000337000	1.11684e-07	-0.412358	ENSG00000225697	SLC26A6
ENST00000383733	1.11684e-07	-0.412495	ENSG00000225697	SLC26A6
ENST00000307364	1.11684e-07	-0.412495	ENSG00000225697	SLC26A6
ENST00000395550	1.20068e-07	-0.411185	ENSG00000225697	SLC26A6
ENST00000489483	1.98207e-07	-0.426626	ENSG00000225697	SLC26A6
ENST00000358747	5.64887e-07	-0.418003	ENSG00000225697	SLC26A6
ENST00000480524	5.64887e-07	-0.418003	ENSG00000225697	SLC26A6
ENST00000455886	1.21801e-07	-0.411168	ENSG00000225697	SLC26A6
ENST00000466257	0.0618285	-0.31509	ENSG00000225697	SLC26A6
ENST00000462009	0.00073863	-0.456307	ENSG00000225697	SLC26A6
ENST00000469693	0.0312276	-0.361511	ENSG00000225697	SLC26A6
ENST00000496469	0.00155439	-0.408888	ENSG00000225697	SLC26A6
ENST00000421649	0.0265571	-0.326646	ENSG00000225697	SLC26A6
ENST00000444531	0.0492079	-0.310842	ENSG00000225697	SLC26A6
ENST00000414944	0.0949284	-0.281575	ENSG00000225697	SLC26A6
ENST00000482282	0.0145056	-0.385015	ENSG00000225697	SLC26A6
ENST00000431213	0.0580936	-0.35904	ENSG00000225697	SLC26A6
ENST00000431739	0.00144665	-0.394296	ENSG00000225697	SLC26A6
ENST00000426599	0.00387486	-0.371435	ENSG00000225697	SLC26A6
ENST00000472640	0.0187467	0.334334	ENSG00000177479	ARIH2
ENST00000326912	0.0968916	-0.315392	ENSG00000178057	NDUFAF3
ENST00000326925	0.0477564	-0.34611	ENSG00000178057	NDUFAF3
ENST00000451378	0.0832892	-0.328132	ENSG00000178057	NDUFAF3
ENST00000496152	0.097005	-0.324244	ENSG00000178057	NDUFAF3
ENST00000480392	0.0946245	-0.330217	ENSG00000178057	NDUFAF3
ENST00000462980	0.00257816	-0.283901	ENSG00000178035	IMPDH2
ENST00000442157	0.00415721	-0.258516	ENSG00000178035	IMPDH2
ENST00000491610	0.00210423	-0.287558	ENSG00000178035	IMPDH2
ENST00000466701	0.0913514	0.270917	ENSG00000173402	DAG1
ENST00000496474	0.0916111	0.27373	ENSG00000173402	DAG1
ENST00000468525	0.048963	-0.252063	ENSG00000164078	MST1R
ENST00000485044	0.0622977	-0.288572	ENSG00000164078	MST1R
ENST00000493535	0.0622977	-0.288572	ENSG00000164078	MST1R
ENST00000492383	0.00358359	-0.283012	ENSG00000114353	GNAI2
ENST00000486322	0.0446921	-0.327937	ENSG00000214706	IFRD2
ENST00000438296	0.0185676	-0.294071	ENSG00000214706	IFRD2
ENST00000484043	0.0833717	-0.27607	ENSG00000214706	IFRD2
ENST00000457927	0.0140123	-0.282199	ENSG00000164081	TEX264
ENST00000444233	0.0143268	-0.282228	ENSG00000164081	TEX264
ENST00000483429	0.0968761	-0.27703	ENSG00000164081	TEX264
ENST00000495880	0.000478094	-0.262509	ENSG00000164086	DUSP7
ENST00000296483	0.00054401	-0.261227	ENSG00000164086	DUSP7
ENST00000597542	0.0249165	-0.278955	ENSG00000239732	TLR9
ENST00000305533	0.0258734	-0.28051	ENSG00000247596	TWF2
ENST00000499914	0.0258734	-0.28051	ENSG00000247596	TWF2
ENST00000472755	0.0987558	-0.321949	ENSG00000247596	TWF2
ENST00000469613	0.00194816	-0.312159	ENSG00000163930	BAP1
ENST00000327906	0.094671	-0.339162	ENSG00000010318	PHF7
ENST00000347025	0.0498387	-0.388786	ENSG00000010318	PHF7
ENST00000463947	0.0182078	-0.317781	ENSG00000168268	NT5DC2
ENST00000466112	0.0334527	-0.296394	ENSG00000168268	NT5DC2
ENST00000478091	0.00401273	-0.37714	ENSG00000168268	NT5DC2
ENST00000448693	0.00137677	-0.335183	ENSG00000114902	SPCS1
ENST00000394752	0.0476741	-0.315884	ENSG00000163935	SFMBT1
ENST00000296295	0.0327619	-0.334352	ENSG00000163935	SFMBT1
ENST00000358080	0.0327619	-0.334352	ENSG00000163935	SFMBT1
ENST00000394750	0.0391252	-0.327828	ENSG00000163935	SFMBT1
ENST00000482396	0.0750636	-0.326003	ENSG00000163935	SFMBT1
ENST00000483069	0.0936299	-0.313092	ENSG00000163935	SFMBT1
ENST00000497586	0.0852478	-0.319582	ENSG00000163935	SFMBT1
ENST00000474837	0.0982304	-0.320184	ENSG00000163935	SFMBT1
ENST00000474267	4.29098e-05	-0.385325	ENSG00000114251	WNT5A
ENST00000264634	8.67109e-05	-0.378458	ENSG00000114251	WNT5A
ENST00000497267	0.00793328	0.256409	ENSG00000163947	ARHGEF3
ENST00000495373	0.00360901	0.261453	ENSG00000163947	ARHGEF3
ENST00000468727	0.00052011	0.264286	ENSG00000163947	ARHGEF3
ENST00000477833	0.000601604	0.264272	ENSG00000163947	ARHGEF3
ENST00000477440	0.000298676	0.280517	ENSG00000163947	ARHGEF3
ENST00000468466	0.00446733	0.25314	ENSG00000163947	ARHGEF3
ENST00000358537	8.33218e-14	0.305898	ENSG00000136068	FLNB
ENST00000348383	8.33218e-14	0.305882	ENSG00000136068	FLNB
ENST00000357272	8.33218e-14	0.305882	ENSG00000136068	FLNB
ENST00000429972	8.33218e-14	0.305898	ENSG00000136068	FLNB
ENST00000490882	5.45683e-14	0.317531	ENSG00000136068	FLNB
ENST00000295956	8.33218e-14	0.305898	ENSG00000136068	FLNB
ENST00000493452	6.51946e-09	0.284772	ENSG00000136068	FLNB
ENST00000419752	4.86925e-09	0.275024	ENSG00000136068	FLNB
ENST00000481470	1.07675e-08	0.264889	ENSG00000136068	FLNB
ENST00000477629	0.00150863	0.272146	ENSG00000136068	FLNB
ENST00000466455	1.96506e-06	0.291607	ENSG00000136068	FLNB
ENST00000470231	2.16075e-08	0.376858	ENSG00000136068	FLNB
ENST00000475487	2.75115e-08	0.313088	ENSG00000136068	FLNB
ENST00000488720	1.51121e-05	0.257943	ENSG00000244161	FLNB-AS1
ENST00000472922	0.00811039	0.352062	ENSG00000244161	FLNB-AS1
ENST00000484981	9.47103e-06	0.27067	ENSG00000136068	FLNB
ENST00000480626	0.0937216	-0.271925	ENSG00000168291	PDHB
ENST00000486145	0.0712463	0.2836	ENSG00000163689	C3orf67
ENST00000484535	0.0663657	0.28485	ENSG00000163689	C3orf67
ENST00000482609	0.0234957	-0.397587	ENSG00000241111	RP11-129B22.1
ENST00000295902	0.00227084	-0.347147	ENSG00000163637	PRICKLE2
ENST00000564377	0.0084793	-0.313632	ENSG00000163637	PRICKLE2
ENST00000498162	0.048203	-0.283891	ENSG00000163637	PRICKLE2
ENST00000495741	0.0463668	0.349891	ENSG00000187098	MITF
ENST00000457080	0.0978499	0.322409	ENSG00000187098	MITF
ENST00000460805	0.0788755	-0.3654	ENSG00000114861	FOXP1
ENST00000497355	0.00793415	-0.271381	ENSG00000114861	FOXP1
ENST00000491238	0.00796609	-0.271363	ENSG00000114861	FOXP1
ENST00000498215	0.000714308	-0.272348	ENSG00000114861	FOXP1
ENST00000484350	0.00035005	-0.254064	ENSG00000114861	FOXP1
ENST00000468577	0.00149487	-0.282836	ENSG00000114861	FOXP1
ENST00000398399	2.76511e-12	0.602439	ENSG00000206538	VGLL3
ENST00000383698	0.000376912	0.497443	ENSG00000206538	VGLL3
ENST00000494229	0.00189701	0.473179	ENSG00000206538	VGLL3
ENST00000463753	2.11052e-19	-1.01248	ENSG00000144810	COL8A1
ENST00000483969	5.38288e-27	-1.06753	ENSG00000144810	COL8A1
ENST00000474648	3.76082e-28	-1.01625	ENSG00000144810	COL8A1
ENST00000452013	1.23645e-38	-0.991266	ENSG00000144810	COL8A1
ENST00000261037	8.3782e-25	-0.68829	ENSG00000144810	COL8A1
ENST00000273342	8.43378e-34	-0.8481	ENSG00000144810	COL8A1
ENST00000462604	9.47434e-09	-0.828428	ENSG00000144810	COL8A1
ENST00000383694	0.0113301	-0.251305	ENSG00000168386	FILIP1L
ENST00000461724	6.24347e-06	0.596235	ENSG00000144802	NFKBIZ
ENST00000483180	5.30935e-15	0.594094	ENSG00000144802	NFKBIZ
ENST00000394054	1.4097e-17	0.626776	ENSG00000144802	NFKBIZ
ENST00000326151	1.18176e-14	0.61397	ENSG00000144802	NFKBIZ
ENST00000326172	2.66722e-16	0.623437	ENSG00000144802	NFKBIZ
ENST00000486444	1.0788e-07	0.680043	ENSG00000144802	NFKBIZ
ENST00000491281	1.6305e-06	0.638634	ENSG00000144802	NFKBIZ
ENST00000465476	0.00473839	0.427776	ENSG00000144802	NFKBIZ
ENST00000477601	2.97827e-09	0.648527	ENSG00000144802	NFKBIZ
ENST00000495089	1.95965e-08	0.687696	ENSG00000144802	NFKBIZ
ENST00000495719	4.81373e-07	0.655421	ENSG00000144802	NFKBIZ
ENST00000491959	2.20988e-05	0.674382	ENSG00000170044	ZPLD1
ENST00000478083	0.00162948	0.591439	ENSG00000170044	ZPLD1
ENST00000394030	0.085838	-0.271152	ENSG00000114423	CBLB
ENST00000478157	0.0115946	-0.411251	ENSG00000114446	IFT57
ENST00000393934	7.14701e-05	0.262908	ENSG00000240891	PLCXD2
ENST00000477665	7.04934e-05	0.263486	ENSG00000240891	PLCXD2
ENST00000393923	3.2337e-08	0.284735	ENSG00000144824	PHLDB2
ENST00000412622	2.87071e-09	0.286425	ENSG00000144824	PHLDB2
ENST00000431670	2.87071e-09	0.286425	ENSG00000144824	PHLDB2
ENST00000498699	1.57662e-09	0.302696	ENSG00000144824	PHLDB2
ENST00000478922	0.000196245	0.318437	ENSG00000144824	PHLDB2
ENST00000477695	2.00935e-06	0.337309	ENSG00000144824	PHLDB2
ENST00000393925	3.90994e-09	0.285219	ENSG00000144824	PHLDB2
ENST00000481953	4.67841e-09	0.274815	ENSG00000144824	PHLDB2
ENST00000495180	2.37576e-07	0.262776	ENSG00000144824	PHLDB2
ENST00000478584	8.8464e-06	0.323192	ENSG00000144824	PHLDB2
ENST00000460365	0.0131215	0.310217	ENSG00000144824	PHLDB2
ENST00000470699	8.51692e-05	0.364244	ENSG00000144824	PHLDB2
ENST00000305815	0.000313217	0.403639	ENSG00000172139	SLC9C1
ENST00000487372	0.000346394	0.402272	ENSG00000172139	SLC9C1
ENST00000471295	0.000345121	0.401921	ENSG00000172139	SLC9C1
ENST00000484995	0.0435012	-0.359731	ENSG00000138459	SLC35A5
ENST00000468642	0.0182554	-0.437253	ENSG00000138459	SLC35A5
ENST00000495514	0.00281954	-0.534073	ENSG00000144857	BOC
ENST00000273395	0.00502549	-0.514333	ENSG00000144857	BOC
ENST00000355385	0.00502549	-0.514333	ENSG00000144857	BOC
ENST00000462705	1.0023e-16	0.5732	ENSG00000181722	ZBTB20
ENST00000393785	5.89302e-14	0.612843	ENSG00000181722	ZBTB20
ENST00000481632	1.20312e-13	0.608126	ENSG00000181722	ZBTB20
ENST00000471418	6.20611e-09	0.591362	ENSG00000181722	ZBTB20
ENST00000474710	9.39911e-06	0.533526	ENSG00000181722	ZBTB20
ENST00000357258	1.39978e-16	0.54962	ENSG00000181722	ZBTB20
ENST00000464560	6.75773e-09	0.590982	ENSG00000181722	ZBTB20
ENST00000479879	1.27328e-15	0.588664	ENSG00000181722	ZBTB20
ENST00000470311	0.00452266	0.475378	ENSG00000181722	ZBTB20
ENST00000496219	0.00558221	0.498745	ENSG00000241560	ZBTB20-AS1
ENST00000475939	0.000342633	0.476613	ENSG00000241560	ZBTB20-AS1
ENST00000467304	0.00580426	0.497713	ENSG00000241560	ZBTB20-AS1
ENST00000482689	0.0499194	0.420941	ENSG00000181722	ZBTB20
ENST00000463890	1.92893e-16	0.564379	ENSG00000181722	ZBTB20
ENST00000486152	0.0021192	0.515781	ENSG00000181722	ZBTB20
ENST00000480832	1.11046e-16	0.606895	ENSG00000181722	ZBTB20
ENST00000491500	2.36103e-16	0.597578	ENSG00000181722	ZBTB20
ENST00000492665	1.80968e-16	0.563583	ENSG00000181722	ZBTB20
ENST00000470556	9.04764e-11	0.585027	ENSG00000181722	ZBTB20
ENST00000465249	2.72096e-08	0.605509	ENSG00000242290	RP11-197K3.1
ENST00000463497	2.68273e-09	0.665407	ENSG00000181722	ZBTB20
ENST00000488663	0.000365782	0.30814	ENSG00000181722	ZBTB20
ENST00000264235	6.73103e-07	0.302183	ENSG00000082701	GSK3B
ENST00000316626	1.5875e-06	0.32585	ENSG00000082701	GSK3B
ENST00000473886	0.00688805	0.250245	ENSG00000082701	GSK3B
ENST00000495912	0.0360105	0.315382	ENSG00000175697	GPR156
ENST00000315843	0.0360077	0.316614	ENSG00000175697	GPR156
ENST00000464295	0.063697	0.282952	ENSG00000175697	GPR156
ENST00000461057	0.0479926	0.308516	ENSG00000175697	GPR156
ENST00000477522	0.0233944	0.321266	ENSG00000138496	PARP9
ENST00000492382	0.0207712	0.329154	ENSG00000138496	PARP9
ENST00000360356	0.0233944	0.321266	ENSG00000138496	PARP9
ENST00000489652	0.0933987	0.314891	ENSG00000138496	PARP9
ENST00000471785	0.0215555	0.327511	ENSG00000138496	PARP9
ENST00000462315	0.0521601	0.301971	ENSG00000138496	PARP9
ENST00000487661	0.0182348	-0.288026	ENSG00000173706	HEG1
ENST00000465763	0.000450353	0.35904	ENSG00000163848	ZNF148
ENST00000495019	0.000281126	0.370479	ENSG00000163848	ZNF148
ENST00000471196	0.000969938	0.311457	ENSG00000163848	ZNF148
ENST00000465505	0.0301299	0.33582	ENSG00000114520	SNX4
ENST00000601985	4.16245e-05	0.409692	ENSG00000241288	RP11-379B18.5
ENST00000599350	1.20775e-05	0.392895	ENSG00000241288	RP11-379B18.5
ENST00000594843	1.19725e-05	0.394028	ENSG00000241288	RP11-379B18.5
ENST00000487446	1.86089e-05	0.340214	ENSG00000241278	ENPP7P4
ENST00000468859	0.0214861	0.284915	ENSG00000241288	RP11-379B18.5
ENST00000265056	0.024057	-0.331459	ENSG00000073111	MCM2
ENST00000474964	0.0251954	-0.344149	ENSG00000073111	MCM2
ENST00000477668	0.0329656	-0.344745	ENSG00000073111	MCM2
ENST00000491422	0.0511459	-0.324133	ENSG00000073111	MCM2
ENST00000393304	0.00334594	0.33204	ENSG00000172780	RAB43
ENST00000393308	0.00334594	0.33204	ENSG00000172780	RAB43
ENST00000393307	0.00334594	0.33204	ENSG00000172780	RAB43
ENST00000393305	0.00326732	0.333036	ENSG00000172780	RAB43
ENST00000315150	0.00334594	0.33204	ENSG00000172780	RAB43
ENST00000476465	0.00093796	0.393068	ENSG00000172780	RAB43
ENST00000457077	0.00149951	0.399084	ENSG00000172780	RAB43
ENST00000433902	0.0798858	0.314215	ENSG00000206417	H1FX-AS1
ENST00000512902	0.0186694	0.252587	ENSG00000172765	TMCC1
ENST00000503256	0.0695059	0.301787	ENSG00000172765	TMCC1
ENST00000515024	0.0195793	0.293349	ENSG00000172765	TMCC1
ENST00000508729	0.0557127	0.265916	ENSG00000172765	TMCC1
ENST00000509440	0.0554818	0.264815	ENSG00000172765	TMCC1
ENST00000504737	0.0459344	0.299611	ENSG00000250592	RP11-39E3.3
ENST00000512055	4.19853e-05	0.611507	ENSG00000196353	CPNE4
ENST00000429747	5.72572e-08	0.882901	ENSG00000196353	CPNE4
ENST00000512332	1.5482e-07	0.856008	ENSG00000196353	CPNE4
ENST00000511604	1.26851e-07	0.861315	ENSG00000196353	CPNE4
ENST00000502818	6.22485e-08	0.877698	ENSG00000196353	CPNE4
ENST00000310926	0.0112819	-0.503382	ENSG00000174640	SLCO2A1
ENST00000264982	0.024057	0.317719	ENSG00000114107	CEP70
ENST00000542237	0.0234642	0.318246	ENSG00000114107	CEP70
ENST00000489254	0.0212091	0.325296	ENSG00000114107	CEP70
ENST00000484888	0.0295471	0.315001	ENSG00000114107	CEP70
ENST00000474781	0.0275622	0.318304	ENSG00000114107	CEP70
ENST00000481834	0.0393573	0.314464	ENSG00000114107	CEP70
ENST00000468900	0.0285459	0.359148	ENSG00000114107	CEP70
ENST00000462419	0.0282464	0.35934	ENSG00000114107	CEP70
ENST00000478673	0.035975	0.349623	ENSG00000114107	CEP70
ENST00000505013	0.00128059	0.482286	ENSG00000155893	ACPL2
ENST00000514880	0.00173304	0.469563	ENSG00000155893	ACPL2
ENST00000286353	0.00824123	0.369269	ENSG00000155893	ACPL2
ENST00000502783	0.00376855	0.413072	ENSG00000155893	ACPL2
ENST00000393010	0.00843411	0.369108	ENSG00000155893	ACPL2
ENST00000514680	0.00235326	0.468999	ENSG00000155893	ACPL2
ENST00000513528	0.00244028	0.46629	ENSG00000155893	ACPL2
ENST00000513007	0.0599865	0.380389	ENSG00000155893	ACPL2
ENST00000512457	0.0133809	0.467547	ENSG00000155893	ACPL2
ENST00000504264	0.054041	0.357122	ENSG00000155893	ACPL2
ENST00000464782	0.0483122	0.252145	ENSG00000114126	TFDP2
ENST00000494358	0.0645338	0.251279	ENSG00000114126	TFDP2
ENST00000495095	0.0622146	0.252576	ENSG00000114126	TFDP2
ENST00000497199	0.0927143	0.364988	ENSG00000120756	PLS1
ENST00000475505	0.0898929	-0.325024	ENSG00000152952	PLOD2
ENST00000478436	0.0414698	-0.267212	ENSG00000152952	PLOD2
ENST00000305366	0.00227081	0.363573	ENSG00000169908	TM4SF1
ENST00000472441	2.41895e-06	0.402778	ENSG00000169908	TM4SF1
ENST00000493348	0.00478058	0.346162	ENSG00000169908	TM4SF1
ENST00000493298	0.000286729	0.329744	ENSG00000169908	TM4SF1
ENST00000461930	0.0126756	-0.29153	ENSG00000070087	PFN2
ENST00000461868	0.0154981	-0.284291	ENSG00000070087	PFN2
ENST00000361136	3.68279e-12	0.342753	ENSG00000196428	TSC22D2
ENST00000361875	4.04254e-13	0.352507	ENSG00000196428	TSC22D2
ENST00000480589	1.37434e-11	0.367948	ENSG00000196428	TSC22D2
ENST00000466814	1.19263e-11	0.3585	ENSG00000196428	TSC22D2
ENST00000485421	1.53634e-11	0.370656	ENSG00000196428	TSC22D2
ENST00000472943	0.000577639	0.286444	ENSG00000240875	LINC00886
ENST00000473352	0.000811367	0.297903	ENSG00000240875	LINC00886
ENST00000476899	0.0282138	0.259799	ENSG00000174891	RSRC1
ENST00000477788	0.0201668	0.269568	ENSG00000174891	RSRC1
ENST00000237696	0.0184742	0.32198	ENSG00000118849	RARRES1
ENST00000462663	0.0355423	0.388157	ENSG00000118849	RARRES1
ENST00000479756	0.014304	0.350832	ENSG00000118849	RARRES1
ENST00000498640	0.0132635	0.353695	ENSG00000118849	RARRES1
ENST00000465477	0.0891115	0.307455	ENSG00000240207	RP11-379F4.4
ENST00000482804	0.05531	-0.315252	ENSG00000151967	SCHIP1
ENST00000482885	0.045157	-0.340029	ENSG00000151967	SCHIP1
ENST00000464456	0.0756861	0.272916	ENSG00000085276	MECOM
ENST00000494292	4.02834e-06	0.294597	ENSG00000085276	MECOM
ENST00000485957	1.10536e-05	0.289914	ENSG00000085276	MECOM
ENST00000490832	0.0576796	-0.322227	ENSG00000075420	FNDC3B
ENST00000475381	5.40852e-05	0.387552	ENSG00000144959	NCEH1
ENST00000273512	5.02498e-05	0.387564	ENSG00000144959	NCEH1
ENST00000538775	5.02498e-05	0.387564	ENSG00000144959	NCEH1
ENST00000543711	5.02498e-05	0.387564	ENSG00000144959	NCEH1
ENST00000424772	2.97024e-05	0.443857	ENSG00000144959	NCEH1
ENST00000421723	3.89583e-05	0.440039	ENSG00000144959	NCEH1
ENST00000482228	0.00145675	-0.440972	ENSG00000177694	NAALADL2
ENST00000491329	0.000104448	-0.445272	ENSG00000177694	NAALADL2
ENST00000481679	0.00126693	-0.442629	ENSG00000177694	NAALADL2
ENST00000478624	0.014509	-0.451747	ENSG00000177694	NAALADL2
ENST00000495900	0.00165884	-0.431339	ENSG00000177694	NAALADL2
ENST00000489729	0.000118803	-0.442277	ENSG00000177694	NAALADL2
ENST00000430069	1.97978e-05	0.261915	ENSG00000177565	TBL1XR1
ENST00000457928	1.94589e-06	0.295007	ENSG00000177565	TBL1XR1
ENST00000428970	3.43292e-07	0.380975	ENSG00000177565	TBL1XR1
ENST00000424913	3.17212e-07	0.382409	ENSG00000177565	TBL1XR1
ENST00000437738	3.46606e-07	0.382824	ENSG00000177565	TBL1XR1
ENST00000431421	3.37689e-07	0.382493	ENSG00000177565	TBL1XR1
ENST00000352800	3.4645e-07	0.38232	ENSG00000177565	TBL1XR1
ENST00000450267	4.399e-07	0.385628	ENSG00000177565	TBL1XR1
ENST00000431674	5.52496e-07	0.38511	ENSG00000177565	TBL1XR1
ENST00000422066	6.13377e-07	0.385529	ENSG00000177565	TBL1XR1
ENST00000443315	5.70216e-07	0.387206	ENSG00000177565	TBL1XR1
ENST00000422442	5.85842e-07	0.388123	ENSG00000177565	TBL1XR1
ENST00000427349	5.92191e-07	0.388145	ENSG00000177565	TBL1XR1
ENST00000413084	4.60306e-07	0.389882	ENSG00000177565	TBL1XR1
ENST00000491623	7.88678e-05	0.46194	ENSG00000177565	TBL1XR1
ENST00000442937	0.0294279	0.357192	ENSG00000228221	LINC00578
ENST00000439009	0.027524	0.360328	ENSG00000228221	LINC00578
ENST00000476434	0.0334089	-0.278912	ENSG00000161203	AP2M1
ENST00000463935	0.0189672	-0.311579	ENSG00000161203	AP2M1
ENST00000480260	0.000808147	-0.354493	ENSG00000161203	AP2M1
ENST00000411922	0.0298972	-0.269491	ENSG00000214160	ALG3
ENST00000418734	0.0298972	-0.269491	ENSG00000214160	ALG3
ENST00000397676	0.0298972	-0.269491	ENSG00000214160	ALG3
ENST00000445626	0.0347316	-0.258477	ENSG00000214160	ALG3
ENST00000485912	0.0697907	-0.324439	ENSG00000214160	ALG3
ENST00000455059	0.035519	-0.258294	ENSG00000214160	ALG3
ENST00000446569	0.039842	-0.259022	ENSG00000214160	ALG3
ENST00000445558	0.00792597	-0.250473	ENSG00000175166	PSMD2
ENST00000491494	0.0302977	-0.29111	ENSG00000175166	PSMD2
ENST00000485712	0.0329806	-0.323067	ENSG00000114867	EIF4G1
ENST00000488213	0.00702961	-0.303327	ENSG00000163882	POLR2H
ENST00000489043	0.00894154	-0.327863	ENSG00000163882	POLR2H
ENST00000476003	0.0363308	-0.354808	ENSG00000163882	POLR2H
ENST00000330394	0.000394484	0.401137	ENSG00000182580	EPHB3
ENST00000287546	1.46785e-05	0.300128	ENSG00000156931	VPS8
ENST00000437079	1.46785e-05	0.300128	ENSG00000156931	VPS8
ENST00000436792	1.46785e-05	0.300128	ENSG00000156931	VPS8
ENST00000446204	1.46785e-05	0.300128	ENSG00000156931	VPS8
ENST00000422105	0.0133983	0.2891	ENSG00000156931	VPS8
ENST00000441141	0.0449771	0.350276	ENSG00000156931	VPS8
ENST00000445089	0.0416398	0.355656	ENSG00000156931	VPS8
ENST00000424463	0.0586026	0.336222	ENSG00000156931	VPS8
ENST00000452666	0.00983191	0.329164	ENSG00000156931	VPS8
ENST00000458721	0.00914608	0.344268	ENSG00000156931	VPS8
ENST00000421069	0.00521882	0.426092	ENSG00000156931	VPS8
ENST00000492449	0.00642146	0.257075	ENSG00000156931	VPS8
ENST00000448876	0.000417247	0.46938	ENSG00000073803	MAP3K13
ENST00000446828	4.17006e-24	0.656394	ENSG00000073803	MAP3K13
ENST00000455188	1.70572e-09	0.5565	ENSG00000073803	MAP3K13
ENST00000447637	7.49671e-21	0.682733	ENSG00000073803	MAP3K13
ENST00000424227	7.52687e-24	0.658352	ENSG00000073803	MAP3K13
ENST00000454237	3.68848e-05	0.611458	ENSG00000073803	MAP3K13
ENST00000438798	0.00177099	0.540075	ENSG00000073803	MAP3K13
ENST00000428617	1.24613e-15	0.770292	ENSG00000073803	MAP3K13
ENST00000433092	5.89815e-20	0.78144	ENSG00000073803	MAP3K13
ENST00000443863	5.08892e-21	0.700528	ENSG00000073803	MAP3K13
ENST00000535426	2.20857e-21	0.703866	ENSG00000073803	MAP3K13
ENST00000265026	1.39305e-16	0.615137	ENSG00000073803	MAP3K13
ENST00000438053	1.31434e-15	0.641037	ENSG00000073803	MAP3K13
ENST00000439882	1.85436e-05	0.674376	ENSG00000073803	MAP3K13
ENST00000420577	0.00250081	0.499448	ENSG00000073803	MAP3K13
ENST00000484062	0.000642484	0.424208	ENSG00000163900	TMEM41A
ENST00000296252	1.84388e-09	0.61574	ENSG00000163898	LIPH
ENST00000424591	2.11797e-10	0.666542	ENSG00000163898	LIPH
ENST00000435679	0.00671919	0.500553	ENSG00000163898	LIPH
ENST00000452897	0.000840345	0.54674	ENSG00000163898	LIPH
ENST00000429510	3.70784e-07	0.753474	ENSG00000163898	LIPH
ENST00000423298	6.71989e-05	0.465474	ENSG00000171658	RP11-443P15.2
ENST00000422108	0.00596255	0.431371	ENSG00000171658	RP11-443P15.2
ENST00000436375	0.0475871	0.371045	ENSG00000171658	RP11-443P15.2
ENST00000416764	0.00162569	0.456086	ENSG00000171658	RP11-443P15.2
ENST00000445507	0.0435184	0.376264	ENSG00000171658	RP11-443P15.2
ENST00000306399	2.48115e-05	0.500719	ENSG00000171658	RP11-443P15.2
ENST00000441600	0.0132438	0.455306	ENSG00000171658	RP11-443P15.2
ENST00000306376	0.00157373	-0.404697	ENSG00000244405	ETV5
ENST00000434744	0.00266283	-0.41748	ENSG00000244405	ETV5
ENST00000537818	0.00851419	-0.391335	ENSG00000244405	ETV5
ENST00000472868	0.0989588	-0.318224	ENSG00000244405	ETV5
ENST00000440773	0.0266088	-0.42472	ENSG00000244405	ETV5
ENST00000421809	0.0453377	-0.39647	ENSG00000244405	ETV5
ENST00000413301	0.0530091	-0.387232	ENSG00000244405	ETV5
ENST00000422039	0.0847377	-0.361262	ENSG00000244405	ETV5
ENST00000448408	0.0980744	0.255969	ENSG00000073849	ST6GAL1
ENST00000448637	2.64257e-11	0.382736	ENSG00000145012	LPP
ENST00000416784	6.36209e-09	0.344803	ENSG00000145012	LPP
ENST00000430340	5.31415e-06	0.287552	ENSG00000145012	LPP
ENST00000414139	2.50086e-07	0.311956	ENSG00000145012	LPP
ENST00000454789	2.31642e-07	0.312376	ENSG00000145012	LPP
ENST00000426274	8.45152e-09	0.342247	ENSG00000145012	LPP
ENST00000420410	6.82321e-09	0.347364	ENSG00000145012	LPP
ENST00000443217	9.64161e-07	0.312878	ENSG00000145012	LPP
ENST00000312675	1.98899e-09	0.325752	ENSG00000145012	LPP
ENST00000543006	2.32365e-09	0.325806	ENSG00000145012	LPP
ENST00000457242	1.82893e-05	0.299216	ENSG00000145012	LPP
ENST00000494233	4.85164e-09	0.457207	ENSG00000145012	LPP
ENST00000474472	0.00177109	0.459942	ENSG00000145012	LPP
ENST00000484468	0.000185893	0.432453	ENSG00000145012	LPP
ENST00000462758	0.00481667	0.401789	ENSG00000145012	LPP
ENST00000471917	2.19829e-14	0.550347	ENSG00000145012	LPP
ENST00000415906	2.27363e-14	0.557859	ENSG00000145012	LPP
ENST00000483938	0.0724211	0.347714	ENSG00000145012	LPP
ENST00000459897	1.05981e-08	0.423732	ENSG00000145012	LPP
ENST00000433971	0.00767498	0.409715	ENSG00000188001	TPRG1
ENST00000345063	0.00509625	0.441919	ENSG00000188001	TPRG1
ENST00000425670	0.043242	0.388073	ENSG00000188001	TPRG1
ENST00000264731	3.46276e-12	-0.376205	ENSG00000073282	TP63
ENST00000382063	3.46276e-12	-0.376205	ENSG00000073282	TP63
ENST00000418709	6.60691e-08	-0.35302	ENSG00000073282	TP63
ENST00000320472	8.54601e-10	-0.368167	ENSG00000073282	TP63
ENST00000392460	4.42983e-09	-0.363104	ENSG00000073282	TP63
ENST00000440651	1.13796e-09	-0.370385	ENSG00000073282	TP63
ENST00000354600	3.16312e-12	-0.375791	ENSG00000073282	TP63
ENST00000434928	7.6076e-06	-0.314848	ENSG00000073282	TP63
ENST00000460036	1.72902e-07	-0.340129	ENSG00000073282	TP63
ENST00000437221	1.11469e-07	-0.346455	ENSG00000073282	TP63
ENST00000392463	6.69468e-09	-0.3575	ENSG00000073282	TP63
ENST00000392461	6.84232e-09	-0.358051	ENSG00000073282	TP63
ENST00000449992	1.72918e-09	-0.365096	ENSG00000073282	TP63
ENST00000456148	1.72918e-09	-0.365096	ENSG00000073282	TP63
ENST00000295522	1.16824e-27	0.619879	ENSG00000163347	CLDN1
ENST00000490800	3.85102e-08	0.534016	ENSG00000163347	CLDN1
ENST00000443369	1.63816e-07	-0.301674	ENSG00000196083	IL1RAP
ENST00000072516	1.66063e-07	-0.302199	ENSG00000196083	IL1RAP
ENST00000412504	1.66063e-07	-0.302199	ENSG00000196083	IL1RAP
ENST00000447382	1.74451e-07	-0.301832	ENSG00000196083	IL1RAP
ENST00000342550	1.85175e-07	-0.301301	ENSG00000196083	IL1RAP
ENST00000413869	1.85175e-07	-0.301301	ENSG00000196083	IL1RAP
ENST00000317757	1.84259e-07	-0.300771	ENSG00000196083	IL1RAP
ENST00000453359	0.0237486	-0.261198	ENSG00000196083	IL1RAP
ENST00000412080	0.0392119	-0.286416	ENSG00000196083	IL1RAP
ENST00000428352	0.0563245	0.398314	ENSG00000127249	ATP13A4
ENST00000450950	0.00153102	0.533434	ENSG00000127249	ATP13A4
ENST00000392443	0.00145675	0.53521	ENSG00000127249	ATP13A4
ENST00000342695	0.00145675	0.53521	ENSG00000127249	ATP13A4
ENST00000490925	0.018457	0.473221	ENSG00000127249	ATP13A4
ENST00000602127	0.00242756	0.252512	ENSG00000242086	LINC00969
ENST00000597034	0.00267109	0.25652	ENSG00000242086	LINC00969
ENST00000599448	0.00719669	0.259879	ENSG00000242086	LINC00969
ENST00000598992	0.0204842	0.258086	ENSG00000242086	LINC00969
ENST00000597482	0.00388246	0.280043	ENSG00000242086	LINC00969
ENST00000420851	0.000601604	0.324962	ENSG00000242086	LINC00969
ENST00000594715	0.00147039	0.303928	ENSG00000242086	LINC00969
ENST00000431767	0.000677916	0.324954	ENSG00000242086	LINC00969
ENST00000451228	0.000609487	0.337779	ENSG00000242086	LINC00969
ENST00000608737	0.0548539	0.310574	ENSG00000242086	LINC00969
ENST00000438608	0.00670535	0.39401	ENSG00000242086	LINC00969
ENST00000445707	0.062888	0.350277	ENSG00000242086	LINC00969
ENST00000432194	0.0111462	0.450839	ENSG00000242086	LINC00969
ENST00000600197	0.00439852	0.48903	ENSG00000242086	LINC00969
ENST00000595086	0.00439852	0.48903	ENSG00000242086	LINC00969
ENST00000594446	0.00574286	0.478391	ENSG00000242086	LINC00969
ENST00000597662	0.044699	0.384358	ENSG00000242086	LINC00969
ENST00000599566	0.0405038	0.413089	ENSG00000242086	LINC00969
ENST00000600288	0.0352925	0.421705	ENSG00000242086	LINC00969
ENST00000594976	0.0352332	0.423477	ENSG00000242086	LINC00969
ENST00000455807	0.0336742	0.42677	ENSG00000242086	LINC00969
ENST00000447234	0.0341195	0.427694	ENSG00000176945	MUC20
ENST00000436408	0.036409	0.423571	ENSG00000176945	MUC20
ENST00000445522	0.0492197	0.415245	ENSG00000176945	MUC20
ENST00000423938	0.00442781	0.556998	ENSG00000176945	MUC20
ENST00000296327	0.0992806	0.349217	ENSG00000163959	SLC51A
ENST00000411591	0.000326378	0.257256	ENSG00000161217	PCYT1A
ENST00000473978	0.000683531	0.28226	ENSG00000161217	PCYT1A
ENST00000460677	0.00115569	0.273242	ENSG00000161217	PCYT1A
ENST00000444822	0.000763123	0.281751	ENSG00000161217	PCYT1A
ENST00000412869	0.000728408	0.308089	ENSG00000161217	PCYT1A
ENST00000438634	0.000708752	0.309707	ENSG00000161217	PCYT1A
ENST00000491544	0.000879341	0.305162	ENSG00000161217	PCYT1A
ENST00000443555	0.000725272	0.312064	ENSG00000161217	PCYT1A
[truncated: 6,007 more rows]
