# Supplementary material for: Genetic and Transcriptional Analysis of Human Host Response to Healthy Gut Microbiota
Source: mSystems. 2016 Aug 30;1(4):e00067-16. doi: 10.1128/mSystems.00067-16 (PMC5047527; doi:10.1128/mSystems.00067-16)
Supplement: Table S5 [file sys004162046st5.xlsx]

## Sheet: SuppTable5
Table S5: Enrichment of GWAS traits among DE genes.
Trait	ALL/TRAIT	NOT/TRAIT	ALL/OTHER GWAS	NOT/OTHER GWAS	p-value	Odds Ratio	Genes DE in ALL and associated with GWAS trait
Colorectal cancer	7	41	259	4532	0.01487	2.98637	RHPN2, SMAD7, TCF7L2, DUSP10, GATA3, DCBLD1, CDH1
Obesity-related traits	33	387	233	4186	0.03268	1.53179	AATK, AIM1L, ARHGEF10L, CEP72, COL4A1, CRCT1, EHF, ERBB3, HR, IL1RN, TTLL7, MPRIP, NTM, PDZD2, RHPN2, SEMA3A, SLC8A1, SLCO3A1, SP110, SPECC1, NREP, STON2, FHOD3, CHST11, FAM84B, ISG20, LINC00520, EDNRA, FUT8, VGLL3, TLL1, HAS2, TTC8
Inflammatory bowel disease	13	129	253	4444	0.06032	1.76987	ICAM1, SULT1A1, MAP3K8, PFKFB4, UCN2, PNKD, KIAA1841, TNC, ARHGAP30, SMAD7, IL1R2, IL1RL1, IL8
Ulcerative colitis	8	73	258	4500	0.0851	1.91114	PFKFB4, UCN2, PIM3, IL1R2, CEP72, TPPP, LAMB1, CDH1
Type 2 diabetes	5	101	261	4472	1	0.848244	TCF7L2, GLIS3, GIPR, SACS, ITGB6
Crohn's disease	5	125	261	4448	0.5566	0.681711	KIAA1841, IL1RL1, MUC1, ICAM1, PRDM1
