# Supplementary material for: Genetic and Transcriptional Analysis of Human Host Response to Healthy Gut Microbiota
Source: mSystems. 2016 Aug 30;1(4):e00067-16. doi: 10.1128/mSystems.00067-16 (PMC5047527; doi:10.1128/mSystems.00067-16)
Supplement: Table S7 [file sys004162046st7.xlsx]

## Sheet: SuppTable9
Table S7: Allele-specific expression as a function of sequencing depth.
Treatment	# of Clean Reads	# of Het Sites (20 Reads)	# Genes with Het Sites	# Sig. ASE (q-value < 0.1)	# genes with Sig. ASE
CO4	114830794	9692	4388	56	44
CO6	97196226	8772	4140	35	31
Low-4	82536882	4140	2265	16	12
Low-6	71860174	2251	1287	6	5
High-4	100285078	5065	2678	18	17
