# Supplementary material for: Genetic and Transcriptional Analysis of Human Host Response to Healthy Gut Microbiota
Source: mSystems. 2016 Aug 30;1(4):e00067-16. doi: 10.1128/mSystems.00067-16 (PMC5047527; doi:10.1128/mSystems.00067-16)
Supplement: Table S8 [file sys004162046st8.xlsx]

## Sheet: SuppTable10
Table S8: Conditional allele-specific expression following exposure to microbiota.
SNP	Control	Control Beta	Control Standard Error	Control p-value	Control q-value	Control Read Count	Treatment	Treatment Beta	Treatment Standard Error	Treatment p-value	Treatment q-value	Treatment Read Count	Ensembl Gene ID	Official Gene Symbol	dASE p-value	dASE q-value
rs12407426	CO4	-0.514964	0.348295	0.139266	0.997897	78	High-4	1.09701	0.424255	0.00971728	0.60952	49	ENSG00000143398	PIP5K1A	0.000125612	0.117626
rs2286396	CO4	0.727829	0.371046	0.0498135	0.943339	62	Low-4	-1.23957	0.554169	0.0252992	0.825465	23	ENSG00000169129	AFAP1L2	0.000125612	0.117626
rs6835	CO4	-0.212023	0.286798	0.459738	0.997897	103	High-4	-2.27819	0.645966	0.000420611	0.0979602	25	ENSG00000178695	KCTD12	0.000125612	0.117626
rs11539782	CO4	0.0335269	0.277677	0.903897	0.997897	118	Low-4	1.98518	0.58097	0.000633128	0.127136	27	ENSG00000128989	ARPP19	0.000125612	0.117626
rs1130638	CO4	-0.59493	0.360326	0.0987205	0.997897	68	High-4	2.57808	0.603114	1.91474e-05	0.013973	34	ENSG00000002834	LASP1	0.000125612	0.117626
rs3744793	CO4	-0.958048	0.401709	0.0170824	0.715833	55	High-4	1.16218	0.481786	0.0158555	0.696198	39	ENSG00000055483	USP36	0.000125612	0.117626
rs17853989	CO6	0.438228	0.309752	0.157136	0.997897	87	Low-6	-1.25145	0.451709	0.00559728	0.470423	32	ENSG00000173821	RNF213	0.000125612	0.117626
rs2430853	CO4	1.05729	0.58845	0.0723774	0.997897	20	High-4	-1.60564	0.679141	0.0180679	0.737996	20	ENSG00000101596	SMCHD1	0.000125612	0.117626
rs540479273	CO4	1.37089	0.415769	0.000976367	0.170836	56	High-4	5	1.0883	4.34195e-06	0.00419068	22	ENSG00000123159	GIPC1	0.000125612	0.117626
rs3810381	CO6	0.198301	0.281863	0.481721	0.997897	120	Low-6	-1.5598	0.553864	0.00485932	0.440578	24	ENSG00000176472	ZNF575	0.000125612	0.117626
rs4669385	CO6	-0.655802	0.296243	0.0268475	0.842011	103	Low-6	0.880446	0.439488	0.0451402	0.933785	31	ENSG00000151693	ASAP2	0.000125612	0.117626
rs738535	CO4	0.421289	0.354165	0.234233	0.997897	71	Low-4	-1.75849	0.54981	0.0013821	0.206763	29	ENSG00000242247	ARFGAP3	0.000125612	0.117626
